# Supplementary material for: High Level of Interaction between Phages and Bacteria in an Artisanal Raw Milk Cheese Microbial Community
Source: mSystems. 2022 Dec 8;8(1):e00564-22. doi: 10.1128/msystems.00564-22 (PMC9948729; doi:10.1128/msystems.00564-22)
Supplement: TABLE S1 [file msystems.00564-22-s0001.xlsx]

## Sheet: tableS1A_vOTU_table
Contig name	Sample	Size, bp	Coverage, X	Circular	G+C content, %	VirSorter-positive	pVOGs-positive	pVOG count genes	Demovir_assignment	Viral_RefSeq_Tax	Viral_RefSeq_hit	VC MemberRefSeq88	CrisprOpenDB HostMatch	integrase/Recombinase present	VirSorter Prophage	provirus	proviral_length	gene_count	viral_genes	host_genes	checkv_quality	miuvig_quality	completeness	completeness_method	contamination	kmer_freq	warnings	source
NODE_2_length_112297_cov_22.563604	P29	112297	17.961	FALSE	35.76	FALSE	TRUE	20	Siphoviridae	NA	NA	NA	NA	FALSE	FALSE	No	NA	102	1	83	Medium-quality	Genome-fragment	65.27	HMM-based (lower-bound)	0	1	NA	metavirome
NODE_3_length_90959_cov_19.606926	P29	90959	20.1721	FALSE	34.81	FALSE	TRUE	32	Siphoviridae	NA	NA	NA	NA	FALSE	FALSE	No	NA	98	1	63	Medium-quality	Genome-fragment	82.25	HMM-based (lower-bound)	0	1	NA	metavirome
NODE_4_length_86072_cov_19.458386	P29	86072	20.2701	FALSE	34.8	FALSE	TRUE	35	Myoviridae	NA	NA	NA	NA	FALSE	FALSE	No	NA	83	0	61	Not-determined	Genome-fragment	NA	NA	0	1	no viral genes detected	metavirome
NODE_5_length_83345_cov_23.065158	P29	83345	17.6595	FALSE	35.45	FALSE	TRUE	14	Siphoviridae	NA	NA	NA	NA	FALSE	FALSE	No	NA	71	1	56	Medium-quality	Genome-fragment	55.89	HMM-based (lower-bound)	0	1	NA	metavirome
NODE_6_length_77498_cov_18.199140	P29	77498	22.4501	TRUE	32.66	TRUE	TRUE	15	Podoviridae	NA	NA	NA	NA	FALSE	FALSE	No	NA	82	4	1	Complete	High-quality	100	DTR (high-confidence)	0	1	NA	metavirome
NODE_7_length_72158_cov_28.009653	P29	72158	22.7264	FALSE	34.67	FALSE	TRUE	10	Myoviridae	NA	NA	NA	NA	FALSE	FALSE	No	NA	71	0	47	Not-determined	Genome-fragment	NA	NA	0	1	no viral genes detected	metavirome
NODE_8_length_63998_cov_19.026352	P29	63998	32.4449	FALSE	34.74	FALSE	TRUE	13	Podoviridae	NA	NA	NA	NA	FALSE	FALSE	No	NA	65	1	48	High-quality	High-quality	100	HMM-based (lower-bound)	0	1	NA	metavirome
NODE_10_length_54815_cov_24.412034	P29	54815	19.6159	FALSE	34.71	FALSE	TRUE	11	Siphoviridae	NA	NA	NA	NA	TRUE	FALSE	No	NA	59	0	43	Not-determined	Genome-fragment	NA	NA	0	1	no viral genes detected	metavirome
NODE_11_length_54569_cov_282.215394	P29	54569	300.909	FALSE	33.56	TRUE	TRUE	52	Siphoviridae	Lactococcus_phage_P118	gi_643654590_ref_NC_024208.1_	Lactococcus~phage~P078,Lactococcus~phage~P092,Lactococcus~phage~P118,Lactococcus~phage~P162	NA	FALSE	FALSE	No	NA	79	31	0	High-quality	High-quality	98.17	AAI-based (high-confidence)	0	1	NA	metavirome
NODE_12_length_53283_cov_157.904449	P29	53283	173.122	FALSE	44.62	TRUE	TRUE	53	Siphoviridae	NA	NA	Arthrobacter~phage~Mudcat,Rhodococcus~phage~ReqiPepy6,Rhodococcus~phage~ReqiPoco6	NA	FALSE	FALSE	No	NA	79	35	0	Medium-quality	Genome-fragment	88.28	AAI-based (medium-confidence)	0	1	NA	metavirome
NODE_13_length_52916_cov_21.921038	P29	52916	43.2938	FALSE	35.2	FALSE	TRUE	3	Siphoviridae	NA	NA	NA	NA	FALSE	FALSE	No	NA	55	0	36	Not-determined	Genome-fragment	NA	NA	0	1	no viral genes detected	metavirome
NODE_14_length_48707_cov_26.603038	P29	48707	45.1983	FALSE	35.51	FALSE	TRUE	7	Unassigned	NA	NA	NA	NA	FALSE	FALSE	No	NA	52	1	38	Low-quality	Genome-fragment	34.82	HMM-based (lower-bound)	0	1	NA	metavirome
NODE_16_length_43267_cov_12.491877	P29	43267	24.992	FALSE	37.49	FALSE	TRUE	10	Siphoviridae	NA	NA	NA	NA	FALSE	FALSE	No	NA	42	1	30	Medium-quality	Genome-fragment	67.48	HMM-based (lower-bound)	0	1	NA	metavirome
NODE_17_length_42074_cov_31.069683	P29	42074	26.6603	FALSE	35.84	FALSE	TRUE	17	Myoviridae	NA	NA	NA	NA	FALSE	FALSE	No	NA	47	0	34	Not-determined	Genome-fragment	NA	NA	0	1	no viral genes detected	metavirome
NODE_18_length_41975_cov_26.849308	P29	41975	25.4734	FALSE	35.2	FALSE	TRUE	11	Unassigned	NA	NA	NA	NA	FALSE	FALSE	No	NA	43	1	32	Low-quality	Genome-fragment	20.73	AAI-based (medium-confidence)	0	1	NA	metavirome
NODE_19_length_41815_cov_13.009962	P29	41815	25.7857	FALSE	37.12	FALSE	TRUE	12	Myoviridae	NA	NA	NA	NA	FALSE	FALSE	No	NA	42	0	35	Not-determined	Genome-fragment	NA	NA	0	1	no viral genes detected	metavirome
NODE_20_length_40205_cov_24.714471	P29	40205	31.3358	FALSE	34.58	FALSE	TRUE	11	Siphoviridae	NA	NA	NA	NA	FALSE	FALSE	No	NA	37	0	30	Not-determined	Genome-fragment	NA	NA	0	1	no viral genes detected	metavirome
NODE_21_length_37412_cov_28.637284	P29	37412	35.657	FALSE	34.55	FALSE	TRUE	15	Siphoviridae	NA	NA	NA	NA	FALSE	FALSE	No	NA	38	0	31	Not-determined	Genome-fragment	NA	NA	0	1	no viral genes detected	metavirome
NODE_22_length_37270_cov_30.931345	P29	37270	20.9451	FALSE	35.25	FALSE	TRUE	11	Unassigned	NA	NA	NA	NA	FALSE	FALSE	No	NA	34	0	23	Not-determined	Genome-fragment	NA	NA	0	1	no viral genes detected	metavirome
NODE_23_length_37209_cov_11.634387	P29	37209	23.5778	FALSE	38.17	FALSE	TRUE	12	Unassigned	NA	NA	NA	NA	FALSE	FALSE	No	NA	40	0	30	Low-quality	Genome-fragment	21.31	AAI-based (medium-confidence)	0	1	no viral genes detected	metavirome
NODE_25_length_36140_cov_9.356131	P29	36140	18.9217	FALSE	37.04	FALSE	TRUE	10	Siphoviridae	NA	NA	NA	NA	FALSE	FALSE	No	NA	36	0	23	Not-determined	Genome-fragment	NA	NA	0	1	no viral genes detected	metavirome
NODE_27_length_34987_cov_16.853086	P29	34987	15.9555	FALSE	36.36	TRUE	TRUE	34	Siphoviridae	NA	NA	NA	NA	TRUE	TRUE	Yes	14673	34	10	14	Low-quality	Genome-fragment	35.98	AAI-based (medium-confidence)	58.06	1	NA	metavirome
NODE_28_length_34627_cov_21.296222	P29	34627	23.1359	FALSE	37.53	TRUE	TRUE	63	Siphoviridae	NA	NA	NA	Lactobacillus	FALSE	FALSE	No	NA	52	32	0	High-quality	High-quality	92.14	AAI-based (medium-confidence)	0	1	NA	metavirome
NODE_31_length_32279_cov_21.897592	P29	32279	17.0053	FALSE	35.71	FALSE	TRUE	16	Myoviridae	NA	NA	NA	NA	FALSE	FALSE	No	NA	36	0	23	Not-determined	Genome-fragment	NA	NA	0	1	no viral genes detected	metavirome
NODE_32_length_32219_cov_24.431445	P29	32219	44.3854	FALSE	33.79	FALSE	TRUE	6	Phycodnaviridae	NA	NA	NA	NA	FALSE	FALSE	No	NA	26	0	18	Not-determined	Genome-fragment	NA	NA	0	1	no viral genes detected	metavirome
NODE_33_length_31112_cov_16.214316	P29	31112	20.7578	FALSE	37.72	TRUE	TRUE	32	Myoviridae	NA	NA	NA	NA	FALSE	FALSE	No	NA	30	22	0	Low-quality	Genome-fragment	20.16	AAI-based (medium-confidence)	0	1	NA	metavirome
NODE_35_length_29703_cov_19.943234	P29	29703	20.5193	FALSE	33.35	FALSE	TRUE	15	Siphoviridae	NA	NA	NA	Staphylococcus	TRUE	FALSE	Yes	4955	38	4	10	Low-quality	Genome-fragment	10.12	HMM-based (lower-bound)	83.32	1	NA	metavirome
NODE_37_length_29019_cov_26.988952	P29	29019	27.7291	FALSE	65.93	TRUE	TRUE	17	Siphoviridae	NA	NA	Rhodococcus~phage~REQ3,Streptomyces~phage~SV1	Acidipropionibacterium	FALSE	FALSE	No	NA	37	13	0	Medium-quality	Genome-fragment	75.83	AAI-based (medium-confidence)	0	1	NA	metavirome
NODE_38_length_28876_cov_26.594601	P29	28876	20.1087	FALSE	34.8	FALSE	TRUE	16	Myoviridae	NA	NA	NA	NA	FALSE	FALSE	No	NA	27	0	18	Not-determined	Genome-fragment	NA	NA	0	1	no viral genes detected	metavirome
NODE_39_length_28420_cov_11.569328	P29	28420	22.8671	FALSE	38.88	FALSE	TRUE	20	Myoviridae	NA	NA	NA	NA	FALSE	FALSE	No	NA	23	0	20	Not-determined	Genome-fragment	NA	NA	0	1	no viral genes detected	metavirome
NODE_40_length_27975_cov_9.950716	P29	27975	20.3251	FALSE	37.57	FALSE	TRUE	7	Unassigned	NA	NA	NA	NA	FALSE	FALSE	No	NA	28	0	20	Not-determined	Genome-fragment	NA	NA	0	1	no viral genes detected	metavirome
NODE_41_length_27722_cov_29.059313	P29	27722	20.5068	FALSE	34.89	FALSE	TRUE	4	Unassigned	NA	NA	NA	NA	FALSE	FALSE	No	NA	27	0	20	Not-determined	Genome-fragment	NA	NA	0	1	no viral genes detected	metavirome
NODE_42_length_27548_cov_9.454989	P29	27548	15.1539	FALSE	36.65	TRUE	TRUE	27	Myoviridae	NA	NA	NA	NA	FALSE	FALSE	No	NA	35	16	1	Low-quality	Genome-fragment	18.22	AAI-based (high-confidence)	0	1	NA	metavirome
NODE_44_length_27403_cov_22.605602	P29	27403	22.4318	FALSE	35.68	FALSE	TRUE	7	Myoviridae	NA	NA	NA	NA	FALSE	FALSE	No	NA	23	0	21	Not-determined	Genome-fragment	NA	NA	0	1	no viral genes detected	metavirome
NODE_46_length_25291_cov_20.146022	P29	25291	22.416	FALSE	34.04	FALSE	TRUE	7	Siphoviridae	NA	NA	NA	NA	FALSE	FALSE	No	NA	28	0	17	Not-determined	Genome-fragment	NA	NA	0	1	no viral genes detected	metavirome
NODE_49_length_23571_cov_238.752551	P29	23571	266.858	FALSE	38.57	TRUE	TRUE	26	Siphoviridae	NA	NA	NA	Peptoniphilus	TRUE	TRUE	No	NA	25	15	0	Medium-quality	Genome-fragment	62.63	AAI-based (medium-confidence)	0	1	NA	metavirome
NODE_50_length_23076_cov_35.477868	P29	23076	68.7692	FALSE	30.85	FALSE	TRUE	7	Myoviridae	NA	NA	NA	NA	FALSE	FALSE	No	NA	23	1	4	Low-quality	Genome-fragment	9.37	HMM-based (lower-bound)	0	1	NA	metavirome
NODE_51_length_22342_cov_10.594068	P29	22342	14.3346	FALSE	39.61	TRUE	TRUE	19	Siphoviridae	NA	NA	NA	NA	FALSE	FALSE	No	NA	23	18	0	Low-quality	Genome-fragment	37.01	AAI-based (high-confidence)	0	1	NA	metavirome
NODE_52_length_22040_cov_36.982443	P29	22040	17.2666	FALSE	70.62	TRUE	TRUE	16	Siphoviridae	NA	NA	NA	Rothia	FALSE	FALSE	No	NA	26	13	0	Medium-quality	Genome-fragment	58.23	AAI-based (medium-confidence)	0	1	NA	metavirome
NODE_53_length_22013_cov_56.817515	P29	22013	46.7963	FALSE	49.22	FALSE	TRUE	21	Siphoviridae	NA	NA	Corynebacterium~phage~P1201	NA	FALSE	FALSE	No	NA	28	8	0	Low-quality	Genome-fragment	31	AAI-based (medium-confidence)	0	1	NA	metavirome
NODE_54_length_21955_cov_11.615799	P29	21955	22.5878	FALSE	38.62	FALSE	TRUE	9	Unassigned	NA	NA	NA	NA	FALSE	FALSE	No	NA	25	0	21	Not-determined	Genome-fragment	NA	NA	0	1	no viral genes detected	metavirome
NODE_56_length_21672_cov_820.206643	P29	21672	767.896	FALSE	35.23	TRUE	TRUE	36	Siphoviridae	NA	NA	NA	Lactococcus	FALSE	FALSE	No	NA	31	25	0	Medium-quality	Genome-fragment	55.17	AAI-based (high-confidence)	0	1	NA	metavirome
NODE_57_length_21412_cov_13.952568	P29	21412	15.3377	FALSE	40.31	TRUE	TRUE	22	Siphoviridae	NA	NA	NA	NA	FALSE	FALSE	No	NA	20	8	0	Medium-quality	Genome-fragment	53.16	AAI-based (medium-confidence)	0	1	NA	metavirome
NODE_60_length_20515_cov_108.606403	P29	20515	70.9813	FALSE	58.29	TRUE	TRUE	7	Unassigned	NA	NA	NA	NA	FALSE	FALSE	No	NA	24	6	0	Low-quality	Genome-fragment	27.35	HMM-based (lower-bound)	0	1	NA	metavirome
NODE_61_length_20263_cov_25.760095	P29	20263	20.014	FALSE	34.82	FALSE	TRUE	10	Unassigned	NA	NA	NA	NA	FALSE	FALSE	No	NA	23	0	13	Not-determined	Genome-fragment	NA	NA	0	1	no viral genes detected	metavirome
NODE_62_length_20027_cov_9.917835	P29	20027	8.5489	FALSE	56.71	TRUE	TRUE	12	Siphoviridae	NA	NA	NA	NA	FALSE	FALSE	No	NA	43	10	0	Low-quality	Genome-fragment	33.31	AAI-based (high-confidence)	0	1	NA	metavirome
NODE_63_length_19652_cov_10.189315	P29	19652	19.4667	FALSE	37.39	FALSE	TRUE	5	Siphoviridae	NA	NA	NA	NA	FALSE	FALSE	No	NA	22	0	21	Not-determined	Genome-fragment	NA	NA	0	1	no viral genes detected	metavirome
NODE_64_length_19638_cov_11.175714	P29	19638	22.3403	FALSE	37.08	FALSE	TRUE	7	Siphoviridae	NA	NA	NA	NA	FALSE	FALSE	No	NA	19	0	11	Not-determined	Genome-fragment	NA	NA	0	1	no viral genes detected	metavirome
NODE_65_length_19568_cov_9.618767	P29	19568	19.6476	FALSE	34.22	FALSE	TRUE	4	Unassigned	NA	NA	NA	NA	FALSE	FALSE	No	NA	22	0	11	Not-determined	Genome-fragment	NA	NA	0	1	no viral genes detected	metavirome
NODE_69_length_18554_cov_9.904103	P29	18554	19.0729	FALSE	36.85	FALSE	TRUE	5	Siphoviridae	NA	NA	NA	NA	FALSE	FALSE	No	NA	22	0	14	Not-determined	Genome-fragment	NA	NA	0	1	no viral genes detected	metavirome
NODE_70_length_18531_cov_155.628708	P29	18531	131.538	FALSE	49.85	TRUE	TRUE	14	Podoviridae	NA	NA	Actinomyces~virus~Av1	Bifidobacterium	FALSE	FALSE	No	NA	27	8	0	High-quality	High-quality	96.95	AAI-based (medium-confidence)	0	1	NA	metavirome
NODE_71_length_18462_cov_9.124083	P29	18462	18.1895	FALSE	37.1	FALSE	TRUE	15	Siphoviridae	NA	NA	NA	NA	TRUE	FALSE	No	NA	17	0	10	Low-quality	Genome-fragment	18.43	AAI-based (medium-confidence)	0	1	no viral genes detected	metavirome
NODE_72_length_18300_cov_3573.192710	P29	18300	4995.17	FALSE	33.03	TRUE	TRUE	17	Podoviridae	Lactococcus_phage_asccphi28	gi_168983473_ref_NC_010363.1_	Lactococcus~phage~asccphi28	NA	FALSE	FALSE	No	NA	25	9	0	Complete	High-quality	100	ITR (high-confidence)	0	1	NA	metavirome
NODE_73_length_18258_cov_11.028677	P29	18258	21.4664	FALSE	38.25	FALSE	TRUE	16	Unassigned	NA	NA	NA	NA	FALSE	FALSE	No	NA	19	0	14	Not-determined	Genome-fragment	NA	NA	0	1	no viral genes detected	metavirome
NODE_74_length_18009_cov_10.391389	P29	18009	20.4688	FALSE	37.25	FALSE	TRUE	11	Podoviridae	NA	NA	NA	NA	FALSE	FALSE	No	NA	13	0	10	Not-determined	Genome-fragment	NA	NA	0	1	no viral genes detected	metavirome
NODE_75_length_17823_cov_10.305212	P29	17823	10.3788	FALSE	40.31	TRUE	TRUE	28	Siphoviridae	NA	NA	Lactobacillus~phage~LfeSau	Leuconostoc	TRUE	FALSE	No	NA	21	15	0	Medium-quality	Genome-fragment	50.27	AAI-based (high-confidence)	0	1	NA	metavirome
NODE_76_length_17781_cov_10.990692	P29	17781	21.9485	FALSE	38.81	FALSE	TRUE	3	Unassigned	NA	NA	NA	NA	FALSE	FALSE	No	NA	22	0	17	Not-determined	Genome-fragment	NA	NA	0	1	no viral genes detected	metavirome
NODE_79_length_17245_cov_56.948749	P29	17245	47.3548	FALSE	65.73	TRUE	TRUE	25	Siphoviridae	NA	NA	NA	NA	FALSE	FALSE	No	NA	20	15	0	Low-quality	Genome-fragment	44.14	AAI-based (high-confidence)	0	1	NA	metavirome
NODE_80_length_17047_cov_11.989348	P29	17047	23.5114	FALSE	38.78	FALSE	TRUE	6	Myoviridae	NA	NA	NA	NA	FALSE	FALSE	No	NA	19	1	17	Low-quality	Genome-fragment	13.14	AAI-based (medium-confidence)	0	1	NA	metavirome
NODE_81_length_16984_cov_11.444208	P29	16984	23.3187	FALSE	40.03	FALSE	TRUE	5	Unassigned	NA	NA	NA	NA	FALSE	FALSE	No	NA	15	0	13	Low-quality	Genome-fragment	19.3	AAI-based (medium-confidence)	0	1	no viral genes detected	metavirome
NODE_82_length_16842_cov_17.758146	P29	16842	34.6579	FALSE	33.78	FALSE	TRUE	3	Unassigned	NA	NA	NA	NA	FALSE	FALSE	No	NA	19	0	4	Not-determined	Genome-fragment	NA	NA	0	1	no viral genes detected	metavirome
NODE_84_length_16246_cov_9.731147	P29	16246	13.6322	FALSE	35.4	TRUE	TRUE	4	Siphoviridae	NA	NA	NA	NA	FALSE	FALSE	No	NA	40	4	0	Low-quality	Genome-fragment	29.23	AAI-based (medium-confidence)	0	1	NA	metavirome
NODE_88_length_15652_cov_14.335577	P29	15652	16.7969	FALSE	33.57	FALSE	TRUE	5	Unassigned	NA	NA	NA	NA	FALSE	FALSE	No	NA	12	0	2	Not-determined	Genome-fragment	NA	NA	0	1	no viral genes detected	metavirome
NODE_89_length_15635_cov_10.159243	P29	15635	20.2883	FALSE	36.81	FALSE	TRUE	4	Unassigned	NA	NA	NA	NA	FALSE	FALSE	No	NA	16	0	11	Not-determined	Genome-fragment	NA	NA	0	1	no viral genes detected	metavirome
NODE_90_length_15520_cov_12.186162	P29	15520	24.437	FALSE	38.69	FALSE	TRUE	9	Myoviridae	NA	NA	NA	NA	FALSE	FALSE	No	NA	19	0	15	Not-determined	Genome-fragment	NA	NA	0	1	no viral genes detected	metavirome
NODE_95_length_15150_cov_32.248294	P29	15150	28.8136	FALSE	32.77	FALSE	TRUE	5	Unassigned	NA	NA	NA	NA	FALSE	FALSE	No	NA	17	0	9	Low-quality	Genome-fragment	7.83	AAI-based (medium-confidence)	0	1	no viral genes detected	metavirome
NODE_97_length_14885_cov_103.389346	P29	14885	76.7524	FALSE	66.8	TRUE	TRUE	14	Siphoviridae	NA	NA	Arthrobacter~phage~Decurro,Gordonia~phage~GMA5,Gordonia~phage~GRU3,Gordonia~phage~McGonagall,Rhodococcus~phage~RRH1	Mycobacteroides	FALSE	FALSE	No	NA	25	11	0	High-quality	High-quality	96.09	AAI-based (medium-confidence)	0	1	NA	metavirome
NODE_98_length_14776_cov_57.139596	P29	14776	30.1747	FALSE	58.64	TRUE	TRUE	14	Siphoviridae	NA	NA	NA	Micrococcus	FALSE	FALSE	No	NA	16	9	0	Low-quality	Genome-fragment	30.2	AAI-based (medium-confidence)	0	1	NA	metavirome
NODE_99_length_14581_cov_10.967988	P29	14581	21.176	FALSE	35.6	TRUE	TRUE	24	Siphoviridae	NA	NA	NA	NA	FALSE	FALSE	No	NA	17	14	0	Low-quality	Genome-fragment	35.61	AAI-based (high-confidence)	0	1	NA	metavirome
NODE_100_length_14458_cov_36.981184	P29	14458	21.178	FALSE	32.69	FALSE	TRUE	15	Unassigned	NA	NA	NA	NA	FALSE	FALSE	No	NA	11	0	7	Not-determined	Genome-fragment	NA	NA	0	1	no viral genes detected	metavirome
NODE_101_length_14426_cov_71.152251	P29	14426	51.7438	FALSE	55.13	TRUE	TRUE	8	Unassigned	NA	NA	NA	Bifidobacterium	FALSE	FALSE	No	NA	21	4	0	Low-quality	Genome-fragment	21.13	HMM-based (lower-bound)	0	1	NA	metavirome
NODE_102_length_14401_cov_37.947233	P29	14401	20.0156	FALSE	34.07	FALSE	TRUE	12	Unassigned	NA	NA	NA	NA	FALSE	FALSE	No	NA	13	0	9	Not-determined	Genome-fragment	NA	NA	0	1	no viral genes detected	metavirome
NODE_103_length_14228_cov_31.095675	P29	14228	27.6692	FALSE	34	FALSE	TRUE	3	Unassigned	NA	NA	NA	NA	FALSE	FALSE	No	NA	18	0	13	Not-determined	Genome-fragment	NA	NA	0	1	no viral genes detected	metavirome
NODE_109_length_13562_cov_10.118531	P29	13562	20.3167	FALSE	38.16	FALSE	TRUE	5	Unassigned	NA	NA	NA	NA	FALSE	FALSE	No	NA	14	0	12	Not-determined	Genome-fragment	NA	NA	0	1	no viral genes detected	metavirome
NODE_110_length_13422_cov_17.009351	P29	13422	15.2401	FALSE	63.43	TRUE	TRUE	9	Siphoviridae	NA	NA	NA	NA	FALSE	TRUE	No	NA	15	10	0	Low-quality	Genome-fragment	16.02	HMM-based (lower-bound)	0	1	NA	metavirome
NODE_111_length_13237_cov_39.018738	P29	13237	41.8306	FALSE	50.49	TRUE	TRUE	10	Siphoviridae	NA	NA	NA	NA	FALSE	FALSE	No	NA	20	6	0	Low-quality	Genome-fragment	31.02	HMM-based (lower-bound)	0	1	NA	metavirome
NODE_112_length_13087_cov_12.902241	P29	13087	27.398	FALSE	31.41	FALSE	TRUE	6	Unassigned	NA	NA	NA	NA	FALSE	FALSE	No	NA	11	0	6	Not-determined	Genome-fragment	NA	NA	0	1	no viral genes detected	metavirome
NODE_113_length_13068_cov_8.483363	P29	13068	17.4863	FALSE	35.5	FALSE	TRUE	13	Siphoviridae	NA	NA	NA	NA	TRUE	FALSE	No	NA	20	3	1	Low-quality	Genome-fragment	17.87	HMM-based (lower-bound)	0	1	NA	metavirome
NODE_114_length_12991_cov_21.071815	P29	12991	13.9948	FALSE	32.79	FALSE	TRUE	9	Unassigned	NA	NA	NA	NA	TRUE	FALSE	No	NA	18	0	4	Low-quality	Genome-fragment	4.43	AAI-based (medium-confidence)	0	1	no viral genes detected	metavirome
NODE_116_length_12866_cov_21.762314	P29	12866	41.7045	FALSE	41.96	FALSE	TRUE	3	Unassigned	NA	NA	NA	Lactobacillus	FALSE	FALSE	No	NA	13	0	9	Not-determined	Genome-fragment	NA	NA	0	1	no viral genes detected	metavirome
NODE_118_length_12628_cov_92.413107	P29	12628	76.079	FALSE	37.89	TRUE	TRUE	8	Podoviridae	NA	NA	Actinomyces~virus~Av1	NA	FALSE	FALSE	No	NA	14	5	0	Medium-quality	Genome-fragment	65.95	AAI-based (medium-confidence)	0	1	NA	metavirome
NODE_120_length_12446_cov_12.037124	P29	12446	12.1556	FALSE	58.73	TRUE	TRUE	7	Siphoviridae	NA	NA	NA	Corynebacterium	FALSE	FALSE	No	NA	15	7	0	Low-quality	Genome-fragment	31.47	AAI-based (medium-confidence)	0	1	NA	metavirome
NODE_122_length_12284_cov_9.659989	P29	12284	14.4133	FALSE	37.09	TRUE	TRUE	16	Myoviridae	NA	NA	NA	NA	FALSE	FALSE	No	NA	9	5	0	Low-quality	Genome-fragment	8.29	AAI-based (medium-confidence)	0	1	NA	metavirome
NODE_124_length_11998_cov_16.180692	P29	11998	29.8476	FALSE	36.42	FALSE	TRUE	5	Siphoviridae	NA	NA	NA	Lactobacillus	TRUE	FALSE	No	NA	14	0	3	Not-determined	Genome-fragment	NA	NA	0	1	no viral genes detected	metavirome
NODE_125_length_11975_cov_10.497987	P29	11975	20.9065	FALSE	39.53	FALSE	TRUE	6	Podoviridae	NA	NA	NA	NA	FALSE	FALSE	No	NA	9	0	9	Low-quality	Genome-fragment	3.91	AAI-based (medium-confidence)	0	1	no viral genes detected	metavirome
NODE_126_length_11886_cov_13.107092	P29	11886	26.4311	FALSE	37	FALSE	TRUE	5	Myoviridae	NA	NA	NA	NA	FALSE	FALSE	No	NA	13	0	9	Not-determined	Genome-fragment	NA	NA	0	1	no viral genes detected	metavirome
NODE_127_length_11822_cov_11.103935	P29	11822	22.3027	FALSE	39.17	FALSE	TRUE	3	Unassigned	NA	NA	NA	NA	FALSE	FALSE	No	NA	11	0	7	Not-determined	Genome-fragment	NA	NA	0	1	no viral genes detected	metavirome
NODE_129_length_11637_cov_9.040235	P29	11637	8.7443	FALSE	53.07	TRUE	TRUE	23	Siphoviridae	NA	NA	NA	Bifidobacterium	FALSE	FALSE	No	NA	16	12	0	Low-quality	Genome-fragment	30.72	AAI-based (medium-confidence)	0	1	NA	metavirome
NODE_131_length_11579_cov_9.701145	P29	11579	18.8267	FALSE	37.74	FALSE	TRUE	7	Myoviridae	NA	NA	NA	NA	FALSE	FALSE	No	NA	13	0	12	Not-determined	Genome-fragment	NA	NA	0	1	no viral genes detected	metavirome
NODE_133_length_11513_cov_10.198813	P29	11513	9.1142	FALSE	45.24	TRUE	TRUE	8	Podoviridae	NA	NA	Actinomyces~virus~Av1	NA	FALSE	FALSE	No	NA	14	6	0	Medium-quality	Genome-fragment	60.18	AAI-based (medium-confidence)	0	1	NA	metavirome
NODE_134_length_11475_cov_25.521454	P29	11475	25.3617	FALSE	35.97	FALSE	TRUE	11	Unassigned	NA	NA	NA	NA	FALSE	FALSE	No	NA	13	0	8	Not-determined	Genome-fragment	NA	NA	0	1	no viral genes detected	metavirome
NODE_135_length_11442_cov_8.423026	P29	11442	16.7214	FALSE	38.65	FALSE	TRUE	5	Myoviridae	NA	NA	NA	NA	FALSE	FALSE	No	NA	14	0	10	Not-determined	Genome-fragment	NA	NA	0	1	no viral genes detected	metavirome
NODE_136_length_11440_cov_8.973386	P29	11440	17.0987	FALSE	37.12	TRUE	TRUE	20	Siphoviridae	NA	NA	NA	NA	FALSE	FALSE	No	NA	9	7	0	Low-quality	Genome-fragment	22.07	HMM-based (lower-bound)	0	1	NA	metavirome
NODE_138_length_11365_cov_8.639346	P29	11365	10.0474	FALSE	37.62	TRUE	TRUE	13	Siphoviridae	NA	NA	NA	Enterococcus	FALSE	FALSE	No	NA	19	8	0	Low-quality	Genome-fragment	17.08	HMM-based (lower-bound)	0	1	NA	metavirome
NODE_139_length_11243_cov_12.212549	P29	11243	24.3413	FALSE	36.89	FALSE	TRUE	5	Unassigned	NA	NA	NA	NA	FALSE	FALSE	No	NA	10	0	6	Not-determined	Genome-fragment	NA	NA	0	1	no viral genes detected	metavirome
NODE_141_length_11092_cov_113.857298	P29	11092	98.2644	FALSE	58	FALSE	TRUE	4	Unassigned	NA	NA	NA	Bifidobacterium	FALSE	FALSE	No	NA	14	2	0	Low-quality	Genome-fragment	10.97	HMM-based (lower-bound)	0	1	NA	metavirome
NODE_143_length_10993_cov_9.366429	P29	10993	18.9875	FALSE	37.65	FALSE	TRUE	3	Unassigned	NA	NA	NA	NA	FALSE	FALSE	No	NA	11	0	10	Not-determined	Genome-fragment	NA	NA	0	1	no viral genes detected	metavirome
NODE_144_length_10889_cov_268.905575	P29	10889	174.55	FALSE	58.25	TRUE	TRUE	8	Siphoviridae	NA	NA	NA	Bifidobacterium	FALSE	FALSE	No	NA	14	7	0	Low-quality	Genome-fragment	27.53	AAI-based (high-confidence)	0	1	NA	metavirome
NODE_145_length_10820_cov_55.258802	P29	10820	18.9868	FALSE	66.94	TRUE	TRUE	13	Siphoviridae	NA	NA	NA	Rothia	FALSE	FALSE	No	NA	16	13	0	Low-quality	Genome-fragment	26.21	AAI-based (medium-confidence)	0	1	NA	metavirome
NODE_146_length_10777_cov_9.153143	P29	10777	9.2383	FALSE	59.72	FALSE	TRUE	5	Siphoviridae	NA	NA	NA	NA	FALSE	FALSE	No	NA	9	6	0	Low-quality	Genome-fragment	27.24	AAI-based (medium-confidence)	0	1	NA	metavirome
NODE_148_length_10748_cov_10.336108	P29	10748	20.3392	FALSE	39.23	FALSE	TRUE	4	Unassigned	NA	NA	NA	NA	FALSE	FALSE	No	NA	11	0	8	Not-determined	Genome-fragment	NA	NA	0	1	no viral genes detected	metavirome
NODE_149_length_10713_cov_9.046913	P29	10713	12.1319	FALSE	36.88	FALSE	TRUE	10	Siphoviridae	NA	NA	NA	NA	FALSE	FALSE	No	NA	13	4	0	Low-quality	Genome-fragment	17.97	AAI-based (high-confidence)	0	1	NA	metavirome
NODE_150_length_10684_cov_8.888701	P29	10684	17.1333	FALSE	38.93	FALSE	TRUE	4	Myoviridae	NA	NA	NA	NA	FALSE	FALSE	No	NA	8	0	8	Low-quality	Genome-fragment	5.29	AAI-based (medium-confidence)	0	1	no viral genes detected	metavirome
NODE_153_length_10462_cov_8.075046	P29	10462	16.4565	FALSE	40.25	FALSE	TRUE	3	Unassigned	NA	NA	NA	NA	FALSE	FALSE	No	NA	13	0	4	Low-quality	Genome-fragment	4.22	AAI-based (medium-confidence)	0	1	no viral genes detected	metavirome
NODE_155_length_10136_cov_8.629997	P29	10136	18.3222	FALSE	39.48	FALSE	TRUE	6	Myoviridae	NA	NA	NA	NA	FALSE	FALSE	No	NA	11	0	3	Low-quality	Genome-fragment	4.09	AAI-based (medium-confidence)	0	1	no viral genes detected	metavirome
NODE_157_length_10034_cov_10.534322	P29	10034	10.6597	FALSE	38.99	TRUE	TRUE	11	Siphoviridae	NA	NA	NA	Leuconostoc	FALSE	FALSE	No	NA	18	8	0	Low-quality	Genome-fragment	25.09	AAI-based (medium-confidence)	0	1	NA	metavirome
NODE_158_length_10016_cov_9.228391	P29	10016	18.0686	FALSE	37.65	FALSE	TRUE	3	Unassigned	NA	NA	NA	NA	FALSE	FALSE	No	NA	12	0	10	Not-determined	Genome-fragment	NA	NA	0	1	no viral genes detected	metavirome
NODE_160_length_9870_cov_20.795008	P29	9870	36.5311	FALSE	40.85	FALSE	TRUE	5	Siphoviridae	NA	NA	NA	NA	FALSE	FALSE	No	NA	10	0	6	Not-determined	Genome-fragment	NA	NA	0	1	no viral genes detected	metavirome
NODE_161_length_9869_cov_65.614734	P29	9869	54.2967	FALSE	49.72	TRUE	TRUE	12	Siphoviridae	NA	NA	NA	NA	FALSE	FALSE	No	NA	13	10	0	Low-quality	Genome-fragment	14.28	AAI-based (medium-confidence)	0	1	NA	metavirome
NODE_164_length_9684_cov_11.354450	P29	9684	20.4441	FALSE	36.21	TRUE	TRUE	16	Siphoviridae	NA	NA	Enterococcus~phage~phiFL4A,Lactococcus~phage~1358	Lactococcus	FALSE	FALSE	No	NA	14	12	0	Low-quality	Genome-fragment	29.95	AAI-based (high-confidence)	0	1	NA	metavirome
NODE_166_length_9625_cov_702.730617	P29	9625	815.489	FALSE	30.28	TRUE	TRUE	9	Podoviridae	NA	NA	NA	Tetragenococcus	FALSE	FALSE	No	NA	12	9	0	Medium-quality	Genome-fragment	53.49	AAI-based (high-confidence)	0	1	NA	metavirome
NODE_167_length_9525_cov_9.229673	P29	9525	18.0676	FALSE	36.54	FALSE	TRUE	5	Unassigned	NA	NA	NA	NA	FALSE	FALSE	No	NA	11	0	8	Not-determined	Genome-fragment	NA	NA	0	1	no viral genes detected	metavirome
NODE_169_length_9351_cov_8.782164	P29	9351	18.0945	FALSE	36.43	FALSE	TRUE	5	Phycodnaviridae	NA	NA	NA	NA	FALSE	FALSE	No	NA	10	0	10	Not-determined	Genome-fragment	NA	NA	0	1	no viral genes detected	metavirome
NODE_174_length_8983_cov_10.644041	P29	8983	21.3521	FALSE	38.74	FALSE	TRUE	8	Unassigned	NA	NA	NA	NA	FALSE	FALSE	No	NA	8	0	7	Low-quality	Genome-fragment	4.25	AAI-based (medium-confidence)	0	1	no viral genes detected	metavirome
NODE_176_length_8823_cov_12.188412	P29	8823	24.0901	FALSE	40.18	FALSE	TRUE	3	Unassigned	NA	NA	NA	NA	FALSE	FALSE	No	NA	7	0	5	Not-determined	Genome-fragment	NA	NA	0	1	no viral genes detected	metavirome
NODE_179_length_8651_cov_9.988134	P29	8651	14.9792	FALSE	37.35	TRUE	TRUE	15	Myoviridae	NA	NA	NA	NA	FALSE	FALSE	No	NA	7	7	0	Low-quality	Genome-fragment	6.05	AAI-based (medium-confidence)	0	1	NA	metavirome
NODE_181_length_8582_cov_69.381494	P29	8582	54.0541	FALSE	48.2	FALSE	TRUE	7	Siphoviridae	NA	NA	NA	NA	FALSE	FALSE	No	NA	18	2	0	Low-quality	Genome-fragment	12.72	AAI-based (medium-confidence)	0	1	NA	metavirome
NODE_183_length_8520_cov_6.386178	P29	8520	7.5495	FALSE	35.01	FALSE	TRUE	11	Siphoviridae	NA	NA	NA	NA	FALSE	FALSE	No	NA	17	5	0	Low-quality	Genome-fragment	12.54	HMM-based (lower-bound)	0	1	NA	metavirome
NODE_185_length_8464_cov_31.590082	P29	8464	22.4107	FALSE	33.92	FALSE	TRUE	5	Unassigned	NA	NA	NA	NA	TRUE	FALSE	Yes	1531	8	1	3	Low-quality	Genome-fragment	3.5	HMM-based (lower-bound)	81.91	1	NA	metavirome
NODE_186_length_8453_cov_13.377471	P29	8453	26.7279	FALSE	37.68	FALSE	TRUE	3	Unassigned	NA	NA	NA	NA	FALSE	FALSE	No	NA	9	0	8	Not-determined	Genome-fragment	NA	NA	0	1	no viral genes detected	metavirome
NODE_190_length_8345_cov_10.199397	P29	8345	19.9954	FALSE	37.89	FALSE	TRUE	3	Unassigned	NA	NA	NA	NA	FALSE	FALSE	No	NA	9	0	4	Not-determined	Genome-fragment	NA	NA	0	1	no viral genes detected	metavirome
NODE_191_length_8311_cov_8.002059	P29	8311	15.8965	FALSE	38.56	FALSE	TRUE	5	Unassigned	NA	NA	NA	NA	TRUE	FALSE	No	NA	9	0	9	Not-determined	Genome-fragment	NA	NA	0	1	no viral genes detected	metavirome
NODE_192_length_8308_cov_10.759724	P29	8308	13.9047	FALSE	63.18	FALSE	TRUE	11	Siphoviridae	NA	NA	NA	Acidipropionibacterium	FALSE	FALSE	No	NA	21	3	0	Low-quality	Genome-fragment	18.11	AAI-based (medium-confidence)	0	1	NA	metavirome
NODE_193_length_8197_cov_28.629207	P29	8197	19.5157	FALSE	32.99	FALSE	TRUE	5	Unassigned	NA	NA	NA	NA	FALSE	FALSE	No	NA	11	0	8	Not-determined	Genome-fragment	NA	NA	0	1	no viral genes detected	metavirome
NODE_196_length_8072_cov_10.852813	P29	8072	5.9243	FALSE	67.39	FALSE	TRUE	6	Siphoviridae	NA	NA	NA	NA	FALSE	FALSE	No	NA	12	4	0	Low-quality	Genome-fragment	12	HMM-based (lower-bound)	0	1	NA	metavirome
NODE_197_length_8030_cov_40.026708	P29	8030	41.8737	FALSE	51.42	FALSE	TRUE	6	Unassigned	NA	NA	NA	NA	FALSE	FALSE	No	NA	10	2	0	Low-quality	Genome-fragment	9.14	HMM-based (lower-bound)	0	1	NA	metavirome
NODE_200_length_7925_cov_10.998475	P29	7925	21.3806	FALSE	29	FALSE	TRUE	3	Unassigned	NA	NA	NA	NA	FALSE	FALSE	No	NA	8	0	5	Not-determined	Genome-fragment	NA	NA	0	1	no viral genes detected	metavirome
NODE_202_length_7901_cov_9.326026	P29	7901	9.6341	FALSE	38.73	FALSE	TRUE	12	Siphoviridae	NA	NA	NA	NA	FALSE	FALSE	No	NA	15	5	0	Low-quality	Genome-fragment	13.97	HMM-based (lower-bound)	0	1	NA	metavirome
NODE_203_length_7899_cov_10.710862	P29	7899	6.844	FALSE	52.01	FALSE	TRUE	13	Siphoviridae	NA	NA	NA	NA	FALSE	FALSE	No	NA	14	4	0	Low-quality	Genome-fragment	9.77	HMM-based (lower-bound)	0	1	NA	metavirome
NODE_204_length_7859_cov_11.918247	P29	7859	19.4839	FALSE	32.17	FALSE	TRUE	4	Unassigned	NA	NA	NA	NA	TRUE	FALSE	No	NA	9	0	0	Not-determined	Genome-fragment	NA	NA	0	1	no viral genes detected; low-confidence DTR	metavirome
NODE_205_length_7850_cov_8.764208	P29	7850	6.0497	FALSE	69.95	FALSE	TRUE	4	Unassigned	NA	NA	NA	NA	TRUE	FALSE	No	NA	15	4	0	Low-quality	Genome-fragment	15.76	AAI-based (medium-confidence)	0	1	NA	metavirome
NODE_210_length_7735_cov_8.522396	P29	7735	14.4608	FALSE	36.1	TRUE	TRUE	5	Unassigned	NA	NA	NA	NA	FALSE	FALSE	No	NA	20	2	0	Low-quality	Genome-fragment	4.97	HMM-based (lower-bound)	0	1	NA	metavirome
NODE_213_length_7626_cov_103.331792	P29	7626	70.2422	FALSE	55.41	FALSE	TRUE	3	Unassigned	NA	NA	NA	NA	FALSE	FALSE	No	NA	17	1	0	Low-quality	Genome-fragment	9.46	HMM-based (lower-bound)	0	1	NA	metavirome
NODE_214_length_7582_cov_20.818121	P29	7582	14.7695	FALSE	35.83	TRUE	TRUE	9	Siphoviridae	Lactococcus_phage_bIL309	gi_13095805_ref_NC_002668.1_	NA	NA	FALSE	FALSE	No	NA	10	8	0	Low-quality	Genome-fragment	20.52	AAI-based (high-confidence)	0	1	NA	metavirome
NODE_217_length_7454_cov_8.829707	P29	7454	9.5899	FALSE	38.14	FALSE	TRUE	7	Podoviridae	NA	NA	NA	Lactobacillus	FALSE	FALSE	No	NA	13	5	0	Low-quality	Genome-fragment	24.53	HMM-based (lower-bound)	0	1	NA	metavirome
NODE_221_length_7347_cov_4.714619	P29	7347	4.357	FALSE	54.47	TRUE	TRUE	7	Myoviridae	NA	NA	NA	NA	FALSE	FALSE	No	NA	7	3	0	Low-quality	Genome-fragment	14.66	AAI-based (medium-confidence)	0	1	NA	metavirome
NODE_222_length_7344_cov_7.327343	P29	7344	7.9225	FALSE	40.55	FALSE	TRUE	10	Unassigned	NA	NA	NA	Lactobacillus	FALSE	FALSE	No	NA	13	2	0	Low-quality	Genome-fragment	17.5	HMM-based (lower-bound)	0	1	NA	metavirome
NODE_223_length_7302_cov_787.671864	P29	7302	595.422	FALSE	55.75	TRUE	TRUE	8	Siphoviridae	NA	NA	NA	NA	FALSE	FALSE	No	NA	11	6	0	Low-quality	Genome-fragment	17.51	AAI-based (high-confidence)	0	1	NA	metavirome
NODE_224_length_7279_cov_10.592885	P29	7279	21.5377	FALSE	36.75	FALSE	TRUE	3	Siphoviridae	NA	NA	NA	NA	FALSE	FALSE	No	NA	5	0	4	Low-quality	Genome-fragment	4.43	AAI-based (medium-confidence)	0	1	no viral genes detected	metavirome
NODE_225_length_7274_cov_23.502147	P29	7274	40.5591	FALSE	34.41	FALSE	TRUE	4	Siphoviridae	NA	NA	NA	NA	FALSE	FALSE	No	NA	12	0	4	Not-determined	Genome-fragment	NA	NA	0	1	no viral genes detected	metavirome
NODE_227_length_7231_cov_9.518395	P29	7231	19.4233	FALSE	37.98	FALSE	TRUE	3	Unassigned	NA	NA	NA	NA	FALSE	FALSE	No	NA	6	0	6	Not-determined	Genome-fragment	NA	NA	0	1	no viral genes detected	metavirome
NODE_228_length_7178_cov_291.012074	P29	7178	238.381	FALSE	38.13	FALSE	TRUE	11	Siphoviridae	NA	NA	NA	NA	FALSE	FALSE	No	NA	13	8	0	Low-quality	Genome-fragment	18.98	AAI-based (high-confidence)	0	1	NA	metavirome
NODE_229_length_7164_cov_57.839359	P29	7164	45.1575	FALSE	57.06	FALSE	TRUE	5	Siphoviridae	NA	NA	NA	Bifidobacterium	TRUE	FALSE	No	NA	9	3	0	Low-quality	Genome-fragment	13.74	AAI-based (medium-confidence)	0	1	NA	metavirome
NODE_237_length_6836_cov_233.611119	P29	6836	258.485	FALSE	38.74	FALSE	TRUE	8	Siphoviridae	NA	NA	NA	NA	FALSE	FALSE	No	NA	15	6	0	Low-quality	Genome-fragment	8.41	HMM-based (lower-bound)	0	1	NA	metavirome
NODE_243_length_6667_cov_5.458409	P29	6667	5.8748	FALSE	38.7	TRUE	TRUE	9	Siphoviridae	NA	NA	Lactobacillus~phage~LBR48,Listeria~phage~B054	NA	FALSE	FALSE	No	NA	9	6	0	Low-quality	Genome-fragment	4.77	HMM-based (lower-bound)	0	1	NA	metavirome
NODE_246_length_6474_cov_7.730176	P29	6474	15.6264	FALSE	40.39	FALSE	TRUE	5	Myoviridae	NA	NA	NA	NA	FALSE	FALSE	No	NA	8	1	0	Low-quality	Genome-fragment	3.18	HMM-based (lower-bound)	0	1	NA	metavirome
NODE_247_length_6466_cov_8.746061	P29	6466	17.0775	FALSE	39	FALSE	TRUE	3	Unassigned	NA	NA	NA	NA	FALSE	FALSE	No	NA	5	0	5	Not-determined	Genome-fragment	NA	NA	0	1	no viral genes detected	metavirome
NODE_250_length_6410_cov_8.820928	P29	6410	17.9398	FALSE	38.16	FALSE	TRUE	10	Siphoviridae	NA	NA	NA	NA	FALSE	FALSE	No	NA	7	1	0	Low-quality	Genome-fragment	2.97	HMM-based (lower-bound)	0	1	NA	metavirome
NODE_253_length_6321_cov_9.109161	P29	6321	17.1789	FALSE	38.78	FALSE	TRUE	4	Siphoviridae	NA	NA	NA	NA	FALSE	FALSE	No	NA	6	0	6	Low-quality	Genome-fragment	14.34	AAI-based (medium-confidence)	0	1	no viral genes detected	metavirome
NODE_257_length_6195_cov_8.548046	P29	6195	17.3772	FALSE	38.72	FALSE	TRUE	5	Unassigned	NA	NA	NA	NA	FALSE	FALSE	Yes	3132	8	1	1	Low-quality	Genome-fragment	1.87	HMM-based (lower-bound)	49.44	1	NA	metavirome
NODE_260_length_6045_cov_275.417696	P29	6045	511.62	FALSE	34.82	TRUE	TRUE	9	Siphoviridae	NA	NA	NA	NA	FALSE	FALSE	No	NA	7	7	0	Low-quality	Genome-fragment	16.06	AAI-based (high-confidence)	0	1	NA	metavirome
NODE_262_length_5981_cov_8.243503	P29	5981	3.38	FALSE	65.19	FALSE	TRUE	8	Siphoviridae	NA	NA	NA	NA	FALSE	FALSE	No	NA	7	3	0	Low-quality	Genome-fragment	14.52	AAI-based (medium-confidence)	0	1	NA	metavirome
NODE_265_length_5905_cov_13.843761	P29	5905	26.4513	FALSE	30.89	FALSE	TRUE	9	Unassigned	NA	NA	NA	NA	TRUE	FALSE	No	NA	7	1	0	Low-quality	Genome-fragment	13.51	HMM-based (lower-bound)	0	1	NA	metavirome
NODE_266_length_5904_cov_8.646264	P29	5904	17.5356	FALSE	39.19	FALSE	TRUE	6	Siphoviridae	NA	NA	NA	NA	FALSE	FALSE	Yes	4101	7	1	1	Low-quality	Genome-fragment	4.36	AAI-based (medium-confidence)	30.54	1	NA	metavirome
NODE_268_length_5842_cov_63.583895	P29	5842	49.2044	FALSE	62.51	FALSE	TRUE	4	Unassigned	NA	NA	NA	NA	FALSE	FALSE	No	NA	6	2	0	Low-quality	Genome-fragment	7.18	HMM-based (lower-bound)	0	1	NA	metavirome
NODE_271_length_5716_cov_20.111288	P29	5716	16.0003	FALSE	34.64	FALSE	TRUE	5	Siphoviridae	NA	NA	NA	NA	FALSE	FALSE	No	NA	7	0	4	Not-determined	Genome-fragment	NA	NA	0	1	no viral genes detected	metavirome
NODE_273_length_5669_cov_15.388493	P29	5669	13.6994	FALSE	61	FALSE	TRUE	6	Unassigned	NA	NA	NA	NA	FALSE	FALSE	No	NA	2	2	0	Low-quality	Genome-fragment	6.75	HMM-based (lower-bound)	0	1	NA	metavirome
NODE_274_length_5647_cov_10.375715	P29	5647	21.2525	FALSE	37.38	FALSE	TRUE	3	Unassigned	NA	NA	NA	NA	FALSE	FALSE	No	NA	6	0	5	Not-determined	Genome-fragment	NA	NA	0	1	no viral genes detected	metavirome
NODE_277_length_5625_cov_24.927289	P29	5625	46.4919	FALSE	35.79	TRUE	TRUE	8	Siphoviridae	NA	NA	NA	NA	TRUE	FALSE	No	NA	9	6	0	Low-quality	Genome-fragment	14	AAI-based (medium-confidence)	0	1	NA	metavirome
NODE_278_length_5624_cov_9.058359	P29	5624	12.2212	FALSE	37.54	TRUE	TRUE	7	Siphoviridae	NA	NA	NA	NA	FALSE	FALSE	No	NA	9	4	0	Low-quality	Genome-fragment	8.07	HMM-based (lower-bound)	0	1	NA	metavirome
NODE_280_length_5572_cov_251.917346	P29	5572	233.102	FALSE	60	FALSE	TRUE	3	Unassigned	NA	NA	NA	NA	FALSE	FALSE	No	NA	6	2	0	Low-quality	Genome-fragment	6.9	HMM-based (lower-bound)	0	1	NA	metavirome
NODE_281_length_5551_cov_7.398108	P29	5551	3.5048	FALSE	66.85	TRUE	TRUE	8	Siphoviridae	NA	NA	NA	NA	FALSE	FALSE	No	NA	11	9	0	Low-quality	Genome-fragment	7.59	HMM-based (lower-bound)	0	1	NA	metavirome
NODE_291_length_5321_cov_8.486137	P29	5321	16.8448	FALSE	38.79	FALSE	TRUE	4	Siphoviridae	NA	NA	NA	NA	FALSE	FALSE	No	NA	7	3	0	Low-quality	Genome-fragment	3.43	HMM-based (lower-bound)	0	1	NA	metavirome
NODE_292_length_5298_cov_131.135991	P29	5298	105.312	FALSE	62.06	FALSE	TRUE	3	Unassigned	NA	NA	NA	NA	FALSE	FALSE	No	NA	5	3	0	Low-quality	Genome-fragment	10.97	AAI-based (medium-confidence)	0	1	NA	metavirome
NODE_296_length_5229_cov_11.045613	P29	5229	21.9946	FALSE	36.22	FALSE	TRUE	4	Unassigned	NA	NA	NA	NA	FALSE	FALSE	No	NA	3	0	1	Not-determined	Genome-fragment	NA	NA	0	1	no viral genes detected	metavirome
NODE_297_length_5222_cov_10.706019	P29	5222	21.4843	FALSE	37.04	FALSE	TRUE	3	Unassigned	NA	NA	NA	NA	FALSE	FALSE	No	NA	5	0	3	Not-determined	Genome-fragment	NA	NA	0	1	no viral genes detected	metavirome
NODE_299_length_5207_cov_5.310171	P29	5207	5.6395	FALSE	42.65	TRUE	TRUE	3	Siphoviridae	NA	NA	NA	Lactobacillus	FALSE	FALSE	No	NA	4	4	0	Low-quality	Genome-fragment	13.73	AAI-based (high-confidence)	0	1	NA	metavirome
NODE_302_length_5200_cov_96.905734	P29	5200	56.2769	FALSE	36.83	FALSE	TRUE	3	Podoviridae	NA	NA	NA	NA	FALSE	FALSE	No	NA	5	0	5	Not-determined	Genome-fragment	NA	NA	0	1	no viral genes detected	metavirome
NODE_305_length_5090_cov_9.727905	P29	5090	20.3238	FALSE	39.57	FALSE	TRUE	4	Unassigned	NA	NA	NA	NA	FALSE	FALSE	No	NA	4	0	3	Not-determined	Genome-fragment	NA	NA	0	1	no viral genes detected	metavirome
NODE_308_length_5053_cov_9.709884	P29	5053	5.5213	FALSE	38.2	FALSE	TRUE	4	Unassigned	NA	NA	NA	NA	FALSE	FALSE	No	NA	3	0	1	Not-determined	Genome-fragment	NA	NA	0	1	no viral genes detected	metavirome
NODE_309_length_5047_cov_11.779647	P29	5047	21.7529	FALSE	37.57	FALSE	TRUE	3	Unassigned	NA	NA	NA	NA	FALSE	FALSE	No	NA	6	0	3	Not-determined	Genome-fragment	NA	NA	0	1	no viral genes detected	metavirome
NODE_319_length_4879_cov_7.185945	P29	4879	14.1492	FALSE	36.03	FALSE	TRUE	3	Unassigned	NA	NA	NA	NA	FALSE	FALSE	No	NA	5	0	1	Low-quality	Genome-fragment	3.24	AAI-based (medium-confidence)	0	1	no viral genes detected	metavirome
NODE_320_length_4869_cov_5.767968	P29	4869	5.5332	FALSE	55.27	FALSE	TRUE	5	Siphoviridae	NA	NA	NA	NA	FALSE	FALSE	No	NA	6	5	0	Low-quality	Genome-fragment	10.68	AAI-based (high-confidence)	0	1	NA	metavirome
NODE_323_length_4828_cov_296.882254	P29	4828	368.434	FALSE	34.94	TRUE	TRUE	8	Siphoviridae	NA	NA	NA	NA	FALSE	FALSE	No	NA	8	6	0	Low-quality	Genome-fragment	13.37	AAI-based (high-confidence)	0	1	NA	metavirome
NODE_328_length_4789_cov_6.269751	P29	4789	4.9269	FALSE	40.59	TRUE	TRUE	11	Siphoviridae	Lactobacillus_virus_phiJL1	gi_62327085_ref_NC_006936.1_	NA	Lactobacillus	FALSE	FALSE	No	NA	10	9	0	Low-quality	Genome-fragment	12.63	AAI-based (high-confidence)	0	1	NA	metavirome
NODE_329_length_4788_cov_9.752166	P29	4788	19.3787	FALSE	37.43	FALSE	TRUE	3	Myoviridae	NA	NA	NA	NA	FALSE	FALSE	No	NA	6	0	4	Not-determined	Genome-fragment	NA	NA	0	1	no viral genes detected	metavirome
NODE_334_length_4746_cov_6.249201	P29	4746	12.7212	FALSE	35.99	FALSE	TRUE	4	Unassigned	NA	NA	NA	NA	FALSE	FALSE	No	NA	9	1	0	Low-quality	Genome-fragment	10.46	HMM-based (lower-bound)	0	1	NA	metavirome
NODE_338_length_4677_cov_17.703592	P29	4677	16.7368	FALSE	32.22	FALSE	TRUE	5	Myoviridae	NA	NA	NA	NA	FALSE	FALSE	No	NA	7	0	1	Not-determined	Genome-fragment	NA	NA	0	1	no viral genes detected	metavirome
NODE_345_length_4494_cov_8.937148	P29	4494	8.3138	FALSE	59.57	FALSE	TRUE	9	Siphoviridae	NA	NA	NA	NA	FALSE	FALSE	No	NA	11	3	0	Low-quality	Genome-fragment	5.16	HMM-based (lower-bound)	0	1	NA	metavirome
NODE_348_length_4442_cov_13.288352	P29	4442	10.6072	FALSE	59.66	TRUE	TRUE	3	Siphoviridae	NA	NA	NA	NA	FALSE	FALSE	No	NA	7	4	0	Low-quality	Genome-fragment	13.17	AAI-based (high-confidence)	0	1	NA	metavirome
NODE_352_length_4388_cov_19.882991	P29	4388	19.7035	FALSE	47.72	FALSE	TRUE	3	Unassigned	NA	NA	NA	NA	FALSE	FALSE	No	NA	5	1	0	Low-quality	Genome-fragment	2.81	HMM-based (lower-bound)	0	1	NA	metavirome
NODE_353_length_4382_cov_15.630922	P29	4382	15.5739	FALSE	49.89	FALSE	TRUE	4	Unassigned	NA	NA	NA	NA	FALSE	FALSE	No	NA	5	1	0	Low-quality	Genome-fragment	3.01	HMM-based (lower-bound)	0	1	NA	metavirome
NODE_356_length_4360_cov_9.732172	P29	4360	9.6358	FALSE	51.7	TRUE	TRUE	10	Unassigned	NA	NA	NA	NA	FALSE	FALSE	No	NA	6	3	0	Low-quality	Genome-fragment	4.76	HMM-based (lower-bound)	0	1	NA	metavirome
NODE_361_length_4338_cov_54.630399	P29	4338	41.4594	FALSE	50.35	FALSE	TRUE	6	Siphoviridae	NA	NA	NA	NA	FALSE	FALSE	No	NA	3	3	0	Low-quality	Genome-fragment	6.21	AAI-based (medium-confidence)	0	1	NA	metavirome
NODE_371_length_4274_cov_8.805878	P29	4274	7.8292	FALSE	66.78	FALSE	TRUE	3	Unassigned	NA	NA	NA	NA	FALSE	FALSE	No	NA	8	0	0	Not-determined	Genome-fragment	NA	NA	0	1	no viral genes detected	metavirome
NODE_372_length_4257_cov_124.403617	P29	4257	36.7186	FALSE	59.2	FALSE	TRUE	6	Siphoviridae	NA	NA	NA	NA	FALSE	FALSE	No	NA	6	3	0	Low-quality	Genome-fragment	5.1	HMM-based (lower-bound)	0	1	NA	metavirome
NODE_374_length_4232_cov_12.109169	P29	4232	21.8587	FALSE	29.58	FALSE	TRUE	4	Unassigned	NA	NA	NA	NA	FALSE	FALSE	No	NA	5	0	2	Not-determined	Genome-fragment	NA	NA	0	1	no viral genes detected	metavirome
NODE_378_length_4200_cov_8.230157	P29	4200	16.8683	FALSE	39.55	FALSE	TRUE	3	Unassigned	NA	NA	NA	NA	FALSE	FALSE	No	NA	3	0	2	Not-determined	Genome-fragment	NA	NA	0	1	no viral genes detected	metavirome
NODE_384_length_4141_cov_6.591777	P29	4141	10.4726	FALSE	55.35	FALSE	TRUE	5	Unassigned	NA	NA	NA	NA	FALSE	FALSE	No	NA	3	0	3	Not-determined	Genome-fragment	NA	NA	0	1	no viral genes detected	metavirome
NODE_385_length_4124_cov_44.241337	P29	4124	30.4353	FALSE	33.32	FALSE	TRUE	4	Siphoviridae	NA	NA	NA	NA	FALSE	FALSE	No	NA	5	0	1	Not-determined	Genome-fragment	NA	NA	0	1	no viral genes detected	metavirome
NODE_386_length_4118_cov_12.072606	P29	4118	11.7273	FALSE	34.87	FALSE	TRUE	4	Siphoviridae	NA	NA	NA	NA	FALSE	FALSE	No	NA	5	4	0	Low-quality	Genome-fragment	10.85	AAI-based (high-confidence)	0	1	NA	metavirome
NODE_390_length_4066_cov_10.811518	P29	4066	21.4943	FALSE	38.42	FALSE	TRUE	4	Unassigned	NA	NA	NA	NA	FALSE	FALSE	No	NA	4	0	4	Low-quality	Genome-fragment	1.21	AAI-based (high-confidence)	0	1	no viral genes detected	metavirome
NODE_393_length_4049_cov_12.432649	P29	4049	24.3132	FALSE	32.35	TRUE	TRUE	15	Siphoviridae	NA	NA	NA	NA	TRUE	FALSE	No	NA	10	5	0	Low-quality	Genome-fragment	11.24	AAI-based (high-confidence)	0	1	NA	metavirome
NODE_395_length_4047_cov_3.217685	P29	4047	4.1139	FALSE	31.04	FALSE	TRUE	14	Siphoviridae	NA	NA	NA	NA	FALSE	FALSE	No	NA	5	4	0	Low-quality	Genome-fragment	8.63	AAI-based (medium-confidence)	0	1	NA	metavirome
NODE_401_length_4015_cov_12.430051	P29	4015	13.1968	FALSE	36.34	TRUE	TRUE	7	Siphoviridae	NA	NA	NA	Lactococcus	FALSE	FALSE	No	NA	11	8	0	Low-quality	Genome-fragment	10.66	AAI-based (medium-confidence)	0	1	NA	metavirome
NODE_402_length_4002_cov_6.166709	P29	4002	9.4888	FALSE	58.42	FALSE	TRUE	5	Unassigned	NA	NA	NA	NA	FALSE	FALSE	No	NA	3	0	2	Not-determined	Genome-fragment	NA	NA	0	1	no viral genes detected	metavirome
NODE_404_length_3988_cov_5.346555	P29	3988	4.4629	FALSE	54.94	FALSE	TRUE	6	Siphoviridae	NA	NA	NA	NA	FALSE	FALSE	No	NA	3	1	0	Low-quality	Genome-fragment	6.96	AAI-based (high-confidence)	0	1	NA	metavirome
NODE_406_length_3969_cov_7.264946	P29	3969	14.3862	FALSE	40.19	FALSE	TRUE	3	Unassigned	NA	NA	NA	NA	FALSE	FALSE	No	NA	2	1	0	Low-quality	Genome-fragment	1.97	AAI-based (high-confidence)	0	1	NA	metavirome
NODE_407_length_3948_cov_8.963781	P29	3948	18.4448	FALSE	32.42	FALSE	TRUE	3	Unassigned	NA	NA	NA	NA	FALSE	FALSE	No	NA	6	0	5	Not-determined	Genome-fragment	NA	NA	0	1	no viral genes detected	metavirome
NODE_410_length_3941_cov_42.595728	P29	3941	39.1233	FALSE	54.1	FALSE	TRUE	3	Siphoviridae	NA	NA	NA	NA	FALSE	FALSE	No	NA	8	0	0	Low-quality	Genome-fragment	10.34	AAI-based (medium-confidence)	0	1	no viral genes detected	metavirome
NODE_413_length_3912_cov_11.799067	P29	3912	10.1725	FALSE	44.35	FALSE	TRUE	4	Podoviridae	NA	NA	NA	NA	FALSE	FALSE	No	NA	5	2	0	Low-quality	Genome-fragment	7.4	AAI-based (high-confidence)	0	1	NA	metavirome
NODE_420_length_3878_cov_10.057285	P29	3878	19.0709	FALSE	37.13	FALSE	TRUE	5	Myoviridae	NA	NA	NA	NA	FALSE	FALSE	No	NA	6	0	3	Low-quality	Genome-fragment	3.21	AAI-based (medium-confidence)	0	1	no viral genes detected	metavirome
NODE_422_length_3865_cov_7.715223	P29	3865	14.0864	FALSE	33.01	FALSE	TRUE	3	Unassigned	NA	NA	NA	Lactobacillus	FALSE	FALSE	No	NA	6	0	1	Not-determined	Genome-fragment	NA	NA	0	1	no viral genes detected	metavirome
NODE_432_length_3792_cov_9.675408	P29	3792	18.4531	FALSE	34.05	FALSE	TRUE	3	Siphoviridae	NA	NA	NA	NA	FALSE	FALSE	No	NA	7	4	1	Low-quality	Genome-fragment	10.35	AAI-based (high-confidence)	0	1	NA	metavirome
NODE_444_length_3657_cov_3.401999	P29	3657	4.4277	FALSE	30.76	TRUE	TRUE	6	Siphoviridae	NA	NA	NA	NA	FALSE	FALSE	No	NA	7	5	0	Low-quality	Genome-fragment	6.78	HMM-based (lower-bound)	0	1	NA	metavirome
NODE_445_length_3652_cov_53.334167	P29	3652	93.089	FALSE	29.13	FALSE	TRUE	3	Unassigned	NA	NA	NA	NA	FALSE	FALSE	No	NA	3	0	2	Not-determined	Genome-fragment	NA	NA	0	1	no viral genes detected	metavirome
NODE_447_length_3650_cov_19.899305	P29	3650	14.9748	FALSE	57.1	FALSE	TRUE	3	Siphoviridae	NA	NA	NA	NA	FALSE	FALSE	No	NA	3	3	0	Low-quality	Genome-fragment	8.94	AAI-based (high-confidence)	0	1	NA	metavirome
NODE_451_length_3600_cov_9.927221	P29	3600	19.8161	FALSE	35.89	FALSE	TRUE	4	Myoviridae	NA	NA	NA	NA	FALSE	FALSE	No	NA	3	0	0	Low-quality	Genome-fragment	2.52	AAI-based (medium-confidence)	0	1	no viral genes detected	metavirome
NODE_454_length_3584_cov_4.757722	P29	3584	8.3251	FALSE	54.83	FALSE	TRUE	4	Unassigned	NA	NA	NA	NA	TRUE	FALSE	No	NA	3	0	3	Not-determined	Genome-fragment	NA	NA	0	1	no viral genes detected	metavirome
NODE_470_length_3442_cov_6.579274	P29	3442	12.5706	FALSE	30.53	FALSE	TRUE	4	Unassigned	NA	NA	NA	NA	FALSE	FALSE	No	NA	4	0	0	Low-quality	Genome-fragment	4.76	AAI-based (medium-confidence)	0	1	no viral genes detected	metavirome
NODE_479_length_3384_cov_8.776810	P29	3384	13.5408	FALSE	40.84	TRUE	TRUE	6	Siphoviridae	NA	NA	NA	NA	FALSE	FALSE	No	NA	7	3	0	Low-quality	Genome-fragment	5.5	AAI-based (medium-confidence)	0	1	NA	metavirome
NODE_482_length_3365_cov_4.839275	P29	3365	7.721	FALSE	58.63	FALSE	TRUE	5	Siphoviridae	NA	NA	NA	Bifidobacterium	FALSE	FALSE	No	NA	3	3	0	Low-quality	Genome-fragment	19.74	AAI-based (high-confidence)	0	1	NA	metavirome
NODE_487_length_3353_cov_19.818981	P29	3353	20.9642	FALSE	35.43	FALSE	TRUE	5	Siphoviridae	Lactococcus_phage_P335_sensu_lato	gi_30089861_ref_NC_004746.1_	NA	Lactococcus	FALSE	FALSE	No	NA	3	3	0	Low-quality	Genome-fragment	7.86	AAI-based (medium-confidence)	0	1	NA	metavirome
NODE_496_length_3282_cov_7.977068	P29	3282	16.3644	FALSE	40.1	FALSE	TRUE	3	Unassigned	NA	NA	NA	NA	FALSE	FALSE	No	NA	8	2	0	Low-quality	Genome-fragment	1.86	HMM-based (lower-bound)	0	1	NA	metavirome
NODE_498_length_3281_cov_10.745195	P29	3281	20.4307	FALSE	39.9	FALSE	TRUE	3	Unassigned	NA	NA	NA	NA	FALSE	FALSE	No	NA	3	0	3	Low-quality	Genome-fragment	3.26	AAI-based (medium-confidence)	0	1	no viral genes detected	metavirome
NODE_514_length_3192_cov_7.888747	P29	3192	16.4712	FALSE	38.97	FALSE	TRUE	5	Myoviridae	NA	NA	NA	NA	FALSE	FALSE	No	NA	3	0	0	Low-quality	Genome-fragment	2.25	AAI-based (high-confidence)	0	1	no viral genes detected	metavirome
NODE_521_length_3155_cov_7.898065	P29	3155	9.0149	FALSE	52.42	FALSE	TRUE	3	Unassigned	NA	NA	NA	NA	TRUE	FALSE	No	NA	4	0	0	Low-quality	Genome-fragment	7.8	AAI-based (medium-confidence)	0	1	no viral genes detected	metavirome
NODE_522_length_3146_cov_5.093174	P29	3146	9.5223	FALSE	56.07	FALSE	TRUE	3	Unassigned	NA	NA	NA	NA	FALSE	FALSE	No	NA	2	0	0	Low-quality	Genome-fragment	2.26	AAI-based (high-confidence)	0	1	no viral genes detected	metavirome
NODE_527_length_3135_cov_6.651948	P29	3135	5.3295	FALSE	58.31	FALSE	TRUE	8	Siphoviridae	NA	NA	Gordonia~phage~GMA4	NA	FALSE	FALSE	No	NA	6	5	0	Low-quality	Genome-fragment	5.49	HMM-based (lower-bound)	0	1	NA	metavirome
NODE_535_length_3087_cov_5.877968	P29	3087	6.5196	FALSE	36.8	FALSE	TRUE	4	Unassigned	NA	NA	NA	NA	FALSE	FALSE	No	NA	5	1	0	Low-quality	Genome-fragment	1.38	HMM-based (lower-bound)	0	1	NA	metavirome
NODE_559_length_3019_cov_8.642375	P29	3019	17.6373	FALSE	36.47	FALSE	TRUE	4	Myoviridae	NA	NA	NA	NA	FALSE	FALSE	No	NA	6	0	1	Not-determined	Genome-fragment	NA	NA	0	1	no viral genes detected	metavirome
NODE_560_length_3012_cov_68.985796	P29	3012	12.2673	FALSE	59.36	FALSE	TRUE	5	Unassigned	NA	NA	NA	NA	FALSE	FALSE	No	NA	5	1	0	Low-quality	Genome-fragment	5.82	HMM-based (lower-bound)	0	1	NA	metavirome
NODE_569_length_2945_cov_16.312457	P29	2945	12.5063	FALSE	38.47	FALSE	TRUE	8	Siphoviridae	Lactococcus_phage_ul36	gi_21716072_ref_NC_004066.1_	NA	NA	FALSE	FALSE	No	NA	3	2	0	Low-quality	Genome-fragment	7.36	AAI-based (high-confidence)	0	1	NA	metavirome
NODE_574_length_2910_cov_9.540455	P29	2910	10.9725	FALSE	38.21	FALSE	TRUE	3	Siphoviridae	NA	NA	NA	NA	FALSE	FALSE	No	NA	8	2	0	Low-quality	Genome-fragment	7.05	AAI-based (medium-confidence)	0	1	NA	metavirome
NODE_577_length_2889_cov_6.761821	P29	2889	12.938	FALSE	42.19	FALSE	TRUE	5	Myoviridae	NA	NA	NA	NA	FALSE	FALSE	No	NA	5	0	0	Not-determined	Genome-fragment	NA	NA	0	1	no viral genes detected	metavirome
NODE_581_length_2875_cov_9.102837	P29	2875	17.6348	FALSE	37.25	FALSE	TRUE	4	Unassigned	NA	NA	NA	NA	FALSE	FALSE	No	NA	4	0	1	Not-determined	Genome-fragment	NA	NA	0	1	no viral genes detected	metavirome
NODE_583_length_2860_cov_5.812478	P29	2860	2.7371	FALSE	68.67	FALSE	TRUE	5	Unassigned	NA	NA	NA	Rothia	FALSE	FALSE	No	NA	3	3	0	Low-quality	Genome-fragment	4.13	HMM-based (lower-bound)	0	1	NA	metavirome
NODE_594_length_2805_cov_8.431273	P29	2805	8.5654	FALSE	39.68	FALSE	TRUE	3	Podoviridae	NA	NA	NA	Lactobacillus	FALSE	FALSE	No	NA	3	3	0	Low-quality	Genome-fragment	9.9	HMM-based (lower-bound)	0	1	NA	metavirome
NODE_595_length_2800_cov_10.721676	P29	2800	19.7354	FALSE	32.18	FALSE	TRUE	3	Unassigned	NA	NA	NA	Lactobacillus	FALSE	FALSE	No	NA	3	0	0	Low-quality	Genome-fragment	4.06	AAI-based (high-confidence)	0	1	no viral genes detected	metavirome
NODE_600_length_2793_cov_6.882396	P29	2793	14.6359	FALSE	35.45	FALSE	TRUE	5	Siphoviridae	NA	NA	NA	NA	FALSE	FALSE	No	NA	3	0	0	Low-quality	Genome-fragment	3.54	AAI-based (high-confidence)	0	1	no viral genes detected	metavirome
NODE_612_length_2744_cov_5.173671	P29	2744	7.7843	FALSE	60.46	FALSE	TRUE	3	Unassigned	NA	NA	NA	NA	FALSE	FALSE	No	NA	2	0	1	Low-quality	Genome-fragment	0.85	AAI-based (medium-confidence)	0	1	no viral genes detected	metavirome
NODE_631_length_2686_cov_10.617256	P29	2686	14.3433	FALSE	61.24	FALSE	TRUE	3	Unassigned	NA	NA	NA	NA	FALSE	FALSE	No	NA	3	0	1	Not-determined	Genome-fragment	NA	NA	0	1	no viral genes detected	metavirome
NODE_633_length_2682_cov_7.995051	P29	2682	13.7379	FALSE	40.12	FALSE	TRUE	4	Siphoviridae	NA	NA	NA	NA	FALSE	FALSE	No	NA	4	0	1	Low-quality	Genome-fragment	3.85	AAI-based (medium-confidence)	0	1	no viral genes detected	metavirome
NODE_636_length_2677_cov_209.163997	P29	2677	169.051	FALSE	33.84	TRUE	TRUE	10	Siphoviridae	NA	NA	NA	NA	FALSE	FALSE	No	NA	6	5	0	Low-quality	Genome-fragment	7.31	AAI-based (high-confidence)	0	1	NA	metavirome
NODE_639_length_2660_cov_46.047217	P29	2660	80.3974	FALSE	37.48	TRUE	TRUE	5	Siphoviridae	NA	NA	NA	NA	FALSE	FALSE	No	NA	4	2	0	Low-quality	Genome-fragment	4.07	HMM-based (lower-bound)	0	1	NA	metavirome
NODE_642_length_2647_cov_15.461806	P29	2647	7.4549	FALSE	51.68	FALSE	TRUE	3	Unassigned	NA	NA	NA	NA	FALSE	FALSE	No	NA	2	1	0	Low-quality	Genome-fragment	4.16	HMM-based (lower-bound)	0	1	NA	metavirome
NODE_644_length_2636_cov_6.519179	P29	2636	9.7633	FALSE	57.63	FALSE	TRUE	3	Myoviridae	NA	NA	NA	NA	FALSE	FALSE	No	NA	2	0	1	Not-determined	Genome-fragment	NA	NA	0	1	no viral genes detected	metavirome
NODE_651_length_2609_cov_7.909554	P29	2609	12.6129	FALSE	41.59	FALSE	TRUE	4	Siphoviridae	NA	NA	NA	NA	FALSE	FALSE	No	NA	4	4	0	Low-quality	Genome-fragment	6.82	AAI-based (high-confidence)	0	1	NA	metavirome
NODE_659_length_2589_cov_8.755328	P29	2589	13.1595	FALSE	37.74	FALSE	TRUE	4	Myoviridae	NA	NA	NA	NA	FALSE	FALSE	No	NA	3	1	0	Low-quality	Genome-fragment	1.31	HMM-based (lower-bound)	0	1	NA	metavirome
NODE_661_length_2586_cov_5.767286	P29	2586	4.6752	FALSE	40.84	FALSE	TRUE	3	Unassigned	NA	NA	NA	NA	FALSE	FALSE	No	NA	6	1	0	Low-quality	Genome-fragment	2.07	HMM-based (lower-bound)	0	1	NA	metavirome
NODE_686_length_2483_cov_599.000412	P29	2483	614.209	FALSE	39.51	FALSE	TRUE	4	Siphoviridae	NA	NA	NA	NA	FALSE	FALSE	No	NA	5	2	0	Low-quality	Genome-fragment	2.55	AAI-based (high-confidence)	0	1	NA	metavirome
NODE_691_length_2479_cov_8.863861	P29	2479	18.5454	FALSE	39.09	FALSE	TRUE	4	Unassigned	NA	NA	NA	NA	FALSE	FALSE	No	NA	3	0	0	Not-determined	Genome-fragment	NA	NA	0	1	no viral genes detected	metavirome
NODE_690_length_2479_cov_14.245462	P29	2479	24.739	FALSE	34.29	TRUE	TRUE	3	Siphoviridae	NA	NA	NA	NA	FALSE	FALSE	No	NA	8	1	0	Low-quality	Genome-fragment	17.97	AAI-based (medium-confidence)	0	1	NA	metavirome
NODE_697_length_2443_cov_10.044807	P29	2443	8.9705	FALSE	35.69	FALSE	TRUE	3	Siphoviridae	NA	NA	NA	NA	TRUE	FALSE	No	NA	3	1	0	Low-quality	Genome-fragment	5.59	HMM-based (lower-bound)	0	1	NA	metavirome
NODE_698_length_2442_cov_4.010473	P29	2442	3.5717	FALSE	53.48	FALSE	TRUE	3	Siphoviridae	NA	NA	NA	Corynebacterium	FALSE	FALSE	No	NA	6	3	0	Low-quality	Genome-fragment	5.13	AAI-based (high-confidence)	0	1	NA	metavirome
NODE_703_length_2423_cov_5.449747	P29	2423	7.1878	FALSE	36.73	FALSE	TRUE	7	Unassigned	NA	NA	NA	NA	FALSE	FALSE	No	NA	3	0	3	Low-quality	Genome-fragment	3.18	AAI-based (medium-confidence)	0	1	no viral genes detected	metavirome
NODE_709_length_2397_cov_33.502989	P29	2397	35.9787	FALSE	38.38	FALSE	TRUE	3	Siphoviridae	NA	NA	NA	NA	FALSE	FALSE	No	NA	4	2	0	Low-quality	Genome-fragment	6.36	AAI-based (high-confidence)	0	1	NA	metavirome
NODE_712_length_2389_cov_3.943445	P29	2389	3.8962	FALSE	33.78	FALSE	TRUE	3	Siphoviridae	NA	NA	NA	NA	FALSE	FALSE	No	NA	7	0	0	Low-quality	Genome-fragment	5.57	AAI-based (medium-confidence)	0	1	no viral genes detected	metavirome
NODE_713_length_2387_cov_23.056175	P29	2387	23.4504	FALSE	30.83	FALSE	TRUE	3	Unassigned	NA	NA	NA	NA	FALSE	FALSE	Yes	554	4	1	1	Low-quality	Genome-fragment	1.22	HMM-based (lower-bound)	76.79	1	NA	metavirome
NODE_726_length_2363_cov_5.126516	P29	2363	4.9869	FALSE	54.55	FALSE	TRUE	4	Siphoviridae	NA	NA	NA	NA	FALSE	FALSE	No	NA	3	3	0	Low-quality	Genome-fragment	5.52	AAI-based (medium-confidence)	0	1	NA	metavirome
NODE_736_length_2344_cov_10.713849	P29	2344	8.0328	FALSE	51.45	FALSE	TRUE	3	Unassigned	NA	NA	NA	NA	FALSE	FALSE	No	NA	3	1	0	Low-quality	Genome-fragment	1.68	HMM-based (lower-bound)	0	1	NA	metavirome
NODE_737_length_2339_cov_4.160683	P29	2339	3.8927	FALSE	67.85	FALSE	TRUE	3	Siphoviridae	NA	NA	NA	Corynebacterium	FALSE	FALSE	No	NA	4	2	0	Low-quality	Genome-fragment	4.99	AAI-based (high-confidence)	0	1	NA	metavirome
NODE_747_length_2295_cov_6.683482	P29	2295	12.4139	FALSE	30.63	FALSE	TRUE	3	Unassigned	NA	NA	NA	NA	FALSE	FALSE	No	NA	1	0	0	Not-determined	Genome-fragment	NA	NA	0	1	no viral genes detected	metavirome
NODE_757_length_2271_cov_4.347473	P29	2271	6.1885	FALSE	37.47	FALSE	TRUE	6	Unassigned	NA	NA	NA	NA	FALSE	FALSE	No	NA	4	1	0	Low-quality	Genome-fragment	2.81	AAI-based (high-confidence)	0	1	NA	metavirome
NODE_763_length_2262_cov_6.347531	P29	2262	6.0818	FALSE	54.2	FALSE	TRUE	4	Siphoviridae	NA	NA	NA	NA	FALSE	FALSE	No	NA	3	1	0	Low-quality	Genome-fragment	3.49	HMM-based (lower-bound)	0	1	NA	metavirome
NODE_764_length_2261_cov_20.980054	P29	2261	20.1959	FALSE	35.91	FALSE	TRUE	4	Siphoviridae	NA	NA	NA	NA	FALSE	FALSE	No	NA	7	3	0	Low-quality	Genome-fragment	6.43	AAI-based (high-confidence)	0	1	NA	metavirome
NODE_772_length_2243_cov_9.264625	P29	2243	15.7396	FALSE	36.6	FALSE	TRUE	8	Unassigned	NA	NA	NA	NA	FALSE	FALSE	No	NA	2	1	0	Low-quality	Genome-fragment	6.16	AAI-based (medium-confidence)	0	1	NA	metavirome
NODE_781_length_2222_cov_12.462852	P29	2222	22.8632	FALSE	38.07	FALSE	TRUE	3	Unassigned	NA	NA	NA	NA	FALSE	FALSE	No	NA	4	0	4	Not-determined	Genome-fragment	NA	NA	0	1	no viral genes detected	metavirome
NODE_782_length_2214_cov_7.640111	P29	2214	10.6771	FALSE	33.69	FALSE	TRUE	3	Unassigned	NA	NA	NA	NA	FALSE	FALSE	No	NA	3	0	1	Low-quality	Genome-fragment	4.02	AAI-based (medium-confidence)	0	1	no viral genes detected	metavirome
NODE_796_length_2172_cov_5.122343	P29	2172	3.7182	FALSE	69.15	FALSE	TRUE	3	Siphoviridae	NA	NA	NA	NA	FALSE	FALSE	No	NA	5	1	0	Low-quality	Genome-fragment	5.55	AAI-based (medium-confidence)	0	1	NA	metavirome
NODE_797_length_2167_cov_14.037879	P29	2167	14.4647	FALSE	37.33	FALSE	TRUE	3	Siphoviridae	Lactococcus_phage_PLgT-1	gi_1070065236_ref_NC_031016.1_	NA	NA	FALSE	FALSE	No	NA	2	2	0	Low-quality	Genome-fragment	5.45	AAI-based (high-confidence)	0	1	NA	metavirome
NODE_809_length_2151_cov_14.047233	P29	2151	10.3301	FALSE	70.15	FALSE	TRUE	7	Unassigned	NA	NA	NA	Rothia	FALSE	FALSE	No	NA	2	1	0	Low-quality	Genome-fragment	2.82	HMM-based (lower-bound)	0	1	NA	metavirome
NODE_813_length_2138_cov_26.080653	P29	2138	25.3672	FALSE	52.43	FALSE	TRUE	5	Siphoviridae	NA	NA	NA	NA	FALSE	FALSE	No	NA	3	2	0	Low-quality	Genome-fragment	5.39	AAI-based (medium-confidence)	0	1	NA	metavirome
NODE_819_length_2125_cov_4.341063	P29	2125	4.0456	FALSE	41.22	FALSE	TRUE	7	Siphoviridae	NA	NA	NA	NA	FALSE	FALSE	No	NA	2	2	0	Low-quality	Genome-fragment	5.59	AAI-based (high-confidence)	0	1	NA	metavirome
NODE_821_length_2120_cov_5.879903	P29	2120	6.7863	FALSE	36.04	FALSE	TRUE	4	Siphoviridae	NA	NA	NA	NA	FALSE	FALSE	No	NA	3	2	0	Low-quality	Genome-fragment	4.57	AAI-based (medium-confidence)	0	1	NA	metavirome
NODE_836_length_2089_cov_11.835792	P29	2089	11.326	FALSE	47.53	FALSE	TRUE	7	Unassigned	NA	NA	NA	NA	FALSE	FALSE	Yes	1635	5	1	1	Low-quality	Genome-fragment	2.15	HMM-based (lower-bound)	21.73	1	NA	metavirome
NODE_837_length_2079_cov_7.554842	P29	2079	8.9375	FALSE	40.64	FALSE	TRUE	3	Podoviridae	NA	NA	NA	Lactobacillus	FALSE	FALSE	No	NA	2	2	0	Low-quality	Genome-fragment	6.86	HMM-based (lower-bound)	0	1	NA	metavirome
NODE_844_length_2061_cov_5.890329	P29	2061	7.7986	FALSE	40.42	FALSE	TRUE	4	Siphoviridae	NA	NA	NA	NA	FALSE	FALSE	No	NA	5	1	0	Low-quality	Genome-fragment	5.45	AAI-based (medium-confidence)	0	1	NA	metavirome
NODE_848_length_2050_cov_4.265163	P29	2050	7.5312	FALSE	56.83	FALSE	TRUE	3	Unassigned	NA	NA	NA	NA	FALSE	FALSE	No	NA	2	0	2	Not-determined	Genome-fragment	NA	NA	0	1	no viral genes detected	metavirome
NODE_856_length_2045_cov_7.834673	P29	2045	15.4577	FALSE	40	FALSE	TRUE	3	Unassigned	NA	NA	NA	NA	FALSE	FALSE	No	NA	1	0	1	Low-quality	Genome-fragment	2.25	AAI-based (medium-confidence)	0	1	no viral genes detected	metavirome
NODE_868_length_2028_cov_25.657881	P29	2028	31.3457	FALSE	35.75	FALSE	TRUE	6	Myoviridae	NA	NA	NA	NA	FALSE	FALSE	No	NA	3	3	0	Low-quality	Genome-fragment	0.97	HMM-based (lower-bound)	0	1	NA	metavirome
NODE_870_length_2027_cov_5.101927	P29	2027	9.7005	FALSE	40.01	FALSE	TRUE	3	Unassigned	NA	NA	NA	NA	FALSE	FALSE	No	NA	2	0	0	Not-determined	Genome-fragment	NA	NA	0	1	no viral genes detected	metavirome
NODE_881_length_2001_cov_7.529805	P29	2001	14.8611	FALSE	32.78	FALSE	TRUE	3	Unassigned	NA	NA	NA	NA	FALSE	FALSE	No	NA	2	0	0	Not-determined	Genome-fragment	NA	NA	0	1	no viral genes detected	metavirome
NODE_889_length_1995_cov_113.521134	P29	1995	185.627	FALSE	39.55	FALSE	TRUE	3	Unassigned	NA	NA	NA	NA	FALSE	FALSE	No	NA	2	1	0	Low-quality	Genome-fragment	3.92	AAI-based (high-confidence)	0	1	NA	metavirome
NODE_892_length_1985_cov_5.696891	P29	1985	10.405	FALSE	36.62	FALSE	TRUE	5	Unassigned	NA	NA	NA	NA	FALSE	FALSE	No	NA	4	0	0	Low-quality	Genome-fragment	4.12	AAI-based (medium-confidence)	0	1	no viral genes detected	metavirome
NODE_893_length_1981_cov_9.417965	P29	1981	12.7612	FALSE	37.41	FALSE	TRUE	3	Myoviridae	NA	NA	NA	NA	FALSE	FALSE	No	NA	4	2	0	Low-quality	Genome-fragment	0.76	HMM-based (lower-bound)	0	1	NA	metavirome
NODE_922_length_1937_cov_11.842189	P29	1937	22.8384	FALSE	34.9	FALSE	TRUE	7	Siphoviridae	NA	NA	NA	Streptococcus	FALSE	FALSE	No	NA	4	0	0	Not-determined	Genome-fragment	NA	NA	0	1	no viral genes detected	metavirome
NODE_929_length_1929_cov_7.145678	P29	1929	7.6034	FALSE	32.71	FALSE	TRUE	5	Myoviridae	NA	NA	NA	NA	FALSE	FALSE	No	NA	5	3	0	Low-quality	Genome-fragment	1.4	HMM-based (lower-bound)	0	1	NA	metavirome
NODE_935_length_1922_cov_3.927691	P29	1922	6.0957	FALSE	59.73	FALSE	TRUE	5	Unassigned	NA	NA	NA	NA	FALSE	FALSE	No	NA	2	0	2	Not-determined	Genome-fragment	NA	NA	0	1	no viral genes detected	metavirome
NODE_945_length_1910_cov_9.124528	P29	1910	8.3309	FALSE	35.18	TRUE	TRUE	3	Siphoviridae	Lactococcus_phage_bIL309	gi_13095805_ref_NC_002668.1_	NA	NA	FALSE	FALSE	No	NA	4	3	0	Low-quality	Genome-fragment	5.17	AAI-based (high-confidence)	0	1	NA	metavirome
NODE_946_length_1909_cov_20.576052	P29	1909	18.605	FALSE	36.88	FALSE	TRUE	9	Siphoviridae	NA	NA	NA	NA	FALSE	FALSE	No	NA	2	1	0	Low-quality	Genome-fragment	4.57	HMM-based (lower-bound)	0	1	NA	metavirome
NODE_951_length_1899_cov_521.950108	P29	1899	750.525	FALSE	41.47	FALSE	TRUE	6	Unassigned	NA	NA	NA	NA	FALSE	FALSE	No	NA	1	1	0	Low-quality	Genome-fragment	5.25	AAI-based (medium-confidence)	0	1	NA	metavirome
NODE_953_length_1897_cov_18.014115	P29	1897	29.6568	FALSE	37.8	FALSE	TRUE	5	Siphoviridae	NA	NA	NA	NA	FALSE	FALSE	No	NA	3	2	0	Low-quality	Genome-fragment	3.81	AAI-based (high-confidence)	0	1	NA	metavirome
NODE_957_length_1890_cov_13.268665	P29	1890	11.282	FALSE	57.51	FALSE	TRUE	6	Unassigned	NA	NA	NA	NA	FALSE	FALSE	No	NA	1	1	0	Low-quality	Genome-fragment	1.41	HMM-based (lower-bound)	0	1	NA	metavirome
NODE_963_length_1883_cov_5.295405	P29	1883	8.7339	FALSE	58.05	FALSE	TRUE	3	Myoviridae	NA	NA	NA	NA	FALSE	FALSE	No	NA	3	0	0	Low-quality	Genome-fragment	0.77	AAI-based (medium-confidence)	0	1	no viral genes detected	metavirome
NODE_977_length_1868_cov_28.375621	P29	1868	20.432	FALSE	58.51	FALSE	TRUE	3	Unassigned	NA	NA	NA	NA	FALSE	FALSE	No	NA	3	1	0	Low-quality	Genome-fragment	3.46	AAI-based (high-confidence)	0	1	NA	metavirome
NODE_986_length_1859_cov_51.450111	P29	1859	46.3975	FALSE	51.16	FALSE	TRUE	3	Siphoviridae	NA	NA	NA	NA	FALSE	FALSE	No	NA	3	2	0	Low-quality	Genome-fragment	2.49	HMM-based (lower-bound)	0	1	NA	metavirome
NODE_996_length_1850_cov_5.366574	P29	1850	9.9141	FALSE	55.19	FALSE	TRUE	3	Unassigned	NA	NA	NA	NA	FALSE	FALSE	No	NA	2	0	1	Low-quality	Genome-fragment	1.41	AAI-based (high-confidence)	0	1	no viral genes detected	metavirome
NODE_1029_length_1800_cov_6.005158	P29	1800	8.8261	FALSE	59.44	FALSE	TRUE	3	Unassigned	NA	NA	NA	NA	FALSE	FALSE	No	NA	1	0	1	Not-determined	Genome-fragment	NA	NA	0	1	no viral genes detected	metavirome
NODE_1035_length_1796_cov_2.780011	P29	1796	4.0974	FALSE	36.19	FALSE	TRUE	4	Siphoviridae	NA	NA	NA	NA	FALSE	FALSE	No	NA	4	2	0	Low-quality	Genome-fragment	4.19	AAI-based (medium-confidence)	0	1	NA	metavirome
NODE_1048_length_1779_cov_149.990719	P29	1779	138.177	FALSE	37.49	FALSE	TRUE	11	Siphoviridae	Lactococcus_phage_bIL286	gi_13095743_ref_NC_002667.1_	NA	Lactobacillus	FALSE	FALSE	No	NA	4	3	0	Low-quality	Genome-fragment	3.01	AAI-based (high-confidence)	0	1	NA	metavirome
NODE_1092_length_1741_cov_3.238434	P29	1741	5.1643	FALSE	37.91	FALSE	TRUE	3	Unassigned	NA	NA	NA	NA	FALSE	FALSE	No	NA	4	2	0	Low-quality	Genome-fragment	0.57	HMM-based (lower-bound)	0	1	NA	metavirome
NODE_1101_length_1724_cov_3.816058	P29	1724	3.319	FALSE	41.3	FALSE	TRUE	5	Siphoviridae	Lactobacillus_virus_phiJL1	gi_62327085_ref_NC_006936.1_	NA	Lactobacillus	FALSE	FALSE	No	NA	2	2	0	Low-quality	Genome-fragment	4.47	AAI-based (high-confidence)	0	1	NA	metavirome
NODE_1117_length_1706_cov_34.092671	P29	1706	14.0299	FALSE	35.7	FALSE	TRUE	4	Siphoviridae	NA	NA	NA	NA	FALSE	FALSE	No	NA	2	0	0	Low-quality	Genome-fragment	2.55	AAI-based (medium-confidence)	0	1	no viral genes detected	metavirome
NODE_1121_length_1701_cov_7.978129	P29	1701	13.953	FALSE	38.15	FALSE	TRUE	5	Unassigned	NA	NA	NA	NA	FALSE	FALSE	No	NA	5	1	0	Low-quality	Genome-fragment	3.89	HMM-based (lower-bound)	0	1	NA	metavirome
NODE_1139_length_1675_cov_4.856173	P29	1675	8.5994	FALSE	40.54	FALSE	TRUE	4	Unassigned	NA	NA	NA	NA	FALSE	FALSE	No	NA	3	1	0	Low-quality	Genome-fragment	1.55	HMM-based (lower-bound)	0	1	NA	metavirome
NODE_1140_length_1674_cov_4.189006	P29	1674	3.4582	FALSE	41.28	FALSE	TRUE	4	Unassigned	NA	NA	NA	NA	FALSE	FALSE	No	NA	1	0	0	Not-determined	Genome-fragment	NA	NA	0	1	no viral genes detected	metavirome
NODE_1153_length_1661_cov_33.478829	P29	1661	26.0572	FALSE	32.09	FALSE	TRUE	3	Siphoviridae	NA	NA	NA	NA	FALSE	FALSE	No	NA	4	2	0	Low-quality	Genome-fragment	4.63	AAI-based (high-confidence)	0	1	NA	metavirome
NODE_1163_length_1656_cov_108.271705	P29	1656	75.1963	FALSE	56.58	FALSE	TRUE	3	Unassigned	NA	NA	NA	NA	FALSE	FALSE	No	NA	3	1	0	Low-quality	Genome-fragment	3.29	AAI-based (high-confidence)	0	1	NA	metavirome
NODE_1166_length_1652_cov_133.913588	P29	1652	116.001	FALSE	60.84	FALSE	TRUE	3	Unassigned	NA	NA	NA	NA	FALSE	FALSE	No	NA	4	2	0	Low-quality	Genome-fragment	3.2	AAI-based (high-confidence)	0	1	NA	metavirome
NODE_1215_length_1595_cov_3.671429	P29	1595	5.6458	FALSE	39.81	FALSE	TRUE	3	Unassigned	NA	NA	NA	NA	FALSE	FALSE	No	NA	3	0	2	Not-determined	Genome-fragment	NA	NA	0	1	no viral genes detected	metavirome
NODE_1214_length_1595_cov_4.942208	P29	1595	7.8809	FALSE	39.5	FALSE	TRUE	4	Siphoviridae	NA	NA	NA	NA	FALSE	FALSE	No	NA	3	0	0	Low-quality	Genome-fragment	2.38	AAI-based (medium-confidence)	0	1	no viral genes detected	metavirome
NODE_1246_length_1559_cov_5.023271	P29	1559	4.27	FALSE	55.42	FALSE	TRUE	8	Siphoviridae	NA	NA	NA	NA	FALSE	FALSE	No	NA	4	3	0	Low-quality	Genome-fragment	2.7	AAI-based (high-confidence)	0	1	NA	metavirome
NODE_1273_length_1534_cov_7.656525	P29	1534	13.4166	FALSE	36.51	FALSE	TRUE	3	Siphoviridae	NA	NA	NA	NA	FALSE	FALSE	No	NA	2	2	0	Low-quality	Genome-fragment	3.35	HMM-based (lower-bound)	0	1	NA	metavirome
NODE_1279_length_1531_cov_15.917344	P29	1531	18.2782	FALSE	33.96	TRUE	TRUE	7	Siphoviridae	NA	NA	NA	NA	FALSE	FALSE	No	NA	4	4	0	Low-quality	Genome-fragment	3.28	AAI-based (medium-confidence)	0	1	NA	metavirome
NODE_1298_length_1512_cov_258.018531	P29	1512	296.222	FALSE	56.48	FALSE	TRUE	3	Siphoviridae	NA	NA	NA	Bifidobacterium	FALSE	FALSE	No	NA	5	1	0	Low-quality	Genome-fragment	0.98	HMM-based (lower-bound)	0	1	NA	metavirome
NODE_1302_length_1508_cov_8.229181	P29	1508	7.3044	FALSE	54.58	FALSE	TRUE	5	Unassigned	NA	NA	NA	NA	FALSE	FALSE	No	NA	1	1	0	Low-quality	Genome-fragment	1.12	HMM-based (lower-bound)	0	1	NA	metavirome
NODE_1315_length_1494_cov_77.866574	P29	1494	8.6787	FALSE	60.98	FALSE	TRUE	3	Unassigned	NA	NA	NA	NA	FALSE	FALSE	No	NA	4	1	0	Low-quality	Genome-fragment	1.13	AAI-based (medium-confidence)	0	1	NA	metavirome
NODE_1322_length_1489_cov_4.358438	P29	1489	6.2062	FALSE	58.03	FALSE	TRUE	3	Siphoviridae	NA	NA	NA	NA	FALSE	FALSE	No	NA	2	0	0	Low-quality	Genome-fragment	3.22	AAI-based (medium-confidence)	0	1	no viral genes detected	metavirome
NODE_1345_length_1472_cov_2.588567	P29	1472	2.3743	FALSE	52.85	FALSE	TRUE	4	Unassigned	NA	NA	NA	NA	FALSE	FALSE	No	NA	3	1	0	Low-quality	Genome-fragment	2.06	HMM-based (lower-bound)	0	1	NA	metavirome
NODE_1348_length_1469_cov_22.427864	P29	1469	21.6814	FALSE	35.67	FALSE	TRUE	3	Unassigned	NA	NA	NA	NA	TRUE	FALSE	No	NA	3	0	0	Low-quality	Genome-fragment	2.71	AAI-based (medium-confidence)	0	1	no viral genes detected	metavirome
NODE_1362_length_1456_cov_504.340471	P29	1456	766.211	FALSE	36.61	FALSE	TRUE	5	Siphoviridae	NA	NA	NA	Lactococcus	FALSE	FALSE	No	NA	4	3	0	Low-quality	Genome-fragment	4.11	AAI-based (high-confidence)	0	1	NA	metavirome
NODE_1364_length_1455_cov_37.107857	P29	1455	22.8729	FALSE	39.11	FALSE	TRUE	3	Unassigned	Lactococcus_phage_bIL310	gi_13095862_ref_NC_002669.1_	NA	NA	FALSE	FALSE	No	NA	1	1	0	Low-quality	Genome-fragment	4.58	AAI-based (high-confidence)	0	1	NA	metavirome
NODE_1398_length_1433_cov_3.306241	P29	1433	3.3733	FALSE	32.66	FALSE	TRUE	3	Unassigned	NA	NA	NA	NA	FALSE	FALSE	No	NA	4	1	0	Low-quality	Genome-fragment	3.55	AAI-based (medium-confidence)	0	1	NA	metavirome
NODE_1406_length_1428_cov_10.028405	P29	1428	20.5406	FALSE	38.17	FALSE	TRUE	3	Siphoviridae	NA	NA	NA	NA	FALSE	FALSE	No	NA	2	2	0	Low-quality	Genome-fragment	2.21	HMM-based (lower-bound)	0	1	NA	metavirome
NODE_1411_length_1424_cov_277.654492	P29	1424	280.39	FALSE	61.94	FALSE	TRUE	3	Unassigned	NA	NA	NA	Salmonella	FALSE	FALSE	No	NA	2	0	0	Low-quality	Genome-fragment	2.66	AAI-based (medium-confidence)	0	1	no viral genes detected	metavirome
NODE_1427_length_1416_cov_23.335048	P29	1416	22.8531	FALSE	35.66	FALSE	TRUE	3	Siphoviridae	NA	NA	NA	NA	FALSE	FALSE	No	NA	6	3	0	Low-quality	Genome-fragment	3.95	AAI-based (high-confidence)	0	1	NA	metavirome
NODE_1434_length_1409_cov_4.277696	P29	1409	6.0312	FALSE	58.91	FALSE	TRUE	3	Unassigned	NA	NA	NA	NA	FALSE	FALSE	No	NA	2	0	2	Not-determined	Genome-fragment	NA	NA	0	1	no viral genes detected	metavirome
NODE_1445_length_1400_cov_4.055762	P29	1400	3.4107	FALSE	49.43	FALSE	TRUE	8	Unassigned	NA	NA	NA	NA	FALSE	FALSE	No	NA	4	1	0	Low-quality	Genome-fragment	0.8	HMM-based (lower-bound)	0	1	NA	metavirome
NODE_1450_length_1396_cov_5.039523	P29	1396	4.0014	FALSE	65.9	FALSE	TRUE	5	Siphoviridae	NA	NA	NA	Rothia	FALSE	FALSE	No	NA	3	2	0	Low-quality	Genome-fragment	2.25	HMM-based (lower-bound)	0	1	NA	metavirome
NODE_1477_length_1382_cov_3.929164	P29	1382	4.2504	FALSE	38.42	FALSE	TRUE	5	Siphoviridae	NA	NA	NA	NA	FALSE	FALSE	No	NA	5	4	0	Low-quality	Genome-fragment	3.92	AAI-based (medium-confidence)	0	1	NA	metavirome
NODE_1498_length_1371_cov_4.732523	P29	1371	6.6353	FALSE	57.55	FALSE	TRUE	3	Unassigned	NA	NA	NA	NA	FALSE	FALSE	No	NA	3	0	1	Not-determined	Genome-fragment	NA	NA	0	1	no viral genes detected	metavirome
NODE_1502_length_1368_cov_3.895659	P29	1368	4.2836	FALSE	31.29	FALSE	TRUE	3	Unassigned	NA	NA	NA	NA	FALSE	FALSE	No	NA	3	1	0	Low-quality	Genome-fragment	2.76	AAI-based (medium-confidence)	0	1	NA	metavirome
NODE_1500_length_1368_cov_4.060929	P29	1368	4.5307	FALSE	31.21	FALSE	TRUE	7	Siphoviridae	NA	NA	NA	NA	FALSE	FALSE	No	NA	2	2	0	Low-quality	Genome-fragment	2.47	HMM-based (lower-bound)	0	1	NA	metavirome
NODE_1512_length_1358_cov_3.937068	P29	1358	7.4219	FALSE	32.18	FALSE	TRUE	4	Unassigned	NA	NA	NA	NA	FALSE	FALSE	No	NA	2	0	0	Not-determined	Genome-fragment	NA	NA	0	1	no viral genes detected	metavirome
NODE_1524_length_1351_cov_3.509259	P29	1351	6.3583	FALSE	40.86	FALSE	TRUE	3	Unassigned	NA	NA	NA	NA	FALSE	FALSE	No	NA	3	3	0	Low-quality	Genome-fragment	2.07	HMM-based (lower-bound)	0	1	NA	metavirome
NODE_1534_length_1348_cov_10.411446	P29	1348	14.2151	FALSE	38.8	FALSE	TRUE	3	Unassigned	NA	NA	NA	NA	FALSE	FALSE	No	NA	4	0	0	Low-quality	Genome-fragment	3.06	AAI-based (high-confidence)	0	1	no viral genes detected	metavirome
NODE_1537_length_1346_cov_3.041828	P29	1346	5.7964	FALSE	45.02	FALSE	TRUE	6	Siphoviridae	NA	NA	NA	NA	FALSE	FALSE	No	NA	4	4	0	Low-quality	Genome-fragment	2.2	AAI-based (medium-confidence)	0	1	NA	metavirome
NODE_1545_length_1340_cov_15.628794	P29	1340	9.0515	FALSE	38.73	FALSE	TRUE	3	Unassigned	Lactococcus_phage_Tuc2009	gi_13487801_ref_NC_002703.1_	NA	NA	FALSE	FALSE	No	NA	1	1	0	Low-quality	Genome-fragment	0.93	HMM-based (lower-bound)	0	1	NA	metavirome
NODE_1565_length_1329_cov_53.485871	P29	1329	67.14	FALSE	35.89	FALSE	TRUE	5	Siphoviridae	NA	NA	NA	NA	FALSE	FALSE	No	NA	4	3	0	Low-quality	Genome-fragment	3.81	AAI-based (high-confidence)	0	1	NA	metavirome
NODE_1570_length_1326_cov_5.868607	P29	1326	6.6682	FALSE	38.91	FALSE	TRUE	3	Unassigned	NA	NA	NA	NA	FALSE	FALSE	No	NA	3	2	0	Low-quality	Genome-fragment	2.22	HMM-based (lower-bound)	0	1	NA	metavirome
NODE_1576_length_1323_cov_4.787855	P29	1323	4.6546	FALSE	67.88	FALSE	TRUE	3	Unassigned	NA	NA	NA	Rothia	FALSE	FALSE	No	NA	2	2	0	Low-quality	Genome-fragment	1.99	HMM-based (lower-bound)	0	1	NA	metavirome
NODE_1623_length_1299_cov_4.386656	P29	1299	8.4434	FALSE	37.88	FALSE	TRUE	4	Unassigned	NA	NA	NA	NA	FALSE	FALSE	No	NA	3	0	1	Low-quality	Genome-fragment	2.8	AAI-based (medium-confidence)	0	1	no viral genes detected	metavirome
NODE_1626_length_1295_cov_10.426613	P29	1295	8.4378	FALSE	34.13	FALSE	TRUE	4	Siphoviridae	NA	NA	NA	NA	FALSE	FALSE	No	NA	3	2	0	Low-quality	Genome-fragment	3.72	AAI-based (high-confidence)	0	1	NA	metavirome
NODE_1630_length_1293_cov_4.218901	P29	1293	5.9072	FALSE	56.61	FALSE	TRUE	3	Unassigned	NA	NA	NA	NA	FALSE	FALSE	No	NA	1	0	1	Not-determined	Genome-fragment	NA	NA	0	1	no viral genes detected	metavirome
NODE_1637_length_1290_cov_5.031579	P29	1290	9.6884	FALSE	35.89	FALSE	TRUE	3	Unassigned	NA	NA	NA	NA	FALSE	FALSE	No	NA	3	0	0	Not-determined	Genome-fragment	NA	NA	0	1	no viral genes detected	metavirome
NODE_1640_length_1289_cov_11.964344	P29	1289	10.4197	FALSE	33.13	FALSE	TRUE	3	Siphoviridae	NA	NA	NA	NA	FALSE	FALSE	No	NA	3	2	0	Low-quality	Genome-fragment	2.86	AAI-based (high-confidence)	0	1	NA	metavirome
NODE_1672_length_1276_cov_3.574939	P29	1276	3.0031	FALSE	49.14	FALSE	TRUE	4	Siphoviridae	NA	NA	NA	NA	FALSE	FALSE	No	NA	3	0	0	Not-determined	Genome-fragment	NA	NA	0	1	no viral genes detected	metavirome
NODE_1675_length_1274_cov_4.375718	P29	1274	7.2057	FALSE	59.89	FALSE	TRUE	3	Unassigned	NA	NA	NA	NA	FALSE	FALSE	No	NA	2	0	1	Not-determined	Genome-fragment	NA	NA	0	1	no viral genes detected	metavirome
NODE_1683_length_1266_cov_11.910818	P29	1266	10.6469	FALSE	68.8	FALSE	TRUE	5	Unassigned	NA	NA	NA	NA	FALSE	FALSE	No	NA	2	1	0	Low-quality	Genome-fragment	1.72	HMM-based (lower-bound)	0	1	NA	metavirome
NODE_1714_length_1249_cov_4.351759	P29	1249	6.5412	FALSE	39.07	FALSE	TRUE	4	Siphoviridae	NA	NA	NA	NA	FALSE	FALSE	No	NA	3	0	0	Low-quality	Genome-fragment	3.19	AAI-based (high-confidence)	0	1	no viral genes detected	metavirome
NODE_1731_length_1239_cov_232.038851	P29	1239	90.6651	FALSE	37.85	FALSE	TRUE	4	Unassigned	NA	NA	NA	NA	FALSE	FALSE	No	NA	2	0	0	Not-determined	Genome-fragment	NA	NA	0	1	no viral genes detected	metavirome
NODE_1736_length_1236_cov_18.767146	P29	1236	14.7508	FALSE	42.72	FALSE	TRUE	8	Unassigned	NA	NA	NA	Streptococcus	FALSE	FALSE	No	NA	1	1	0	Low-quality	Genome-fragment	2.85	AAI-based (high-confidence)	0	1	NA	metavirome
NODE_1750_length_1226_cov_4.339026	P29	1226	2.4364	FALSE	55.38	FALSE	TRUE	5	Siphoviridae	NA	NA	NA	NA	FALSE	FALSE	No	NA	3	2	0	Low-quality	Genome-fragment	1.95	AAI-based (medium-confidence)	0	1	NA	metavirome
NODE_1759_length_1219_cov_3.914089	P29	1219	4.1657	FALSE	43.97	FALSE	TRUE	3	Unassigned	NA	NA	NA	NA	FALSE	FALSE	No	NA	1	1	0	Low-quality	Genome-fragment	0.5	HMM-based (lower-bound)	0	1	NA	metavirome
NODE_1766_length_1215_cov_4.177586	P29	1215	2.6074	FALSE	59.09	FALSE	TRUE	3	Siphoviridae	NA	NA	NA	NA	FALSE	FALSE	No	NA	3	0	0	Not-determined	Genome-fragment	NA	NA	0	1	no viral genes detected	metavirome
NODE_1764_length_1215_cov_19.907759	P29	1215	22.0198	FALSE	34.98	FALSE	TRUE	3	Siphoviridae	NA	NA	NA	NA	FALSE	FALSE	No	NA	4	2	0	Low-quality	Genome-fragment	1.44	HMM-based (lower-bound)	0	1	NA	metavirome
NODE_1833_length_1180_cov_3.449778	P29	1180	5.5186	FALSE	40.68	FALSE	TRUE	3	Unassigned	NA	NA	NA	NA	FALSE	FALSE	No	NA	1	0	1	Not-determined	Genome-fragment	NA	NA	0	1	no viral genes detected	metavirome
NODE_1832_length_1180_cov_3.617778	P29	1180	2.9305	FALSE	65.08	FALSE	TRUE	3	Unassigned	NA	NA	NA	NA	FALSE	FALSE	No	NA	1	1	0	Low-quality	Genome-fragment	2.17	AAI-based (high-confidence)	0	1	NA	metavirome
NODE_1843_length_1174_cov_4.991957	P29	1174	4.5477	FALSE	66.01	FALSE	TRUE	3	Unassigned	NA	NA	NA	NA	FALSE	FALSE	No	NA	2	1	0	Low-quality	Genome-fragment	0.67	HMM-based (lower-bound)	0	1	NA	metavirome
NODE_1851_length_1169_cov_6.777379	P29	1169	3.8263	FALSE	57.66	FALSE	TRUE	3	Unassigned	NA	NA	NA	NA	FALSE	FALSE	No	NA	2	2	0	Low-quality	Genome-fragment	1.75	AAI-based (medium-confidence)	0	1	NA	metavirome
NODE_1855_length_1168_cov_4.409704	P29	1168	6.8271	FALSE	56.76	FALSE	TRUE	3	Unassigned	NA	NA	NA	NA	TRUE	FALSE	No	NA	1	0	1	Not-determined	Genome-fragment	NA	NA	0	1	no viral genes detected	metavirome
NODE_1879_length_1158_cov_14.057117	P29	1158	12.1511	FALSE	36.01	FALSE	FALSE	0	Siphoviridae	Lactococcus_phage_bIL311	gi_13095658_ref_NC_002670.1_	NA	NA	FALSE	FALSE	No	NA	2	1	0	Low-quality	Genome-fragment	0.83	HMM-based (lower-bound)	0	1	NA	metavirome
NODE_1908_length_1143_cov_168.818934	P29	1143	132.121	FALSE	37.18	FALSE	TRUE	4	Siphoviridae	NA	NA	NA	NA	FALSE	FALSE	No	NA	2	1	0	Low-quality	Genome-fragment	0.64	HMM-based (lower-bound)	0	1	NA	metavirome
NODE_1932_length_1135_cov_29.068519	P29	1135	14.3101	FALSE	38.59	FALSE	TRUE	3	Siphoviridae	Lactococcus_phage_BM13	gi_526244816_ref_NC_021861.1_	NA	NA	FALSE	FALSE	No	NA	3	1	0	Low-quality	Genome-fragment	3.07	AAI-based (high-confidence)	0	1	NA	metavirome
NODE_1945_length_1129_cov_13.583799	P29	1129	12.403	FALSE	34.01	FALSE	TRUE	5	Siphoviridae	NA	NA	NA	NA	TRUE	FALSE	No	NA	3	1	0	Low-quality	Genome-fragment	3.1	AAI-based (medium-confidence)	0	1	NA	metavirome
NODE_1956_length_1125_cov_15.592523	P29	1125	8.888	FALSE	59.2	FALSE	TRUE	4	Unassigned	NA	NA	NA	NA	FALSE	FALSE	No	NA	3	0	0	Not-determined	Genome-fragment	NA	NA	0	1	no viral genes detected	metavirome
NODE_2003_length_1104_cov_59.304099	P29	1104	37.7264	FALSE	45.65	FALSE	TRUE	3	Unassigned	NA	NA	NA	NA	FALSE	FALSE	No	NA	1	1	0	Low-quality	Genome-fragment	0.72	AAI-based (medium-confidence)	0	1	NA	metavirome
NODE_2014_length_1100_cov_21.724402	P29	1100	32.0618	FALSE	36.82	FALSE	FALSE	0	Siphoviridae	Lactococcus_phage_bIL310	gi_13095862_ref_NC_002669.1_	NA	NA	FALSE	FALSE	No	NA	3	0	0	Low-quality	Genome-fragment	7.54	AAI-based (high-confidence)	0	1	no viral genes detected	metavirome
NODE_2082_length_1075_cov_20.410784	P29	1075	18.7609	FALSE	36.28	FALSE	TRUE	5	Siphoviridae	NA	NA	NA	NA	FALSE	FALSE	No	NA	2	2	0	Low-quality	Genome-fragment	1.23	HMM-based (lower-bound)	0	1	NA	metavirome
NODE_2093_length_1073_cov_5.236739	P29	1073	8.7046	FALSE	42.68	FALSE	TRUE	5	Unassigned	NA	NA	NA	NA	FALSE	FALSE	No	NA	1	1	0	Low-quality	Genome-fragment	1.32	HMM-based (lower-bound)	0	1	NA	metavirome
NODE_2116_length_1062_cov_3.834161	P29	1062	5.4058	FALSE	38.23	FALSE	TRUE	4	Unassigned	NA	NA	NA	NA	FALSE	FALSE	No	NA	3	1	0	Low-quality	Genome-fragment	2.35	AAI-based (medium-confidence)	0	1	NA	metavirome
NODE_2201_length_1031_cov_9.480533	P29	1031	9.3123	FALSE	37.54	FALSE	TRUE	4	Siphoviridae	NA	NA	NA	Listeria	FALSE	FALSE	No	NA	2	0	0	Low-quality	Genome-fragment	2.05	AAI-based (medium-confidence)	0	1	no viral genes detected	metavirome
NODE_2237_length_1018_cov_6.220145	P29	1018	4.8713	FALSE	67.49	FALSE	TRUE	3	Unassigned	NA	NA	NA	NA	FALSE	FALSE	No	NA	2	2	0	Low-quality	Genome-fragment	4.65	AAI-based (medium-confidence)	0	1	NA	metavirome
NODE_2269_length_1011_cov_29.766736	P29	1011	21.1424	FALSE	48.66	FALSE	TRUE	4	Unassigned	NA	NA	NA	NA	FALSE	FALSE	No	NA	1	1	0	Low-quality	Genome-fragment	1.54	AAI-based (medium-confidence)	0	1	NA	metavirome
NODE_2273_length_1010_cov_15.934031	P29	1010	15.897	FALSE	38.81	FALSE	TRUE	5	Siphoviridae	Lactococcus_phage_bIL285	gi_13095680_ref_NC_002666.1_	NA	NA	FALSE	FALSE	No	NA	3	1	0	Low-quality	Genome-fragment	2.81	AAI-based (high-confidence)	0	1	NA	metavirome
NODE_1_length_31872_cov_135.581324	P33	31872	135.358	TRUE	37.17	TRUE	TRUE	66	Siphoviridae	NA	NA	Streptococcus~virus~9872,Streptococcus~virus~9874	Streptococcus	FALSE	FALSE	No	NA	51	41	1	Complete	High-quality	100	DTR (high-confidence)	0	1	NA	metavirome
NODE_3_length_8349_cov_7.529178	P33	8349	7.2728	FALSE	32.85	FALSE	TRUE	5	Unassigned	NA	NA	NA	NA	FALSE	FALSE	No	NA	9	0	3	Low-quality	Genome-fragment	6.85	AAI-based (medium-confidence)	0	1	no viral genes detected	metavirome
NODE_9_length_5752_cov_10.367737	P33	5752	7.4598	FALSE	36.27	FALSE	TRUE	6	Unassigned	NA	NA	NA	NA	FALSE	FALSE	No	NA	8	0	2	Not-determined	Genome-fragment	NA	NA	0	1	no viral genes detected	metavirome
NODE_28_length_3896_cov_6.546733	P33	3896	5.6894	FALSE	34.7	TRUE	TRUE	3	Siphoviridae	NA	NA	NA	NA	TRUE	FALSE	No	NA	6	1	0	Low-quality	Genome-fragment	26.79	AAI-based (high-confidence)	0	1	NA	metavirome
NODE_32_length_3580_cov_7.208227	P33	3580	5.9131	FALSE	35.95	FALSE	TRUE	3	Unassigned	NA	NA	NA	NA	FALSE	FALSE	No	NA	6	0	2	Low-quality	Genome-fragment	7.48	AAI-based (high-confidence)	0	1	no viral genes detected	metavirome
NODE_64_length_2596_cov_6.028335	P33	2596	4.27	FALSE	31.51	FALSE	TRUE	4	Unassigned	NA	NA	NA	NA	FALSE	FALSE	Yes	656	4	1	1	Low-quality	Genome-fragment	1.45	HMM-based (lower-bound)	74.73	1	NA	metavirome
NODE_80_length_2342_cov_3.342370	P33	2342	1.7178	FALSE	38.9	FALSE	TRUE	3	Siphoviridae	Lactococcus_phage_ul36	gi_21716072_ref_NC_004066.1_	NA	Lactococcus	FALSE	FALSE	No	NA	4	3	0	Low-quality	Genome-fragment	6.54	AAI-based (high-confidence)	0	1	NA	metavirome
NODE_148_length_1770_cov_6.645481	P33	1770	2.8056	FALSE	33.45	FALSE	TRUE	3	Unassigned	NA	NA	NA	NA	FALSE	FALSE	No	NA	2	0	0	Low-quality	Genome-fragment	1.39	AAI-based (medium-confidence)	0	1	no viral genes detected	metavirome
NODE_177_length_1581_cov_3.083224	P33	1581	0.4162	FALSE	30.36	FALSE	TRUE	3	Unassigned	NA	NA	NA	NA	FALSE	FALSE	No	NA	2	0	1	Not-determined	Genome-fragment	NA	NA	0	1	no viral genes detected	metavirome
NODE_215_length_1411_cov_3.457965	P33	1411	3.2757	FALSE	30.9	FALSE	TRUE	3	Unassigned	NA	NA	NA	NA	FALSE	FALSE	No	NA	4	1	0	Low-quality	Genome-fragment	2.41	HMM-based (lower-bound)	0	1	NA	metavirome
NODE_279_length_1225_cov_4.145299	P33	1225	2.1029	FALSE	33.55	FALSE	TRUE	3	Unassigned	NA	NA	NA	NA	FALSE	FALSE	No	NA	2	0	0	Not-determined	Genome-fragment	NA	NA	0	1	no viral genes detected	metavirome
NODE_300_length_1184_cov_6.882197	P33	1184	8.3953	FALSE	34.12	FALSE	FALSE	0	Unassigned	Streptococcus_virus_9872	gi_1070063137_ref_NC_031094.1_	NA	Streptococcus	FALSE	FALSE	No	NA	1	1	0	Low-quality	Genome-fragment	3.19	AAI-based (high-confidence)	0	1	NA	metavirome
NODE_1_length_32817_cov_14173.771931	P43	32817	21108	TRUE	37.67	TRUE	TRUE	71	Siphoviridae	NA	NA	Streptococcus~virus~9871,Streptococcus~virus~9872,Streptococcus~virus~9874	Streptococcus	FALSE	FALSE	No	NA	47	42	0	Complete	High-quality	100	DTR (high-confidence)	0	1	NA	metavirome
NODE_2_length_26510_cov_2524.659157	P43	26510	3453.67	FALSE	40.6	TRUE	TRUE	44	Siphoviridae	NA	NA	NA	Streptococcus	FALSE	TRUE	No	NA	28	22	0	Medium-quality	Genome-fragment	70.99	AAI-based (high-confidence)	0	1	NA	metavirome
NODE_3_length_15086_cov_12.569955	P43	15086	12.7591	FALSE	37.84	FALSE	TRUE	9	Siphoviridae	NA	NA	NA	Streptococcus	FALSE	FALSE	No	NA	15	1	9	Low-quality	Genome-fragment	4.08	AAI-based (medium-confidence)	0	1	NA	metavirome
NODE_4_length_14890_cov_158.563667	P43	14890	270.481	FALSE	36	FALSE	TRUE	30	Siphoviridae	NA	NA	NA	Streptococcus	TRUE	FALSE	No	NA	32	13	0	Low-quality	Genome-fragment	36.48	AAI-based (high-confidence)	0	1	NA	metavirome
NODE_5_length_13662_cov_29.786139	P43	13662	29.7812	TRUE	30.98	TRUE	TRUE	11	Unassigned	NA	NA	NA	NA	FALSE	TRUE	No	NA	15	4	0	Medium-quality	Genome-fragment	67.74	AAI-based (medium-confidence)	0	1	low-confidence DTR	metavirome
NODE_6_length_13132_cov_16.344269	P43	13132	17.9459	FALSE	35.44	FALSE	TRUE	7	Podoviridae	NA	NA	NA	NA	FALSE	FALSE	No	NA	16	4	0	Low-quality	Genome-fragment	44.04	HMM-based (lower-bound)	0	1	NA	metavirome
NODE_9_length_7071_cov_1176.646522	P43	7071	805.698	FALSE	32.78	FALSE	TRUE	4	Podoviridae	NA	NA	NA	Streptococcus	FALSE	FALSE	No	NA	5	4	0	Low-quality	Genome-fragment	38.91	AAI-based (medium-confidence)	0	1	NA	metavirome
NODE_11_length_5022_cov_7.122811	P43	5022	11.8927	FALSE	35.15	FALSE	TRUE	3	Siphoviridae	NA	NA	NA	Streptococcus	FALSE	FALSE	No	NA	8	4	0	Low-quality	Genome-fragment	12.34	AAI-based (high-confidence)	0	1	NA	metavirome
NODE_12_length_4294_cov_64.716914	P43	4294	72.0044	FALSE	39.82	FALSE	TRUE	8	Siphoviridae	NA	NA	NA	Streptococcus	FALSE	FALSE	No	NA	7	6	0	Low-quality	Genome-fragment	11.35	AAI-based (high-confidence)	0	1	NA	metavirome
NODE_20_length_2654_cov_4.359754	P43	2654	6.4367	FALSE	28.98	FALSE	TRUE	5	Unassigned	NA	NA	NA	NA	FALSE	FALSE	No	NA	3	0	0	Not-determined	Genome-fragment	NA	NA	0	1	no viral genes detected	metavirome
NODE_21_length_2605_cov_7.490588	P43	2605	6.3655	FALSE	31.79	FALSE	TRUE	4	Siphoviridae	NA	NA	NA	NA	FALSE	FALSE	No	NA	6	2	0	Low-quality	Genome-fragment	2.04	AAI-based (high-confidence)	0	1	NA	metavirome
NODE_22_length_2463_cov_4.905731	P43	2463	2.3784	FALSE	33.98	FALSE	TRUE	3	Siphoviridae	Lactococcus_phage_BK5-T	gi_14251125_ref_NC_002796.1_	NA	NA	FALSE	FALSE	No	NA	2	2	0	Low-quality	Genome-fragment	6.51	AAI-based (high-confidence)	0	1	NA	metavirome
NODE_24_length_2328_cov_6.286406	P43	2328	5.796	FALSE	31.53	FALSE	TRUE	10	Siphoviridae	Lactococcus_phage_phiL47	gi_589890759_ref_NC_023574.1_	NA	NA	FALSE	FALSE	No	NA	10	3	0	Low-quality	Genome-fragment	1.81	AAI-based (high-confidence)	0	1	NA	metavirome
NODE_25_length_2256_cov_3.891867	P43	2256	4.4344	FALSE	34.71	FALSE	FALSE	0	Siphoviridae	Lactococcus_phage_P087	gi_229604969_ref_NC_012663.1_	Lactococcus~phage~P087	NA	FALSE	FALSE	No	NA	4	0	0	Low-quality	Genome-fragment	3.71	AAI-based (high-confidence)	0	1	no viral genes detected	metavirome
NODE_26_length_2216_cov_4.091161	P43	2216	5.4594	FALSE	33.3	FALSE	TRUE	3	Siphoviridae	NA	NA	NA	NA	FALSE	FALSE	No	NA	4	2	0	Low-quality	Genome-fragment	3.64	AAI-based (high-confidence)	0	1	NA	metavirome
NODE_27_length_2182_cov_4.858016	P43	2182	6.291	FALSE	32.68	FALSE	TRUE	4	Siphoviridae	Lactococcus_phage_phiL47	gi_589890759_ref_NC_023574.1_	NA	NA	FALSE	FALSE	No	NA	3	0	0	Low-quality	Genome-fragment	1.72	AAI-based (high-confidence)	0	1	no viral genes detected	metavirome
NODE_28_length_2130_cov_798.858313	P43	2130	687.509	FALSE	35.59	FALSE	TRUE	5	Siphoviridae	NA	NA	NA	Lactococcus	FALSE	FALSE	No	NA	3	2	0	Low-quality	Genome-fragment	5.45	AAI-based (high-confidence)	0	1	NA	metavirome
NODE_29_length_2121_cov_11.866893	P43	2121	7.1975	FALSE	35.5	FALSE	TRUE	4	Unassigned	NA	NA	NA	NA	FALSE	FALSE	No	NA	4	0	0	Low-quality	Genome-fragment	4.54	AAI-based (medium-confidence)	0	1	no viral genes detected	metavirome
NODE_33_length_1986_cov_28.279648	P43	1986	18.4517	FALSE	42.25	FALSE	TRUE	4	Unassigned	NA	NA	NA	NA	FALSE	FALSE	No	NA	2	2	0	Low-quality	Genome-fragment	4.94	AAI-based (high-confidence)	0	1	NA	metavirome
NODE_38_length_1762_cov_3.065026	P43	1762	5.1487	FALSE	31.61	FALSE	TRUE	3	Siphoviridae	Lactococcus_phage_949	gi_327197843_ref_NC_015263.1_	NA	NA	FALSE	FALSE	No	NA	4	1	0	Low-quality	Genome-fragment	1.39	AAI-based (high-confidence)	0	1	NA	metavirome
NODE_40_length_1748_cov_3.494389	P43	1748	4.9754	FALSE	34.5	FALSE	FALSE	0	Siphoviridae	Lactococcus_phage_P087	gi_229604969_ref_NC_012663.1_	NA	NA	FALSE	FALSE	No	NA	3	0	0	Low-quality	Genome-fragment	2.87	AAI-based (high-confidence)	0	1	no viral genes detected	metavirome
NODE_41_length_1733_cov_3.562574	P43	1733	5.0225	FALSE	32.72	FALSE	TRUE	3	Siphoviridae	Lactococcus_phage_949	gi_327197843_ref_NC_015263.1_	NA	NA	FALSE	FALSE	No	NA	3	3	0	Low-quality	Genome-fragment	1.37	AAI-based (high-confidence)	0	1	NA	metavirome
NODE_42_length_1700_cov_5.024316	P43	1700	5.4329	FALSE	34.88	FALSE	TRUE	3	Unassigned	NA	NA	NA	NA	FALSE	FALSE	No	NA	6	1	0	Low-quality	Genome-fragment	1.22	HMM-based (lower-bound)	0	1	NA	metavirome
NODE_48_length_1532_cov_2.851726	P43	1532	4.0731	FALSE	33.49	FALSE	FALSE	0	Siphoviridae	Lactococcus_phage_P087	gi_229604969_ref_NC_012663.1_	NA	NA	FALSE	FALSE	No	NA	2	0	0	Low-quality	Genome-fragment	2.52	AAI-based (high-confidence)	0	1	no viral genes detected	metavirome
NODE_51_length_1506_cov_2.996554	P43	1506	3.4748	FALSE	33.86	FALSE	TRUE	6	Siphoviridae	NA	NA	NA	NA	FALSE	FALSE	No	NA	3	1	0	Low-quality	Genome-fragment	2.47	AAI-based (high-confidence)	0	1	NA	metavirome
NODE_52_length_1475_cov_3.685915	P43	1475	4.5831	FALSE	34.24	FALSE	FALSE	0	Siphoviridae	Lactococcus_phage_P087	gi_229604969_ref_NC_012663.1_	NA	NA	FALSE	FALSE	No	NA	3	0	0	Low-quality	Genome-fragment	2.42	AAI-based (high-confidence)	0	1	no viral genes detected	metavirome
NODE_56_length_1446_cov_3.463695	P43	1446	4.0124	FALSE	36.03	FALSE	FALSE	0	Unassigned	Lactococcus_phage_P087	gi_229604969_ref_NC_012663.1_	NA	NA	FALSE	FALSE	No	NA	1	1	0	Low-quality	Genome-fragment	2.11	HMM-based (lower-bound)	0	1	NA	metavirome
NODE_57_length_1435_cov_2.931159	P43	1435	3.9164	FALSE	29.62	FALSE	FALSE	0	Siphoviridae	Lactococcus_phage_WRP3	gi_849250823_ref_NC_027341.1_	NA	NA	FALSE	FALSE	No	NA	3	0	0	Low-quality	Genome-fragment	1.12	AAI-based (high-confidence)	0	1	no viral genes detected	metavirome
NODE_59_length_1406_cov_3.134715	P43	1406	3.872	FALSE	34.28	FALSE	FALSE	0	Unassigned	Lactococcus_phage_949	gi_327197843_ref_NC_015263.1_	NA	NA	FALSE	FALSE	No	NA	1	1	0	Low-quality	Genome-fragment	1.02	AAI-based (high-confidence)	0	1	NA	metavirome
NODE_60_length_1371_cov_6.175532	P43	1371	5.8125	FALSE	35.89	FALSE	TRUE	4	Siphoviridae	NA	NA	NA	Streptococcus	TRUE	FALSE	No	NA	3	1	0	Low-quality	Genome-fragment	2.36	AAI-based (medium-confidence)	0	1	NA	metavirome
NODE_79_length_1118_cov_13.598307	P43	1118	7.9472	FALSE	36.14	FALSE	TRUE	3	Siphoviridae	NA	NA	NA	NA	FALSE	FALSE	No	NA	3	3	0	Low-quality	Genome-fragment	2.51	AAI-based (medium-confidence)	0	1	NA	metavirome
NODE_81_length_1116_cov_4.002828	P43	1116	3.9489	FALSE	36.92	FALSE	FALSE	0	Siphoviridae	Lactococcus_phage_P087	gi_229604969_ref_NC_012663.1_	NA	NA	FALSE	FALSE	No	NA	2	0	0	Not-determined	Genome-fragment	NA	NA	0	1	no viral genes detected	metavirome
NODE_83_length_1093_cov_3.043353	P43	1093	4.3129	FALSE	30.65	FALSE	TRUE	4	Siphoviridae	Lactococcus_phage_949	gi_327197843_ref_NC_015263.1_	NA	NA	FALSE	FALSE	No	NA	4	1	0	Low-quality	Genome-fragment	0.86	AAI-based (high-confidence)	0	1	NA	metavirome
NODE_97_length_1024_cov_2.850361	P43	1024	3.1895	FALSE	35.06	FALSE	FALSE	0	Unassigned	Lactococcus_phage_949	gi_327197843_ref_NC_015263.1_	NA	NA	FALSE	FALSE	No	NA	1	0	0	Not-determined	Genome-fragment	NA	NA	0	1	no viral genes detected	metavirome
NODE_98_length_1021_cov_3.750518	P43	1021	5.8786	FALSE	31.54	FALSE	FALSE	0	Unassigned	Lactococcus_phage_phiL47	gi_589890759_ref_NC_023574.1_	NA	NA	FALSE	FALSE	No	NA	1	1	0	Low-quality	Genome-fragment	0.7	HMM-based (lower-bound)	0	1	NA	metavirome
NODE_2_length_18040_cov_46.484793	P44	18040	23.6428	FALSE	60.19	TRUE	TRUE	11	Siphoviridae	NA	NA	NA	NA	FALSE	FALSE	No	NA	19	11	0	Low-quality	Genome-fragment	36.24	AAI-based (medium-confidence)	0	1	NA	metavirome
NODE_3_length_17447_cov_223.329749	P44	17447	189.858	FALSE	39.96	TRUE	TRUE	16	Siphoviridae	NA	NA	NA	NA	FALSE	FALSE	No	NA	23	12	0	Low-quality	Genome-fragment	45.11	AAI-based (medium-confidence)	0	1	NA	metavirome
NODE_4_length_17205_cov_17.695569	P44	17205	19.1737	FALSE	33.14	TRUE	TRUE	19	Podoviridae	NA	NA	NA	Streptococcus	FALSE	FALSE	No	NA	25	11	0	High-quality	High-quality	94.7	AAI-based (medium-confidence)	0	1	NA	metavirome
NODE_5_length_17133_cov_20.680358	P44	17133	27.1852	FALSE	29.15	TRUE	TRUE	13	Podoviridae	Staphylococcus_phage_GRCS	gi_589892962_ref_NC_023550.1_	Staphylococcus~aureus~phage~P68,Staphylococcus~phage~66,Staphylococcus~phage~BP39,Staphylococcus~phage~GRCS,Staphylococcus~phage~S24-1,Staphylococcus~phage~SAP-2,Staphylococcus~phage~SLPW,Staphylococcus~virus~44AHJD	Staphylococcus	FALSE	FALSE	No	NA	19	16	0	High-quality	High-quality	95.57	AAI-based (high-confidence)	0	1	NA	metavirome
NODE_6_length_17042_cov_72.583152	P44	17042	57.3697	FALSE	67.47	FALSE	TRUE	11	Siphoviridae	NA	NA	NA	NA	TRUE	FALSE	No	NA	25	7	1	High-quality	High-quality	100	AAI-based (medium-confidence)	0	1	NA	metavirome
NODE_7_length_16984_cov_9.519995	P44	16984	9.8887	FALSE	39.52	TRUE	TRUE	28	Siphoviridae	NA	NA	Enterococcus~phage~phiFL4A,Lactococcus~phage~1358	NA	FALSE	FALSE	No	NA	24	17	0	Low-quality	Genome-fragment	47.14	AAI-based (medium-confidence)	0	1	NA	metavirome
NODE_8_length_16450_cov_117.454163	P44	16450	84.2633	FALSE	67.52	FALSE	TRUE	24	Siphoviridae	NA	NA	NA	Rothia	FALSE	FALSE	No	NA	21	16	0	Low-quality	Genome-fragment	23.72	HMM-based (lower-bound)	0	1	NA	metavirome
NODE_9_length_16062_cov_36.032986	P44	16062	26.6809	FALSE	64.82	TRUE	TRUE	13	Siphoviridae	NA	NA	NA	Rothia	FALSE	FALSE	No	NA	21	12	0	Low-quality	Genome-fragment	46.76	AAI-based (medium-confidence)	0	1	NA	metavirome
NODE_11_length_14583_cov_53.824477	P44	14583	31.1461	FALSE	70.25	FALSE	TRUE	14	Siphoviridae	NA	NA	NA	Rothia	TRUE	FALSE	No	NA	27	6	0	Low-quality	Genome-fragment	23.18	HMM-based (lower-bound)	0	1	NA	metavirome
NODE_12_length_14260_cov_8.183668	P44	14260	10.4295	FALSE	39.08	FALSE	TRUE	10	Unassigned	NA	NA	NA	Leuconostoc	TRUE	FALSE	No	NA	15	0	10	Not-determined	Genome-fragment	NA	NA	0	1	no viral genes detected	metavirome
NODE_13_length_13077_cov_206.011212	P44	13077	221.759	FALSE	33.44	FALSE	TRUE	13	Siphoviridae	NA	NA	NA	Campylobacter	FALSE	FALSE	No	NA	28	11	0	Low-quality	Genome-fragment	34.37	AAI-based (medium-confidence)	0	1	NA	metavirome
NODE_16_length_11369_cov_9.660774	P44	11369	10.2875	FALSE	36.59	FALSE	TRUE	10	Myoviridae	NA	NA	NA	NA	FALSE	FALSE	No	NA	13	2	0	Low-quality	Genome-fragment	7.93	AAI-based (high-confidence)	0	1	NA	metavirome
NODE_17_length_10581_cov_14.056717	P44	10581	13.7984	FALSE	38.1	FALSE	TRUE	8	Siphoviridae	NA	NA	NA	NA	FALSE	FALSE	No	NA	13	6	0	Low-quality	Genome-fragment	28.39	AAI-based (medium-confidence)	0	1	NA	metavirome
NODE_19_length_10031_cov_12.898156	P44	10031	12.3723	FALSE	39.88	TRUE	TRUE	9	Siphoviridae	NA	NA	NA	NA	FALSE	FALSE	No	NA	10	4	0	Low-quality	Genome-fragment	28.97	AAI-based (medium-confidence)	0	1	NA	metavirome
NODE_20_length_9916_cov_18.336477	P44	9916	21.491	FALSE	40.66	FALSE	TRUE	7	Siphoviridae	NA	NA	NA	Lactobacillus	FALSE	FALSE	No	NA	13	0	4	Not-determined	Genome-fragment	NA	NA	0	1	no viral genes detected; low-confidence DTR	metavirome
NODE_22_length_9180_cov_12.509699	P44	9180	12.3614	FALSE	39.62	FALSE	TRUE	15	Siphoviridae	NA	NA	NA	NA	FALSE	FALSE	No	NA	21	10	0	Low-quality	Genome-fragment	14.76	HMM-based (lower-bound)	0	1	NA	metavirome
NODE_25_length_8402_cov_9.566191	P44	8402	10.2508	FALSE	41.41	TRUE	TRUE	12	Siphoviridae	NA	NA	NA	Erwinia	FALSE	FALSE	No	NA	11	7	0	Low-quality	Genome-fragment	22.35	AAI-based (medium-confidence)	0	1	NA	metavirome
NODE_26_length_8048_cov_21.676092	P44	8048	27.5965	FALSE	35.26	FALSE	TRUE	10	Siphoviridae	NA	NA	NA	NA	FALSE	FALSE	No	NA	16	6	0	Low-quality	Genome-fragment	20.37	AAI-based (medium-confidence)	0	1	NA	metavirome
NODE_27_length_7792_cov_8.711387	P44	7792	6.5284	FALSE	34.7	FALSE	TRUE	5	Podoviridae	NA	NA	NA	NA	FALSE	FALSE	No	NA	8	0	5	Not-determined	Genome-fragment	NA	NA	0	1	no viral genes detected	metavirome
NODE_29_length_7444_cov_11.603059	P44	7444	12.1141	FALSE	37.76	FALSE	TRUE	10	Siphoviridae	NA	NA	NA	NA	FALSE	FALSE	No	NA	16	5	0	Low-quality	Genome-fragment	9.19	HMM-based (lower-bound)	0	1	NA	metavirome
NODE_31_length_6666_cov_5.583119	P44	6666	7.5012	FALSE	31.16	TRUE	TRUE	11	Myoviridae	Staphylococcus_phage_G15	gi_418487912_ref_NC_019448.1_	NA	NA	FALSE	FALSE	No	NA	9	7	0	Low-quality	Genome-fragment	4.71	AAI-based (high-confidence)	0	1	NA	metavirome
NODE_32_length_6582_cov_12.394668	P44	6582	11.3195	FALSE	67.9	TRUE	TRUE	11	Siphoviridae	NA	NA	NA	Rothia	FALSE	FALSE	No	NA	9	8	0	Low-quality	Genome-fragment	16.53	AAI-based (high-confidence)	0	1	NA	metavirome
NODE_33_length_6472_cov_16.879539	P44	6472	12.5501	FALSE	61.31	FALSE	TRUE	3	Unassigned	NA	NA	NA	Rothia	FALSE	FALSE	No	NA	12	1	0	Low-quality	Genome-fragment	4.27	HMM-based (lower-bound)	0	1	NA	metavirome
NODE_38_length_6071_cov_10.066157	P44	6071	6.0389	FALSE	36.86	FALSE	TRUE	4	Unassigned	NA	NA	NA	NA	FALSE	FALSE	No	NA	5	0	2	Not-determined	Genome-fragment	NA	NA	0	1	no viral genes detected	metavirome
NODE_40_length_5920_cov_8.299574	P44	5920	6.0149	FALSE	34.56	FALSE	TRUE	3	Phycodnaviridae	NA	NA	NA	NA	FALSE	FALSE	No	NA	7	0	5	Not-determined	Genome-fragment	NA	NA	0	1	no viral genes detected	metavirome
NODE_41_length_5859_cov_11.832357	P44	5859	12.8559	FALSE	35.6	TRUE	TRUE	6	Siphoviridae	NA	NA	NA	NA	TRUE	FALSE	No	NA	10	3	0	Low-quality	Genome-fragment	9.63	HMM-based (lower-bound)	0	1	NA	metavirome
NODE_45_length_5634_cov_10.399892	P44	5634	6.9499	FALSE	35	FALSE	TRUE	3	Unassigned	NA	NA	NA	NA	FALSE	FALSE	No	NA	8	0	5	Not-determined	Genome-fragment	NA	NA	0	1	no viral genes detected	metavirome
NODE_47_length_5579_cov_23.480449	P44	5579	23.924	FALSE	65.87	FALSE	TRUE	5	Siphoviridae	NA	NA	NA	Nocardiopsis	FALSE	FALSE	No	NA	7	4	0	Low-quality	Genome-fragment	8.81	HMM-based (lower-bound)	0	1	NA	metavirome
NODE_49_length_5482_cov_51.563479	P44	5482	21.2107	FALSE	66.76	FALSE	TRUE	5	Siphoviridae	NA	NA	NA	Rothia	FALSE	FALSE	No	NA	5	5	0	Low-quality	Genome-fragment	13.2	AAI-based (high-confidence)	0	1	NA	metavirome
NODE_56_length_5310_cov_7.284301	P44	5310	8.152	FALSE	39.47	TRUE	TRUE	6	Siphoviridae	NA	NA	NA	Listeria	FALSE	FALSE	No	NA	5	5	0	Low-quality	Genome-fragment	13.12	AAI-based (high-confidence)	0	1	NA	metavirome
NODE_58_length_5275_cov_6.825479	P44	5275	4.6021	FALSE	33.5	FALSE	TRUE	3	Unassigned	NA	NA	NA	NA	FALSE	FALSE	No	NA	6	0	4	Not-determined	Genome-fragment	NA	NA	0	1	no viral genes detected	metavirome
NODE_62_length_4976_cov_10.390571	P44	4976	4.8477	FALSE	35.97	FALSE	TRUE	4	Unassigned	NA	NA	NA	NA	FALSE	FALSE	No	NA	6	0	3	Not-determined	Genome-fragment	NA	NA	0	1	no viral genes detected	metavirome
NODE_66_length_4914_cov_269.465734	P44	4914	152.234	FALSE	36.06	FALSE	TRUE	11	Siphoviridae	NA	NA	NA	NA	FALSE	FALSE	No	NA	8	4	0	Low-quality	Genome-fragment	7.33	HMM-based (lower-bound)	0	1	NA	metavirome
NODE_83_length_4197_cov_6.442057	P44	4197	3.6278	FALSE	34.24	FALSE	TRUE	6	Siphoviridae	NA	NA	NA	NA	FALSE	FALSE	No	NA	3	0	3	Low-quality	Genome-fragment	3.49	AAI-based (high-confidence)	0	1	no viral genes detected	metavirome
NODE_90_length_4039_cov_141.477661	P44	4039	105.444	FALSE	69.89	FALSE	TRUE	3	Unassigned	NA	NA	NA	Rothia	FALSE	FALSE	No	NA	6	0	0	Not-determined	Genome-fragment	NA	NA	0	1	no viral genes detected	metavirome
NODE_92_length_4003_cov_10.359929	P44	4003	9.2601	FALSE	34.37	FALSE	TRUE	5	Unassigned	NA	NA	NA	NA	FALSE	FALSE	No	NA	5	0	5	Not-determined	Genome-fragment	NA	NA	0	1	no viral genes detected	metavirome
NODE_93_length_3915_cov_34.345855	P44	3915	10.7111	FALSE	40.69	TRUE	TRUE	10	Siphoviridae	NA	NA	Lactobacillus~phage~LfeSau	Leuconostoc	FALSE	FALSE	No	NA	9	9	0	Low-quality	Genome-fragment	10.42	AAI-based (medium-confidence)	0	1	NA	metavirome
NODE_95_length_3885_cov_19.926893	P44	3885	24.4615	FALSE	34.52	FALSE	TRUE	4	Siphoviridae	NA	NA	NA	NA	FALSE	FALSE	No	NA	8	2	0	Low-quality	Genome-fragment	10	AAI-based (medium-confidence)	0	1	NA	metavirome
NODE_98_length_3864_cov_6.543712	P44	3864	7.1457	FALSE	29.5	TRUE	TRUE	9	Myoviridae	Staphylococcus_phage_phiIPLA-RODI	gi_971741276_ref_NC_028765.1_	NA	NA	FALSE	FALSE	No	NA	9	6	0	Low-quality	Genome-fragment	2.69	AAI-based (high-confidence)	0	1	NA	metavirome
NODE_103_length_3761_cov_5.608743	P44	3761	6.6288	FALSE	29.06	TRUE	TRUE	12	Myoviridae	Staphylococcus_phage_phiIPLA-RODI	gi_971741276_ref_NC_028765.1_	NA	NA	FALSE	FALSE	No	NA	9	9	0	Low-quality	Genome-fragment	2.64	AAI-based (high-confidence)	0	1	NA	metavirome
NODE_113_length_3646_cov_4.235032	P44	3646	3.6607	FALSE	39.03	FALSE	TRUE	4	Myoviridae	NA	NA	NA	NA	FALSE	FALSE	No	NA	4	3	0	Low-quality	Genome-fragment	2.36	AAI-based (medium-confidence)	0	1	NA	metavirome
NODE_117_length_3594_cov_10.443346	P44	3594	3.9399	FALSE	65.03	FALSE	TRUE	7	Siphoviridae	NA	NA	NA	NA	FALSE	FALSE	No	NA	6	2	0	Low-quality	Genome-fragment	8.71	AAI-based (medium-confidence)	0	1	NA	metavirome
NODE_121_length_3553_cov_12.124643	P44	3553	11.1191	FALSE	60.88	FALSE	TRUE	3	Unassigned	NA	NA	NA	Rothia	FALSE	FALSE	No	NA	8	1	0	Low-quality	Genome-fragment	2.34	HMM-based (lower-bound)	0	1	NA	metavirome
NODE_131_length_3454_cov_27.429832	P44	3454	18.0217	FALSE	67.28	FALSE	TRUE	3	Siphoviridae	NA	NA	NA	NA	FALSE	FALSE	No	NA	3	2	0	Low-quality	Genome-fragment	4.31	HMM-based (lower-bound)	0	1	NA	metavirome
NODE_140_length_3357_cov_5.219564	P44	3357	6.616	FALSE	34.73	FALSE	TRUE	6	Myoviridae	Staphylococcus_phage_MCE-2014	gi_725948655_ref_NC_025416.1_	NA	NA	FALSE	FALSE	No	NA	2	2	0	Low-quality	Genome-fragment	2.38	AAI-based (high-confidence)	0	1	NA	metavirome
NODE_150_length_3228_cov_5.596911	P44	3228	5.5409	FALSE	26.89	FALSE	TRUE	4	Myoviridae	NA	NA	NA	Staphylococcus	FALSE	FALSE	No	NA	3	3	0	Low-quality	Genome-fragment	3.17	AAI-based (high-confidence)	0	1	NA	metavirome
NODE_151_length_3217_cov_3.853257	P44	3217	4.8225	FALSE	31.27	FALSE	TRUE	8	Myoviridae	Staphylococcus_phage_P108	gi_712912451_ref_NC_025426.1_	NA	NA	FALSE	FALSE	No	NA	5	4	0	Low-quality	Genome-fragment	2.28	AAI-based (high-confidence)	0	1	NA	metavirome
NODE_159_length_3081_cov_5.268341	P44	3081	6.7744	FALSE	29.86	FALSE	TRUE	4	Myoviridae	Staphylococcus_phage_phiIPLA-RODI	gi_971741276_ref_NC_028765.1_	NA	NA	FALSE	FALSE	No	NA	5	3	0	Low-quality	Genome-fragment	2.18	AAI-based (high-confidence)	0	1	NA	metavirome
NODE_160_length_3077_cov_8.812376	P44	3077	5.8281	FALSE	66.33	FALSE	TRUE	3	Unassigned	NA	NA	NA	NA	FALSE	FALSE	No	NA	5	0	1	Low-quality	Genome-fragment	6.88	AAI-based (medium-confidence)	0	1	no viral genes detected	metavirome
NODE_167_length_3019_cov_4.675439	P44	3019	5.7237	FALSE	33.98	FALSE	TRUE	5	Myoviridae	NA	NA	NA	NA	FALSE	FALSE	No	NA	3	3	0	Low-quality	Genome-fragment	2.14	AAI-based (high-confidence)	0	1	NA	metavirome
NODE_177_length_2992_cov_5.290773	P44	2992	6.889	FALSE	33.22	FALSE	TRUE	3	Siphoviridae	NA	NA	NA	NA	TRUE	FALSE	No	NA	6	0	0	Not-determined	Genome-fragment	NA	NA	0	1	no viral genes detected	metavirome
NODE_178_length_2984_cov_5.268351	P44	2984	5.1227	FALSE	67.43	FALSE	TRUE	3	Siphoviridae	NA	NA	NA	NA	FALSE	FALSE	No	NA	6	4	0	Low-quality	Genome-fragment	5.29	AAI-based (medium-confidence)	0	1	NA	metavirome
NODE_191_length_2914_cov_30.529206	P44	2914	30.3792	FALSE	65.1	FALSE	TRUE	5	Siphoviridae	NA	NA	NA	Rothia	FALSE	FALSE	No	NA	3	3	0	Low-quality	Genome-fragment	3.91	HMM-based (lower-bound)	0	1	NA	metavirome
NODE_197_length_2878_cov_1158.961743	P44	2878	1201.75	FALSE	30.75	TRUE	TRUE	4	Podoviridae	NA	NA	NA	NA	FALSE	FALSE	No	NA	4	4	0	Low-quality	Genome-fragment	15.83	AAI-based (high-confidence)	0	1	NA	metavirome
NODE_204_length_2854_cov_3.464809	P44	2854	3.4001	FALSE	37.95	FALSE	TRUE	4	Myoviridae	NA	NA	NA	NA	FALSE	FALSE	No	NA	5	4	0	Low-quality	Genome-fragment	1.84	HMM-based (lower-bound)	0	1	NA	metavirome
NODE_217_length_2759_cov_4.964497	P44	2759	5.2044	FALSE	31.75	TRUE	TRUE	4	Myoviridae	Staphylococcus_phage_P108	gi_712912451_ref_NC_025426.1_	NA	NA	FALSE	FALSE	No	NA	4	4	0	Low-quality	Genome-fragment	1.95	AAI-based (high-confidence)	0	1	NA	metavirome
NODE_228_length_2707_cov_13.461916	P44	2707	16.1943	FALSE	29.44	FALSE	TRUE	3	Unassigned	NA	NA	NA	NA	FALSE	FALSE	No	NA	2	0	2	Not-determined	Genome-fragment	NA	NA	0	1	no viral genes detected	metavirome
NODE_236_length_2679_cov_6.672256	P44	2679	5.8108	FALSE	42.81	FALSE	TRUE	7	Siphoviridae	NA	NA	NA	Staphylococcus	FALSE	FALSE	No	NA	6	4	0	Low-quality	Genome-fragment	6.52	AAI-based (high-confidence)	0	1	NA	metavirome
NODE_237_length_2663_cov_5.901457	P44	2663	6.6297	FALSE	31.28	TRUE	TRUE	7	Myoviridae	NA	NA	NA	NA	FALSE	FALSE	No	NA	5	4	0	Low-quality	Genome-fragment	2.54	AAI-based (medium-confidence)	0	1	NA	metavirome
NODE_247_length_2593_cov_37.530733	P44	2593	13.7852	FALSE	67.8	FALSE	TRUE	3	Siphoviridae	NA	NA	NA	Rothia	FALSE	FALSE	No	NA	6	4	0	Low-quality	Genome-fragment	6.89	AAI-based (medium-confidence)	0	1	NA	metavirome
NODE_254_length_2549_cov_989.509222	P44	2549	1125.47	FALSE	35.35	FALSE	TRUE	7	Podoviridae	NA	NA	NA	NA	FALSE	FALSE	No	NA	3	1	0	Low-quality	Genome-fragment	14.15	AAI-based (medium-confidence)	0	1	NA	metavirome
NODE_263_length_2498_cov_7.182562	P44	2498	8.2826	FALSE	40.23	FALSE	TRUE	4	Siphoviridae	NA	NA	NA	NA	FALSE	FALSE	No	NA	8	3	0	Low-quality	Genome-fragment	5.21	HMM-based (lower-bound)	0	1	NA	metavirome
NODE_268_length_2481_cov_4.630668	P44	2481	2.7207	FALSE	34.78	FALSE	TRUE	3	Unassigned	NA	NA	NA	NA	FALSE	FALSE	No	NA	3	0	3	Not-determined	Genome-fragment	NA	NA	0	1	no viral genes detected	metavirome
NODE_270_length_2474_cov_4.421248	P44	2474	5.4507	FALSE	36.62	FALSE	TRUE	3	Unassigned	NA	NA	NA	NA	FALSE	FALSE	No	NA	3	3	0	Low-quality	Genome-fragment	16.87	AAI-based (medium-confidence)	0	1	NA	metavirome
NODE_272_length_2467_cov_5.572554	P44	2467	2.636	FALSE	59.34	FALSE	TRUE	4	Siphoviridae	NA	NA	NA	NA	FALSE	FALSE	No	NA	4	2	0	Low-quality	Genome-fragment	3.04	AAI-based (medium-confidence)	0	1	NA	metavirome
NODE_275_length_2459_cov_5.831115	P44	2459	5.6576	FALSE	39.08	FALSE	TRUE	4	Siphoviridae	NA	NA	NA	NA	FALSE	FALSE	No	NA	4	3	0	Low-quality	Genome-fragment	2.81	HMM-based (lower-bound)	0	1	NA	metavirome
NODE_285_length_2396_cov_4.745408	P44	2396	5.4883	FALSE	71.24	FALSE	TRUE	3	Unassigned	NA	NA	NA	NA	FALSE	FALSE	No	NA	3	0	3	Not-determined	Genome-fragment	NA	NA	0	1	no viral genes detected	metavirome
NODE_286_length_2389_cov_8.606255	P44	2389	10.0352	FALSE	27.25	FALSE	TRUE	3	Myoviridae	NA	NA	NA	NA	FALSE	FALSE	No	NA	5	3	0	Low-quality	Genome-fragment	1.66	AAI-based (high-confidence)	0	1	NA	metavirome
NODE_289_length_2379_cov_9.121343	P44	2379	4.7503	FALSE	34.43	FALSE	TRUE	3	Unassigned	NA	NA	NA	NA	FALSE	FALSE	No	NA	3	0	3	Low-quality	Genome-fragment	4.76	AAI-based (medium-confidence)	0	1	no viral genes detected	metavirome
NODE_298_length_2334_cov_4.559017	P44	2334	1.7399	FALSE	35.69	FALSE	TRUE	5	Unassigned	NA	NA	NA	NA	FALSE	FALSE	No	NA	2	0	1	Not-determined	Genome-fragment	NA	NA	0	1	no viral genes detected	metavirome
NODE_302_length_2312_cov_5.969428	P44	2312	4.8893	FALSE	39.84	FALSE	TRUE	3	Siphoviridae	NA	NA	NA	NA	FALSE	FALSE	No	NA	3	2	0	Low-quality	Genome-fragment	6.45	AAI-based (high-confidence)	0	1	NA	metavirome
NODE_311_length_2283_cov_6.878815	P44	2283	2.9312	FALSE	33.9	FALSE	TRUE	3	Unassigned	NA	NA	NA	NA	FALSE	FALSE	No	NA	4	0	4	Not-determined	Genome-fragment	NA	NA	0	1	no viral genes detected	metavirome
NODE_317_length_2266_cov_8.638173	P44	2266	8.3054	FALSE	36.72	FALSE	TRUE	6	Siphoviridae	NA	NA	NA	NA	FALSE	FALSE	Yes	1115	4	1	1	Low-quality	Genome-fragment	2.34	AAI-based (medium-confidence)	50.79	1	NA	metavirome
NODE_318_length_2265_cov_6.992308	P44	2265	7.0512	FALSE	30.24	FALSE	TRUE	3	Unassigned	NA	NA	NA	NA	FALSE	FALSE	No	NA	6	0	2	Not-determined	Genome-fragment	NA	NA	0	1	no viral genes detected	metavirome
NODE_321_length_2260_cov_13.665306	P44	2260	11.7894	FALSE	36.99	FALSE	TRUE	3	Podoviridae	NA	NA	NA	NA	FALSE	FALSE	No	NA	3	0	2	Not-determined	Genome-fragment	NA	NA	0	1	no viral genes detected	metavirome
NODE_323_length_2259_cov_3.934664	P44	2259	4.6853	FALSE	30.85	FALSE	TRUE	3	Unassigned	NA	NA	NA	NA	FALSE	FALSE	No	NA	3	0	0	Not-determined	Genome-fragment	NA	NA	0	1	no viral genes detected	metavirome
NODE_325_length_2252_cov_11.419663	P44	2252	11.1097	FALSE	36.68	FALSE	TRUE	3	Siphoviridae	NA	NA	NA	NA	FALSE	FALSE	No	NA	7	3	0	Low-quality	Genome-fragment	2.47	AAI-based (medium-confidence)	0	1	NA	metavirome
NODE_334_length_2233_cov_17.469238	P44	2233	10.721	FALSE	35.33	FALSE	TRUE	4	Siphoviridae	NA	NA	NA	NA	TRUE	FALSE	No	NA	4	0	1	Low-quality	Genome-fragment	4.66	AAI-based (high-confidence)	0	1	no viral genes detected	metavirome
NODE_338_length_2215_cov_4.468519	P44	2215	6.786	FALSE	34.09	FALSE	TRUE	7	Siphoviridae	NA	NA	NA	NA	FALSE	FALSE	No	NA	3	1	0	Low-quality	Genome-fragment	6.39	AAI-based (high-confidence)	0	1	NA	metavirome
NODE_341_length_2201_cov_50.874185	P44	2201	12.6034	FALSE	60.02	FALSE	TRUE	5	Unassigned	NA	NA	NA	NA	FALSE	FALSE	No	NA	4	0	0	Not-determined	Genome-fragment	NA	NA	0	1	no viral genes detected	metavirome
NODE_343_length_2199_cov_4.465485	P44	2199	4.6621	FALSE	31.56	FALSE	TRUE	6	Myoviridae	Staphylococcus_phage_MCE-2014	gi_725948655_ref_NC_025416.1_	NA	NA	FALSE	FALSE	No	NA	2	2	0	Low-quality	Genome-fragment	1.55	AAI-based (high-confidence)	0	1	NA	metavirome
NODE_350_length_2184_cov_31.312823	P44	2184	23.0234	FALSE	65.93	FALSE	TRUE	4	Unassigned	NA	NA	NA	NA	FALSE	FALSE	No	NA	3	2	0	Low-quality	Genome-fragment	3.34	HMM-based (lower-bound)	0	1	NA	metavirome
NODE_354_length_2170_cov_4.320567	P44	2170	4.6502	FALSE	40.83	FALSE	TRUE	3	Siphoviridae	NA	NA	NA	NA	FALSE	FALSE	No	NA	5	3	0	Low-quality	Genome-fragment	3.66	AAI-based (high-confidence)	0	1	NA	metavirome
NODE_353_length_2170_cov_30.623641	P44	2170	19.2567	FALSE	62.21	FALSE	TRUE	3	Unassigned	NA	NA	NA	Rothia	FALSE	FALSE	No	NA	6	2	0	Low-quality	Genome-fragment	2.99	HMM-based (lower-bound)	0	1	NA	metavirome
NODE_368_length_2139_cov_4.990403	P44	2139	6.7485	FALSE	40.3	TRUE	TRUE	7	Siphoviridae	NA	NA	NA	NA	FALSE	FALSE	No	NA	4	4	0	Low-quality	Genome-fragment	4.43	AAI-based (high-confidence)	0	1	NA	metavirome
NODE_370_length_2137_cov_8.117195	P44	2137	10.6135	FALSE	29.43	FALSE	TRUE	4	Myoviridae	NA	NA	NA	Staphylococcus	FALSE	FALSE	No	NA	4	2	0	Low-quality	Genome-fragment	1.54	AAI-based (high-confidence)	0	1	NA	metavirome
NODE_374_length_2130_cov_4.154699	P44	2130	2.7554	FALSE	37.56	FALSE	TRUE	9	Unassigned	NA	NA	NA	NA	FALSE	FALSE	No	NA	3	0	3	Not-determined	Genome-fragment	NA	NA	0	1	no viral genes detected	metavirome
NODE_402_length_2041_cov_11.782981	P44	2041	13.414	FALSE	29.2	FALSE	TRUE	5	Myoviridae	NA	NA	NA	NA	FALSE	FALSE	No	NA	4	3	0	Low-quality	Genome-fragment	1.34	HMM-based (lower-bound)	0	1	NA	metavirome
NODE_412_length_2018_cov_7.625064	P44	2018	2.8885	FALSE	35.23	FALSE	TRUE	3	Unassigned	NA	NA	NA	NA	FALSE	FALSE	No	NA	2	0	1	Not-determined	Genome-fragment	NA	NA	0	1	no viral genes detected	metavirome
NODE_415_length_2009_cov_8.446776	P44	2009	8.4211	FALSE	41.36	TRUE	TRUE	4	Siphoviridae	NA	NA	NA	NA	FALSE	FALSE	No	NA	5	5	0	Low-quality	Genome-fragment	4.6	AAI-based (high-confidence)	0	1	NA	metavirome
NODE_433_length_1964_cov_24.689366	P44	1964	24.7994	FALSE	34.78	FALSE	TRUE	6	Siphoviridae	NA	NA	NA	NA	FALSE	FALSE	No	NA	9	2	0	Low-quality	Genome-fragment	1.44	HMM-based (lower-bound)	0	1	NA	metavirome
NODE_435_length_1960_cov_5.243045	P44	1960	6.5184	FALSE	32.35	FALSE	TRUE	3	Myoviridae	Staphylococcus_phage_MCE-2014	gi_725948655_ref_NC_025416.1_	NA	NA	FALSE	FALSE	No	NA	2	1	0	Low-quality	Genome-fragment	1.39	AAI-based (high-confidence)	0	1	NA	metavirome
NODE_434_length_1960_cov_14.625197	P44	1960	5.3612	FALSE	36.22	FALSE	TRUE	4	Siphoviridae	NA	NA	NA	NA	FALSE	FALSE	No	NA	3	0	0	Low-quality	Genome-fragment	2.93	AAI-based (medium-confidence)	0	1	no viral genes detected	metavirome
NODE_436_length_1959_cov_5.244748	P44	1959	5.3538	FALSE	32.87	FALSE	TRUE	3	Unassigned	NA	NA	NA	NA	FALSE	FALSE	No	NA	4	0	1	Low-quality	Genome-fragment	2.62	AAI-based (medium-confidence)	0	1	no viral genes detected	metavirome
NODE_438_length_1955_cov_5.935789	P44	1955	4.4348	FALSE	33.86	FALSE	TRUE	4	Siphoviridae	NA	NA	NA	NA	FALSE	FALSE	No	NA	3	0	2	Not-determined	Genome-fragment	NA	NA	0	1	no viral genes detected	metavirome
NODE_453_length_1915_cov_4.945161	P44	1915	6.4021	FALSE	31.33	FALSE	TRUE	3	Myoviridae	Staphylococcus_phage_phiSA12	gi_589286664_ref_NC_023573.1_	NA	NA	FALSE	FALSE	No	NA	3	3	0	Low-quality	Genome-fragment	1.34	AAI-based (high-confidence)	0	1	NA	metavirome
NODE_460_length_1904_cov_220.750135	P44	1904	154.693	FALSE	37.55	FALSE	TRUE	3	Siphoviridae	NA	NA	NA	NA	FALSE	FALSE	No	NA	4	1	0	Low-quality	Genome-fragment	4.67	AAI-based (high-confidence)	0	1	NA	metavirome
NODE_468_length_1884_cov_4.604155	P44	1884	4.3323	FALSE	76.8	FALSE	TRUE	5	Unassigned	NA	NA	NA	NA	FALSE	FALSE	No	NA	2	0	2	Not-determined	Genome-fragment	NA	NA	0	1	no viral genes detected	metavirome
NODE_478_length_1868_cov_3.365141	P44	1868	4.5059	FALSE	36.72	TRUE	TRUE	5	Siphoviridae	Lactococcus_phage_ul36	gi_21716072_ref_NC_004066.1_	NA	NA	FALSE	FALSE	No	NA	4	3	0	Low-quality	Genome-fragment	5.32	AAI-based (high-confidence)	0	1	NA	metavirome
NODE_479_length_1867_cov_5.887417	P44	1867	6.6851	FALSE	30.16	FALSE	TRUE	4	Myoviridae	NA	NA	NA	NA	FALSE	FALSE	No	NA	5	4	0	Low-quality	Genome-fragment	1.29	AAI-based (high-confidence)	0	1	NA	metavirome
NODE_492_length_1844_cov_8.949693	P44	1844	9.8991	FALSE	29.45	FALSE	TRUE	3	Unassigned	NA	NA	NA	Staphylococcus	FALSE	FALSE	No	NA	2	0	0	Not-determined	Genome-fragment	NA	NA	0	1	no viral genes detected	metavirome
NODE_496_length_1831_cov_5.019144	P44	1831	5.2916	FALSE	34.19	FALSE	TRUE	3	Siphoviridae	NA	NA	NA	NA	FALSE	FALSE	No	NA	3	1	0	Low-quality	Genome-fragment	11.97	AAI-based (medium-confidence)	0	1	NA	metavirome
NODE_510_length_1807_cov_3.870434	P44	1807	1.8157	FALSE	35.69	FALSE	TRUE	3	Unassigned	NA	NA	NA	NA	FALSE	FALSE	No	NA	4	0	1	Not-determined	Genome-fragment	NA	NA	0	1	no viral genes detected	metavirome
NODE_532_length_1768_cov_6.255692	P44	1768	1.5164	FALSE	38.69	FALSE	TRUE	3	Unassigned	NA	NA	NA	NA	FALSE	FALSE	No	NA	2	0	2	Not-determined	Genome-fragment	NA	NA	0	1	no viral genes detected	metavirome
NODE_547_length_1740_cov_4.569139	P44	1740	4.8483	FALSE	34.2	FALSE	TRUE	4	Siphoviridae	NA	NA	NA	NA	FALSE	FALSE	No	NA	4	3	0	Low-quality	Genome-fragment	4.7	AAI-based (high-confidence)	0	1	NA	metavirome
NODE_560_length_1722_cov_3.579484	P44	1722	4.529	FALSE	32.98	FALSE	TRUE	4	Myoviridae	NA	NA	NA	NA	FALSE	FALSE	No	NA	2	2	0	Low-quality	Genome-fragment	1.13	HMM-based (lower-bound)	0	1	NA	metavirome
NODE_565_length_1716_cov_169.881999	P44	1716	171.587	FALSE	35.2	FALSE	TRUE	3	Siphoviridae	NA	NA	NA	NA	FALSE	FALSE	No	NA	2	1	0	Low-quality	Genome-fragment	5.3	AAI-based (high-confidence)	0	1	NA	metavirome
NODE_603_length_1647_cov_84.963568	P44	1647	107.001	FALSE	37.4	FALSE	TRUE	3	Unassigned	NA	NA	NA	NA	FALSE	FALSE	No	NA	1	0	0	Low-quality	Genome-fragment	3.11	AAI-based (medium-confidence)	0	1	no viral genes detected	metavirome
NODE_609_length_1630_cov_4.278095	P44	1630	5.6147	FALSE	27.42	FALSE	TRUE	3	Myoviridae	Staphylococcus_phage_Team1	gi_725948879_ref_NC_025417.1_	NA	NA	FALSE	FALSE	No	NA	2	2	0	Low-quality	Genome-fragment	1.16	AAI-based (high-confidence)	0	1	NA	metavirome
NODE_611_length_1628_cov_103.111888	P44	1628	90.7856	FALSE	66.22	FALSE	TRUE	4	Siphoviridae	NA	NA	NA	Rothia	FALSE	FALSE	No	NA	4	0	0	Low-quality	Genome-fragment	2.91	AAI-based (medium-confidence)	0	1	no viral genes detected	metavirome
NODE_634_length_1608_cov_5.920798	P44	1608	6.7805	FALSE	35.2	TRUE	TRUE	4	Siphoviridae	Lactococcus_phage_Tuc2009	gi_13487801_ref_NC_002703.1_	NA	NA	FALSE	FALSE	No	NA	4	4	0	Low-quality	Genome-fragment	4.37	AAI-based (high-confidence)	0	1	NA	metavirome
NODE_642_length_1602_cov_4.058177	P44	1602	4.5194	FALSE	37.27	FALSE	FALSE	0	Myoviridae	Staphylococcus_phage_P108	gi_712912451_ref_NC_025426.1_	NA	NA	FALSE	FALSE	No	NA	2	2	0	Low-quality	Genome-fragment	0.14	HMM-based (lower-bound)	0	1	NA	metavirome
NODE_641_length_1602_cov_5.366516	P44	1602	7.1923	FALSE	30.77	TRUE	TRUE	4	Myoviridae	Staphylococcus_phage_JD007	gi_428782997_ref_NC_019726.1_	NA	NA	FALSE	FALSE	No	NA	4	3	0	Low-quality	Genome-fragment	1.13	AAI-based (high-confidence)	0	1	NA	metavirome
NODE_644_length_1601_cov_5.320181	P44	1601	5.7208	FALSE	44.72	FALSE	TRUE	3	Siphoviridae	NA	NA	NA	NA	FALSE	FALSE	No	NA	2	2	0	Low-quality	Genome-fragment	3.92	AAI-based (medium-confidence)	0	1	NA	metavirome
NODE_646_length_1600_cov_7.092557	P44	1600	4.3081	FALSE	29.56	FALSE	TRUE	3	Unassigned	NA	NA	NA	NA	FALSE	FALSE	No	NA	3	0	1	Not-determined	Genome-fragment	NA	NA	0	1	no viral genes detected	metavirome
NODE_680_length_1557_cov_4.384154	P44	1557	3.1895	FALSE	41.1	FALSE	TRUE	3	Unassigned	NA	NA	NA	NA	FALSE	FALSE	No	NA	2	0	1	Not-determined	Genome-fragment	NA	NA	0	1	no viral genes detected	metavirome
NODE_689_length_1544_cov_60.748825	P44	1544	47.6516	FALSE	68.07	FALSE	TRUE	3	Siphoviridae	NA	NA	NA	Rothia	FALSE	FALSE	No	NA	4	2	0	Low-quality	Genome-fragment	3.1	AAI-based (medium-confidence)	0	1	NA	metavirome
NODE_740_length_1486_cov_6.265549	P44	1486	2.747	FALSE	69.31	TRUE	FALSE	0	Unassigned	NA	NA	NA	NA	FALSE	FALSE	No	NA	5	0	1	Low-quality	Genome-fragment	4.16	AAI-based (medium-confidence)	0	1	no viral genes detected	metavirome
NODE_759_length_1470_cov_3.513074	P44	1470	3.3687	FALSE	67.69	FALSE	TRUE	3	Unassigned	NA	NA	NA	NA	FALSE	FALSE	No	NA	3	2	0	Low-quality	Genome-fragment	1.99	HMM-based (lower-bound)	0	1	NA	metavirome
NODE_775_length_1453_cov_6.005007	P44	1453	7.1741	FALSE	44.67	FALSE	TRUE	4	Unassigned	NA	NA	NA	NA	FALSE	FALSE	No	NA	4	1	0	Low-quality	Genome-fragment	2.9	AAI-based (medium-confidence)	0	1	NA	metavirome
NODE_778_length_1448_cov_8.211773	P44	1448	9.0124	FALSE	30.18	FALSE	FALSE	0	Unassigned	Staphylococcus_phage_MCE-2014	gi_725948655_ref_NC_025416.1_	NA	NA	FALSE	FALSE	No	NA	1	0	0	Low-quality	Genome-fragment	1.02	AAI-based (high-confidence)	0	1	no viral genes detected	metavirome
NODE_783_length_1445_cov_6.410072	P44	1445	6.8187	FALSE	43.32	FALSE	TRUE	4	Siphoviridae	NA	NA	NA	NA	FALSE	FALSE	No	NA	2	2	0	Low-quality	Genome-fragment	2.74	HMM-based (lower-bound)	0	1	NA	metavirome
NODE_784_length_1444_cov_4.180706	P44	1444	5.0568	FALSE	30.26	TRUE	TRUE	4	Myoviridae	Staphylococcus_phage_MCE-2014	gi_725948655_ref_NC_025416.1_	NA	NA	FALSE	FALSE	No	NA	4	4	0	Low-quality	Genome-fragment	1.01	AAI-based (high-confidence)	0	1	NA	metavirome
NODE_787_length_1441_cov_4.702742	P44	1441	5.5947	FALSE	39.14	FALSE	TRUE	9	Siphoviridae	NA	NA	NA	NA	FALSE	FALSE	No	NA	4	2	0	Low-quality	Genome-fragment	1.44	AAI-based (high-confidence)	0	1	NA	metavirome
NODE_800_length_1427_cov_4.362974	P44	1427	6.4212	FALSE	29.71	FALSE	TRUE	3	Myoviridae	NA	NA	NA	NA	FALSE	FALSE	No	NA	3	2	0	Low-quality	Genome-fragment	1.03	AAI-based (high-confidence)	0	1	NA	metavirome
NODE_806_length_1417_cov_40.991189	P44	1417	48.2957	FALSE	39.24	FALSE	TRUE	6	Unassigned	NA	NA	NA	NA	FALSE	FALSE	No	NA	2	1	0	Low-quality	Genome-fragment	2.57	HMM-based (lower-bound)	0	1	NA	metavirome
NODE_827_length_1392_cov_7.202693	P44	1392	5.6631	FALSE	38.72	FALSE	TRUE	3	Unassigned	NA	NA	NA	NA	FALSE	FALSE	No	NA	2	0	2	Low-quality	Genome-fragment	0.98	AAI-based (high-confidence)	0	1	no viral genes detected	metavirome
NODE_831_length_1391_cov_3.862275	P44	1391	5.5988	FALSE	34.15	FALSE	TRUE	3	Myoviridae	Staphylococcus_phage_P108	gi_712912451_ref_NC_025426.1_	NA	Staphylococcus	FALSE	FALSE	No	NA	3	2	0	Low-quality	Genome-fragment	0.98	AAI-based (high-confidence)	0	1	NA	metavirome
NODE_834_length_1387_cov_23.150901	P44	1387	12.2516	FALSE	58.47	FALSE	TRUE	5	Siphoviridae	NA	NA	NA	NA	FALSE	FALSE	No	NA	3	2	0	Low-quality	Genome-fragment	1.64	HMM-based (lower-bound)	0	1	NA	metavirome
NODE_853_length_1372_cov_4.059226	P44	1372	4.4949	FALSE	29.66	TRUE	TRUE	5	Myoviridae	Staphylococcus_phage_G15	gi_418487912_ref_NC_019448.1_	NA	NA	FALSE	FALSE	No	NA	5	5	0	Low-quality	Genome-fragment	0.96	AAI-based (high-confidence)	0	1	NA	metavirome
NODE_864_length_1362_cov_30.464422	P44	1362	12.2643	FALSE	68.94	FALSE	TRUE	3	Unassigned	NA	NA	NA	NA	FALSE	FALSE	No	NA	5	3	0	Low-quality	Genome-fragment	1.91	HMM-based (lower-bound)	0	1	NA	metavirome
NODE_881_length_1347_cov_4.678019	P44	1347	3.6808	FALSE	34.22	FALSE	TRUE	3	Unassigned	NA	NA	NA	NA	FALSE	FALSE	No	NA	1	1	0	Low-quality	Genome-fragment	0.35	HMM-based (lower-bound)	0	1	NA	metavirome
NODE_890_length_1342_cov_3.175602	P44	1342	2.7861	FALSE	73.03	FALSE	TRUE	4	Unassigned	NA	NA	NA	NA	FALSE	FALSE	No	NA	2	0	1	Not-determined	Genome-fragment	NA	NA	0	1	no viral genes detected	metavirome
NODE_899_length_1337_cov_7.131045	P44	1337	10.6141	FALSE	35.15	FALSE	TRUE	3	Unassigned	NA	NA	NA	NA	FALSE	FALSE	No	NA	3	0	0	Not-determined	Genome-fragment	NA	NA	0	1	no viral genes detected	metavirome
NODE_914_length_1321_cov_6.634281	P44	1321	7.645	FALSE	28.69	FALSE	TRUE	6	Myoviridae	Staphylococcus_phage_P108	gi_712912451_ref_NC_025426.1_	NA	NA	FALSE	FALSE	No	NA	4	4	0	Low-quality	Genome-fragment	0.92	AAI-based (high-confidence)	0	1	NA	metavirome
NODE_917_length_1318_cov_4.695962	P44	1318	2.4909	FALSE	36.72	FALSE	TRUE	3	Unassigned	NA	NA	NA	NA	FALSE	FALSE	No	NA	2	0	2	Not-determined	Genome-fragment	NA	NA	0	1	no viral genes detected	metavirome
NODE_944_length_1292_cov_4.518998	P44	1292	3.2941	FALSE	32.59	FALSE	TRUE	5	Unassigned	NA	NA	NA	NA	FALSE	FALSE	No	NA	2	1	0	Low-quality	Genome-fragment	1.27	AAI-based (medium-confidence)	0	1	NA	metavirome
NODE_951_length_1288_cov_9.534469	P44	1288	4.8082	FALSE	34.78	FALSE	TRUE	3	Unassigned	NA	NA	NA	NA	TRUE	FALSE	No	NA	3	0	0	Low-quality	Genome-fragment	2.33	AAI-based (medium-confidence)	0	1	no viral genes detected	metavirome
NODE_963_length_1282_cov_37.818256	P44	1282	13.3963	FALSE	34.87	FALSE	TRUE	3	Unassigned	NA	NA	NA	NA	FALSE	FALSE	No	NA	2	0	0	Low-quality	Genome-fragment	2.75	AAI-based (medium-confidence)	0	1	no viral genes detected	metavirome
NODE_962_length_1282_cov_41.243684	P44	1282	14.0234	FALSE	60.53	FALSE	TRUE	4	Unassigned	NA	NA	NA	NA	FALSE	FALSE	No	NA	4	1	0	Low-quality	Genome-fragment	0.73	HMM-based (lower-bound)	0	1	NA	metavirome
NODE_969_length_1279_cov_4.517157	P44	1279	5.6325	FALSE	26.74	FALSE	TRUE	3	Myoviridae	Staphylococcus_phage_phiSA12	gi_589286664_ref_NC_023573.1_	NA	NA	FALSE	FALSE	No	NA	3	1	0	Low-quality	Genome-fragment	0.72	AAI-based (medium-confidence)	0	1	NA	metavirome
NODE_1017_length_1245_cov_18.089076	P44	1245	5.9277	FALSE	37.59	FALSE	TRUE	4	Unassigned	NA	NA	NA	NA	FALSE	FALSE	No	NA	2	0	0	Not-determined	Genome-fragment	NA	NA	0	1	no viral genes detected	metavirome
NODE_1028_length_1239_cov_4.701014	P44	1239	6.573	FALSE	38.98	FALSE	TRUE	3	Unassigned	NA	NA	NA	NA	FALSE	FALSE	No	NA	2	0	0	Not-determined	Genome-fragment	NA	NA	0	1	no viral genes detected	metavirome
NODE_1031_length_1238_cov_3.936602	P44	1238	4.8788	FALSE	28.76	FALSE	TRUE	4	Myoviridae	Staphylococcus_phage_phiIPLA-RODI	gi_971741276_ref_NC_028765.1_	NA	NA	FALSE	FALSE	No	NA	2	2	0	Low-quality	Genome-fragment	0.87	AAI-based (high-confidence)	0	1	NA	metavirome
NODE_1059_length_1215_cov_89.522414	P44	1215	82.1745	FALSE	67.08	FALSE	TRUE	4	Unassigned	NA	NA	NA	Kocuria	FALSE	FALSE	No	NA	4	1	0	Low-quality	Genome-fragment	0.79	HMM-based (lower-bound)	0	1.1	NA	metavirome
NODE_1072_length_1209_cov_4.193241	P44	1209	5.7419	FALSE	37.55	FALSE	TRUE	3	Unassigned	NA	NA	NA	NA	FALSE	FALSE	No	NA	1	1	0	Low-quality	Genome-fragment	3.39	AAI-based (high-confidence)	0	1	NA	metavirome
NODE_1082_length_1203_cov_23.834495	P44	1203	12.5935	FALSE	39.65	FALSE	TRUE	3	Unassigned	NA	NA	NA	NA	FALSE	FALSE	No	NA	2	0	0	Not-determined	Genome-fragment	NA	NA	0	1	no viral genes detected	metavirome
NODE_1088_length_1199_cov_3.842657	P44	1199	5.7415	FALSE	31.36	TRUE	TRUE	4	Myoviridae	Staphylococcus_phage_MCE-2014	gi_725948655_ref_NC_025416.1_	NA	NA	FALSE	FALSE	No	NA	4	4	0	Low-quality	Genome-fragment	0.83	AAI-based (high-confidence)	0	1	NA	metavirome
NODE_1133_length_1172_cov_19.804834	P44	1172	9.5333	FALSE	38.99	FALSE	TRUE	5	Siphoviridae	NA	NA	NA	Lactobacillus	FALSE	FALSE	No	NA	2	1	0	Low-quality	Genome-fragment	3.12	AAI-based (high-confidence)	0	1	NA	metavirome
NODE_1204_length_1136_cov_5.503238	P44	1136	6.846	FALSE	36.09	FALSE	TRUE	4	Siphoviridae	NA	NA	NA	NA	FALSE	FALSE	No	NA	3	1	0	Low-quality	Genome-fragment	0.76	HMM-based (lower-bound)	0	1	NA	metavirome
NODE_1254_length_1110_cov_77.690047	P44	1110	62.8901	FALSE	69.11	FALSE	TRUE	3	Unassigned	NA	NA	NA	Rothia	FALSE	FALSE	No	NA	3	0	0	Not-determined	Genome-fragment	NA	NA	0	1	no viral genes detected	metavirome
NODE_1262_length_1107_cov_3.491445	P44	1107	5.7191	FALSE	38.75	FALSE	TRUE	5	Unassigned	NA	NA	NA	NA	FALSE	FALSE	No	NA	2	0	1	Low-quality	Genome-fragment	1.37	AAI-based (medium-confidence)	0	1	no viral genes detected	metavirome
NODE_1267_length_1105_cov_4.322857	P44	1105	5.9593	FALSE	30.32	FALSE	TRUE	4	Myoviridae	Staphylococcus_phage_G15	gi_418487912_ref_NC_019448.1_	NA	NA	FALSE	FALSE	No	NA	3	3	0	Low-quality	Genome-fragment	0.77	AAI-based (high-confidence)	0	1	NA	metavirome
NODE_1279_length_1100_cov_10.823923	P44	1100	8.0345	FALSE	39.7	FALSE	TRUE	4	Unassigned	NA	NA	NA	NA	FALSE	FALSE	No	NA	2	0	0	Low-quality	Genome-fragment	2.17	AAI-based (medium-confidence)	0	1	no viral genes detected	metavirome
NODE_1292_length_1094_cov_5.554379	P44	1094	5.4808	FALSE	37.29	FALSE	TRUE	3	Myoviridae	NA	NA	NA	NA	FALSE	FALSE	No	NA	3	3	0	Low-quality	Genome-fragment	0.76	AAI-based (high-confidence)	0	1	NA	metavirome
NODE_1298_length_1091_cov_6.052124	P44	1091	2.9844	FALSE	31.62	FALSE	TRUE	5	Myoviridae	NA	NA	NA	NA	FALSE	FALSE	No	NA	2	0	1	Not-determined	Genome-fragment	NA	NA	0	1	no viral genes detected	metavirome
NODE_1330_length_1074_cov_4.841021	P44	1074	6.23	FALSE	37.71	TRUE	TRUE	5	Siphoviridae	NA	NA	NA	NA	FALSE	FALSE	No	NA	3	2	0	Low-quality	Genome-fragment	3.04	AAI-based (high-confidence)	0	1	NA	metavirome
NODE_1332_length_1073_cov_4.234774	P44	1073	5.1389	FALSE	46.78	FALSE	TRUE	3	Unassigned	NA	NA	NA	NA	FALSE	FALSE	No	NA	1	1	0	Low-quality	Genome-fragment	2.66	AAI-based (medium-confidence)	0	1	NA	metavirome
NODE_1346_length_1068_cov_7.611056	P44	1068	9.9513	FALSE	28.65	FALSE	TRUE	4	Unassigned	NA	NA	NA	NA	FALSE	FALSE	No	NA	1	0	0	Not-determined	Genome-fragment	NA	NA	0	1	no viral genes detected	metavirome
NODE_1364_length_1061_cov_2.530815	P44	1061	3.7107	FALSE	39.11	FALSE	TRUE	3	Unassigned	NA	NA	NA	NA	FALSE	FALSE	No	NA	2	0	1	Not-determined	Genome-fragment	NA	NA	0	1	no viral genes detected	metavirome
NODE_1377_length_1055_cov_4.552000	P44	1055	5.7791	FALSE	34.31	FALSE	TRUE	3	Siphoviridae	Lactococcus_phage_TP901-1	gi_13786531_ref_NC_002747.1_	NA	NA	FALSE	FALSE	No	NA	2	2	0	Low-quality	Genome-fragment	2.15	HMM-based (lower-bound)	0	1	NA	metavirome
NODE_1379_length_1054_cov_5.117117	P44	1054	5.7495	FALSE	39.28	FALSE	TRUE	5	Unassigned	NA	NA	NA	NA	FALSE	FALSE	No	NA	2	1	0	Low-quality	Genome-fragment	1.11	AAI-based (high-confidence)	0	1	NA	metavirome
NODE_1391_length_1049_cov_4.137827	P44	1049	5.613	FALSE	28.98	FALSE	TRUE	3	Myoviridae	NA	NA	NA	NA	FALSE	FALSE	No	NA	2	2	0	Low-quality	Genome-fragment	0.74	AAI-based (high-confidence)	0	1	NA	metavirome
NODE_1394_length_1048_cov_4.698892	P44	1048	4.7319	FALSE	69.27	FALSE	TRUE	4	Unassigned	NA	NA	NA	NA	FALSE	FALSE	No	NA	1	0	0	Low-quality	Genome-fragment	0.5	AAI-based (medium-confidence)	0	1	no viral genes detected	metavirome
NODE_1396_length_1047_cov_5.576613	P44	1047	4.4097	FALSE	33.33	FALSE	TRUE	3	Unassigned	NA	NA	NA	NA	FALSE	FALSE	No	NA	2	0	1	Not-determined	Genome-fragment	NA	NA	0	1	no viral genes detected	metavirome
NODE_1451_length_1025_cov_3.578351	P44	1025	3.0273	FALSE	37.07	FALSE	TRUE	4	Unassigned	NA	NA	NA	NA	FALSE	FALSE	No	NA	2	0	1	Not-determined	Genome-fragment	NA	NA	0	1	no viral genes detected	metavirome
NODE_1459_length_1022_cov_4.539814	P44	1022	1.8415	FALSE	36.2	FALSE	TRUE	3	Siphoviridae	NA	NA	NA	NA	FALSE	FALSE	No	NA	2	0	0	Low-quality	Genome-fragment	2.1	AAI-based (medium-confidence)	0	1	no viral genes detected	metavirome
NODE_1505_length_1009_cov_6.392034	P44	1009	2.0753	FALSE	33.6	FALSE	TRUE	3	Unassigned	NA	NA	NA	NA	FALSE	FALSE	No	NA	3	0	2	Not-determined	Genome-fragment	NA	NA	0	1	no viral genes detected	metavirome
NODE_1_length_52822_cov_12.834954	P47	52822	7.607	FALSE	34.68	FALSE	TRUE	9	Unassigned	NA	NA	NA	NA	FALSE	FALSE	No	NA	54	0	36	Not-determined	Genome-fragment	NA	NA	0	1	no viral genes detected	metavirome
NODE_4_length_38892_cov_19.980174	P47	38892	9.7751	FALSE	53.38	TRUE	TRUE	27	Siphoviridae	NA	NA	NA	NA	FALSE	FALSE	No	NA	51	12	1	High-quality	High-quality	100	AAI-based (high-confidence)	0	1	NA	metavirome
NODE_6_length_35932_cov_13.239067	P47	35932	12.5545	FALSE	35.24	FALSE	TRUE	12	Podoviridae	NA	NA	NA	NA	FALSE	FALSE	No	NA	38	0	30	Not-determined	Genome-fragment	NA	NA	0	1	no viral genes detected	metavirome
NODE_10_length_33797_cov_2033.643323	P47	33797	2166.13	FALSE	35.67	TRUE	TRUE	59	Siphoviridae	NA	NA	NA	Lactococcus	TRUE	FALSE	No	NA	53	31	0	Medium-quality	Genome-fragment	86.01	AAI-based (high-confidence)	0	1	NA	metavirome
NODE_11_length_33116_cov_15.986812	P47	33116	12.824	TRUE	37.33	TRUE	TRUE	53	Siphoviridae	NA	NA	NA	NA	FALSE	FALSE	No	NA	54	30	0	Complete	High-quality	100	DTR (medium-confidence)	0	1	NA	metavirome
NODE_12_length_33078_cov_13.031857	P47	33078	7.5544	FALSE	35.09	FALSE	TRUE	8	Unassigned	NA	NA	NA	NA	FALSE	FALSE	No	NA	36	0	29	Not-determined	Genome-fragment	NA	NA	0	1	no viral genes detected	metavirome
NODE_19_length_29304_cov_14.030428	P47	29304	8.5057	FALSE	35.89	TRUE	TRUE	14	Siphoviridae	NA	NA	NA	NA	FALSE	FALSE	Yes	6767	39	5	12	Low-quality	Genome-fragment	12.72	HMM-based (lower-bound)	76.91	1	NA	metavirome
NODE_22_length_24167_cov_12.527248	P47	24167	11.3457	FALSE	34.79	FALSE	TRUE	14	Siphoviridae	NA	NA	NA	Streptococcus	TRUE	FALSE	Yes	3294	31	2	17	Low-quality	Genome-fragment	7.93	AAI-based (medium-confidence)	86.37	1	NA	metavirome
NODE_30_length_20078_cov_11.092893	P47	20078	7.8857	FALSE	36.37	FALSE	TRUE	30	Siphoviridae	NA	NA	NA	NA	FALSE	FALSE	Yes	6339	20	3	11	Low-quality	Genome-fragment	17.46	AAI-based (medium-confidence)	68.43	1	NA	metavirome
NODE_31_length_20017_cov_19.682697	P47	20017	13.76	FALSE	35.86	FALSE	TRUE	11	Siphoviridae	NA	NA	NA	NA	TRUE	FALSE	No	NA	23	1	14	Low-quality	Genome-fragment	14.31	HMM-based (lower-bound)	0	1	NA	metavirome
NODE_34_length_18538_cov_12.503057	P47	18538	13.0189	FALSE	36.04	FALSE	TRUE	5	Myoviridae	NA	NA	NA	NA	FALSE	FALSE	No	NA	19	0	15	Not-determined	Genome-fragment	NA	NA	0	1	no viral genes detected	metavirome
NODE_35_length_18278_cov_11.442188	P47	18278	11.9465	FALSE	35.36	FALSE	TRUE	3	Unassigned	NA	NA	NA	NA	FALSE	FALSE	No	NA	17	0	16	Not-determined	Genome-fragment	NA	NA	0	1	no viral genes detected	metavirome
NODE_36_length_18197_cov_15.356521	P47	18197	9.5454	FALSE	36.32	FALSE	TRUE	11	Siphoviridae	NA	NA	NA	NA	TRUE	FALSE	No	NA	20	1	12	Low-quality	Genome-fragment	42.12	HMM-based (lower-bound)	0	1	NA	metavirome
NODE_38_length_18007_cov_204.050579	P47	18007	163.626	FALSE	53.22	TRUE	TRUE	14	Siphoviridae	NA	NA	NA	NA	FALSE	FALSE	No	NA	17	11	0	Low-quality	Genome-fragment	43.18	AAI-based (medium-confidence)	0	1	NA	metavirome
NODE_39_length_17845_cov_13.046487	P47	17845	18.7686	FALSE	31.1	FALSE	TRUE	4	Siphoviridae	NA	NA	NA	NA	FALSE	FALSE	No	NA	19	1	6	Not-determined	Genome-fragment	NA	NA	0	1	NA	metavirome
NODE_40_length_17788_cov_10.376868	P47	17788	8.0079	FALSE	33.96	FALSE	TRUE	4	Siphoviridae	NA	NA	NA	NA	FALSE	FALSE	No	NA	21	0	13	Not-determined	Genome-fragment	NA	NA	0	1	no viral genes detected	metavirome
NODE_42_length_17006_cov_12.239632	P47	17006	7.0499	FALSE	35.3	FALSE	TRUE	11	Siphoviridae	NA	NA	NA	NA	TRUE	FALSE	No	NA	22	1	9	Low-quality	Genome-fragment	24.42	HMM-based (lower-bound)	0	1	NA	metavirome
NODE_43_length_16901_cov_10.360026	P47	16901	9.6106	FALSE	33.76	FALSE	TRUE	6	Myoviridae	NA	NA	NA	NA	FALSE	FALSE	No	NA	19	0	12	Not-determined	Genome-fragment	NA	NA	0	1	no viral genes detected	metavirome
NODE_44_length_16634_cov_172.872551	P47	16634	163.242	FALSE	37.94	TRUE	TRUE	10	Podoviridae	NA	NA	Actinomyces~virus~Av1	NA	FALSE	FALSE	No	NA	19	7	0	Medium-quality	Genome-fragment	86.86	AAI-based (medium-confidence)	0	1	NA	metavirome
NODE_46_length_16285_cov_9.837708	P47	16285	11.7763	FALSE	34.36	FALSE	TRUE	5	Siphoviridae	NA	NA	NA	NA	FALSE	FALSE	No	NA	14	0	12	Not-determined	Genome-fragment	NA	NA	0	1	no viral genes detected	metavirome
NODE_49_length_16019_cov_10.481333	P47	16019	7.3341	FALSE	33.88	FALSE	TRUE	4	Siphoviridae	NA	NA	NA	NA	FALSE	FALSE	No	NA	23	0	13	Not-determined	Genome-fragment	NA	NA	0	1	no viral genes detected	metavirome
NODE_50_length_15922_cov_10.714313	P47	15922	14.8439	FALSE	33.97	FALSE	TRUE	5	Siphoviridae	NA	NA	NA	NA	TRUE	FALSE	No	NA	14	1	5	Low-quality	Genome-fragment	36.44	HMM-based (lower-bound)	0	1	NA	metavirome
NODE_57_length_14975_cov_11.691957	P47	14975	6.8114	FALSE	33.27	FALSE	TRUE	15	Siphoviridae	NA	NA	NA	Staphylococcus	TRUE	FALSE	Yes	8312	27	8	5	Low-quality	Genome-fragment	23.93	AAI-based (high-confidence)	44.49	1	NA	metavirome
NODE_60_length_14637_cov_12.101495	P47	14637	6.4314	FALSE	35.26	FALSE	TRUE	3	Mimiviridae	NA	NA	NA	NA	FALSE	FALSE	No	NA	12	0	10	Not-determined	Genome-fragment	NA	NA	0	1	no viral genes detected	metavirome
NODE_61_length_14553_cov_20.799628	P47	14553	9.4779	FALSE	32.74	FALSE	TRUE	15	Unassigned	NA	NA	NA	NA	FALSE	FALSE	No	NA	11	0	7	Not-determined	Genome-fragment	NA	NA	0	1	no viral genes detected	metavirome
NODE_62_length_14434_cov_128.646007	P47	14434	131.176	FALSE	37.13	TRUE	TRUE	6	Podoviridae	NA	NA	NA	NA	FALSE	FALSE	No	NA	16	4	0	Low-quality	Genome-fragment	48.41	HMM-based (lower-bound)	0	1	NA	metavirome
NODE_68_length_13918_cov_78.359807	P47	13918	94.0144	FALSE	34.93	FALSE	TRUE	5	Myoviridae	NA	NA	NA	NA	TRUE	FALSE	No	NA	18	0	8	Not-determined	Genome-fragment	NA	NA	0	1	no viral genes detected	metavirome
NODE_74_length_12650_cov_145.573005	P47	12650	127.939	FALSE	52.25	TRUE	TRUE	10	Siphoviridae	NA	NA	NA	NA	FALSE	FALSE	No	NA	31	8	0	Low-quality	Genome-fragment	13.95	HMM-based (lower-bound)	0	1	NA	metavirome
NODE_75_length_12532_cov_48.389291	P47	12532	53.8822	FALSE	30.98	TRUE	TRUE	9	Podoviridae	NA	NA	NA	NA	FALSE	FALSE	No	NA	15	6	0	Low-quality	Genome-fragment	36.5	HMM-based (lower-bound)	0	1	NA	metavirome
NODE_81_length_11714_cov_10.569517	P47	11714	5.9525	FALSE	33.42	FALSE	TRUE	8	Unassigned	NA	NA	NA	NA	TRUE	FALSE	No	NA	16	0	4	Low-quality	Genome-fragment	3.99	AAI-based (medium-confidence)	0	1	no viral genes detected	metavirome
NODE_82_length_11663_cov_23.588043	P47	11663	18.7398	FALSE	55.7	TRUE	TRUE	12	Siphoviridae	NA	NA	NA	Bifidobacterium	FALSE	FALSE	No	NA	24	6	0	Low-quality	Genome-fragment	14.84	HMM-based (lower-bound)	0	1	NA	metavirome
NODE_83_length_11172_cov_14.493119	P47	11172	7.8473	FALSE	36.24	FALSE	TRUE	3	Unassigned	NA	NA	NA	NA	FALSE	FALSE	No	NA	12	0	9	Low-quality	Genome-fragment	6.4	AAI-based (medium-confidence)	0	1	no viral genes detected	metavirome
NODE_84_length_10780_cov_23.471702	P47	10780	16.761	FALSE	57.49	TRUE	TRUE	4	Siphoviridae	NA	NA	NA	Bifidobacterium	TRUE	FALSE	No	NA	11	4	0	Low-quality	Genome-fragment	28.18	AAI-based (medium-confidence)	0	1	NA	metavirome
NODE_85_length_10734_cov_12.771327	P47	10734	12.0139	FALSE	33.06	FALSE	TRUE	3	Unassigned	NA	NA	NA	NA	TRUE	FALSE	No	NA	15	1	11	Low-quality	Genome-fragment	24.56	HMM-based (lower-bound)	0	1	NA	metavirome
NODE_86_length_10713_cov_10.991931	P47	10713	8.3964	FALSE	32.04	FALSE	TRUE	3	Unassigned	NA	NA	NA	NA	FALSE	FALSE	No	NA	15	0	10	Not-determined	Genome-fragment	NA	NA	0	1	no viral genes detected	metavirome
NODE_87_length_10644_cov_24.835206	P47	10644	31.5881	FALSE	33.52	FALSE	TRUE	5	Siphoviridae	NA	NA	NA	NA	FALSE	FALSE	No	NA	12	0	2	Not-determined	Genome-fragment	NA	NA	0	1	no viral genes detected	metavirome
NODE_94_length_9819_cov_13.260856	P47	9819	9.2725	FALSE	34.2	FALSE	TRUE	4	Myoviridae	NA	NA	NA	NA	FALSE	FALSE	No	NA	17	0	9	Not-determined	Genome-fragment	NA	NA	0	1	no viral genes detected	metavirome
NODE_108_length_8543_cov_11.278629	P47	8543	4.8122	FALSE	35.68	FALSE	TRUE	13	Siphoviridae	NA	NA	NA	NA	FALSE	FALSE	No	NA	6	0	4	Low-quality	Genome-fragment	2.67	AAI-based (medium-confidence)	0	1	no viral genes detected	metavirome
NODE_119_length_7559_cov_9.247868	P47	7559	5.1531	FALSE	37.95	FALSE	TRUE	4	Unassigned	NA	NA	NA	NA	FALSE	FALSE	No	NA	5	0	4	Not-determined	Genome-fragment	NA	NA	0	1	no viral genes detected	metavirome
NODE_124_length_7133_cov_15.010455	P47	7133	8.6537	FALSE	33.73	FALSE	TRUE	5	Unassigned	NA	NA	NA	NA	TRUE	FALSE	Yes	1716	8	1	2	Low-quality	Genome-fragment	3.93	HMM-based (lower-bound)	75.94	1	NA	metavirome
NODE_132_length_6843_cov_8.347378	P47	6843	6.2351	FALSE	30.73	FALSE	TRUE	4	Unassigned	NA	NA	NA	NA	FALSE	FALSE	No	NA	12	0	6	Not-determined	Genome-fragment	NA	NA	0	1	no viral genes detected	metavirome
NODE_148_length_5721_cov_10.229615	P47	5721	10.5277	FALSE	36.37	TRUE	TRUE	7	Siphoviridae	NA	NA	NA	Lactococcus	FALSE	FALSE	No	NA	11	9	0	Low-quality	Genome-fragment	12.09	HMM-based (lower-bound)	0	1	NA	metavirome
NODE_149_length_5708_cov_7.934017	P47	5708	6.6062	FALSE	34.88	TRUE	TRUE	8	Siphoviridae	Lactococcus_phage_P118	gi_643654590_ref_NC_024208.1_	NA	NA	FALSE	FALSE	No	NA	10	5	0	Low-quality	Genome-fragment	10.27	AAI-based (high-confidence)	0	1	NA	metavirome
NODE_152_length_5547_cov_15.248543	P47	5547	8.3039	FALSE	34.94	FALSE	TRUE	3	Siphoviridae	NA	NA	NA	NA	TRUE	FALSE	No	NA	8	0	3	Not-determined	Genome-fragment	NA	NA	0	1	no viral genes detected	metavirome
NODE_156_length_5332_cov_13.389047	P47	5332	10.1544	FALSE	32.84	FALSE	TRUE	3	Unassigned	NA	NA	NA	NA	FALSE	FALSE	No	NA	7	0	5	Not-determined	Genome-fragment	NA	NA	0	1	no viral genes detected	metavirome
NODE_158_length_5309_cov_10.399695	P47	5309	11.0437	FALSE	33.4	FALSE	TRUE	3	Unassigned	NA	NA	NA	NA	FALSE	FALSE	No	NA	7	0	0	Not-determined	Genome-fragment	NA	NA	0	1	no viral genes detected	metavirome
NODE_160_length_5270_cov_45.653116	P47	5270	20.5226	FALSE	35.84	TRUE	TRUE	6	Siphoviridae	Lactococcus_phage_bIL312	gi_13095891_ref_NC_002671.1_	Lactococcus~phage~bIL312	NA	FALSE	FALSE	No	NA	10	2	0	Low-quality	Genome-fragment	8.45	HMM-based (lower-bound)	0	1	NA	metavirome
NODE_161_length_5200_cov_41.011856	P47	5200	20.4108	FALSE	36.9	FALSE	TRUE	3	Podoviridae	NA	NA	NA	NA	FALSE	FALSE	No	NA	5	0	5	Not-determined	Genome-fragment	NA	NA	0	1	no viral genes detected	metavirome
NODE_163_length_5105_cov_10.801188	P47	5105	4.1452	FALSE	38.1	FALSE	TRUE	4	Unassigned	NA	NA	NA	NA	FALSE	FALSE	No	NA	3	0	1	Not-determined	Genome-fragment	NA	NA	0	1	no viral genes detected	metavirome
NODE_168_length_4845_cov_25.489562	P47	4845	20.3273	FALSE	53.94	TRUE	TRUE	3	Siphoviridae	NA	NA	NA	NA	FALSE	FALSE	No	NA	7	5	0	Low-quality	Genome-fragment	11.76	AAI-based (high-confidence)	0	1	NA	metavirome
NODE_171_length_4761_cov_10.441989	P47	4761	5.6316	FALSE	35.6	FALSE	TRUE	3	Unassigned	NA	NA	NA	NA	FALSE	FALSE	No	NA	5	0	2	Low-quality	Genome-fragment	7.5	AAI-based (high-confidence)	0	1	no viral genes detected	metavirome
NODE_172_length_4733_cov_6.356349	P47	4733	5.2037	FALSE	34.29	FALSE	TRUE	5	Siphoviridae	Lactococcus_phage_P118	gi_643654590_ref_NC_024208.1_	NA	NA	FALSE	FALSE	No	NA	8	3	0	Low-quality	Genome-fragment	8.52	AAI-based (high-confidence)	0	1	NA	metavirome
NODE_174_length_4677_cov_12.434877	P47	4677	9.9827	FALSE	32.22	FALSE	TRUE	5	Myoviridae	NA	NA	NA	NA	FALSE	FALSE	No	NA	7	0	1	Not-determined	Genome-fragment	NA	NA	0	1	no viral genes detected	metavirome
NODE_175_length_4669_cov_4.692458	P47	4669	4.0362	FALSE	33.3	FALSE	TRUE	3	Siphoviridae	Lactococcus_phage_P078	gi_643654978_ref_NC_024215.1_	NA	NA	FALSE	FALSE	No	NA	4	1	0	Low-quality	Genome-fragment	8.4	AAI-based (high-confidence)	0	1	NA	metavirome
NODE_183_length_4456_cov_35.879118	P47	4456	28.9641	FALSE	30.32	FALSE	TRUE	3	Unassigned	NA	NA	NA	NA	FALSE	FALSE	No	NA	8	0	3	Not-determined	Genome-fragment	NA	NA	0	1	no viral genes detected	metavirome
NODE_185_length_4426_cov_11.907344	P47	4426	5.3061	FALSE	39.81	FALSE	TRUE	4	Unassigned	NA	NA	NA	NA	FALSE	FALSE	No	NA	3	0	2	Low-quality	Genome-fragment	9.55	AAI-based (medium-confidence)	0	1	no viral genes detected	metavirome
NODE_188_length_4358_cov_4.881013	P47	4358	4.4771	FALSE	34.28	TRUE	TRUE	14	Siphoviridae	Lactococcus_phage_P092	gi_643654468_ref_NC_024203.1_	NA	NA	FALSE	FALSE	No	NA	8	8	0	Low-quality	Genome-fragment	7.84	AAI-based (high-confidence)	0	1	NA	metavirome
NODE_192_length_4267_cov_9.896011	P47	4267	14.0548	FALSE	36.56	TRUE	TRUE	4	Siphoviridae	Lactococcus_phage_TP901-1	gi_13786531_ref_NC_002747.1_	NA	Streptococcus	FALSE	FALSE	No	NA	4	4	0	Low-quality	Genome-fragment	12.12	AAI-based (high-confidence)	0	1	NA	metavirome
NODE_193_length_4118_cov_11.700714	P47	4118	8.2295	FALSE	34.87	FALSE	TRUE	4	Siphoviridae	NA	NA	NA	NA	FALSE	FALSE	No	NA	5	4	0	Low-quality	Genome-fragment	10.85	AAI-based (high-confidence)	0	1	NA	metavirome
NODE_199_length_3952_cov_12.010778	P47	3952	6.7543	FALSE	36.94	FALSE	TRUE	7	Myoviridae	NA	NA	NA	NA	FALSE	FALSE	No	NA	3	0	0	Low-quality	Genome-fragment	2.46	AAI-based (high-confidence)	0	1	no viral genes detected	metavirome
NODE_230_length_2999_cov_12.894361	P47	2999	8.6509	FALSE	34.21	TRUE	TRUE	3	Siphoviridae	NA	NA	NA	NA	FALSE	FALSE	No	NA	5	3	0	Low-quality	Genome-fragment	7.78	AAI-based (high-confidence)	0	1	NA	metavirome
NODE_232_length_2894_cov_56.682635	P47	2894	46.4219	FALSE	37.73	TRUE	TRUE	3	Siphoviridae	NA	NA	NA	NA	FALSE	FALSE	No	NA	4	1	0	Low-quality	Genome-fragment	7.56	AAI-based (high-confidence)	0	1	NA	metavirome
NODE_239_length_2818_cov_13.280854	P47	2818	10.0962	FALSE	29.06	TRUE	FALSE	0	Unassigned	NA	NA	NA	NA	FALSE	FALSE	No	NA	5	0	0	Not-determined	Genome-fragment	NA	NA	0	1	no viral genes detected	metavirome
NODE_240_length_2793_cov_5.418554	P47	2793	3.9398	FALSE	37.34	FALSE	TRUE	3	Siphoviridae	Lactococcus_phage_P162	gi_643654857_ref_NC_024214.1_	NA	NA	FALSE	FALSE	No	NA	2	2	0	Low-quality	Genome-fragment	5.02	AAI-based (high-confidence)	0	1	NA	metavirome
NODE_241_length_2769_cov_10.347826	P47	2769	12.9736	FALSE	36.66	FALSE	TRUE	5	Siphoviridae	Streptococcus_virus_9874	gi_1070062651_ref_NC_031023.1_	NA	NA	FALSE	FALSE	No	NA	3	3	0	Low-quality	Genome-fragment	7.85	AAI-based (high-confidence)	0	1	NA	metavirome
NODE_247_length_2673_cov_11.907563	P47	2673	10.2181	FALSE	33.3	FALSE	TRUE	3	Siphoviridae	NA	NA	NA	NA	FALSE	FALSE	No	NA	6	1	0	Low-quality	Genome-fragment	8.38	AAI-based (medium-confidence)	0	1	NA	metavirome
NODE_266_length_2220_cov_4.556120	P47	2220	3.5491	FALSE	35.99	FALSE	FALSE	0	Unassigned	Lactococcus_phage_P162	gi_643654857_ref_NC_024214.1_	NA	NA	FALSE	FALSE	No	NA	1	1	0	Low-quality	Genome-fragment	3.78	AAI-based (medium-confidence)	0	1	NA	metavirome
NODE_280_length_2016_cov_9.710862	P47	2016	8.9177	FALSE	35.62	FALSE	TRUE	3	Siphoviridae	NA	NA	NA	Lactococcus	FALSE	FALSE	No	NA	4	2	0	Low-quality	Genome-fragment	5.79	AAI-based (high-confidence)	0	1	NA	metavirome
NODE_282_length_2012_cov_116.301482	P47	2012	67.9036	FALSE	52.68	FALSE	TRUE	5	Siphoviridae	NA	NA	NA	NA	TRUE	FALSE	No	NA	4	1	0	Low-quality	Genome-fragment	1.44	HMM-based (lower-bound)	0	1	NA	metavirome
NODE_286_length_1940_cov_12.819629	P47	1940	13.5856	FALSE	35.88	TRUE	TRUE	3	Siphoviridae	Lactococcus_phage_Tuc2009	gi_13487801_ref_NC_002703.1_	NA	NA	FALSE	FALSE	No	NA	5	4	0	Low-quality	Genome-fragment	5.27	AAI-based (high-confidence)	0	1	NA	metavirome
NODE_288_length_1932_cov_4.010655	P47	1932	4.809	FALSE	36.18	FALSE	TRUE	3	Siphoviridae	Lactococcus_phage_P118	gi_643654590_ref_NC_024208.1_	NA	NA	FALSE	FALSE	No	NA	2	2	0	Low-quality	Genome-fragment	3.48	AAI-based (high-confidence)	0	1	NA	metavirome
NODE_289_length_1931_cov_1099.376333	P47	1931	880.802	FALSE	38.22	TRUE	TRUE	16	Siphoviridae	Lactococcus_phage_phiL47	gi_589890759_ref_NC_023574.1_	NA	Streptococcus	FALSE	FALSE	No	NA	4	3	0	Low-quality	Genome-fragment	3.27	AAI-based (high-confidence)	0	1	NA	metavirome
NODE_292_length_1891_cov_5.154139	P47	1891	3.4479	FALSE	30.78	FALSE	FALSE	0	Siphoviridae	Lactococcus_phage_P162	gi_643654857_ref_NC_024214.1_	NA	NA	FALSE	FALSE	No	NA	6	0	0	Low-quality	Genome-fragment	3.4	AAI-based (high-confidence)	0	1	no viral genes detected	metavirome
NODE_295_length_1864_cov_2.385296	P47	1864	2.4388	FALSE	44.58	FALSE	TRUE	8	Siphoviridae	NA	NA	NA	Lactobacillus	FALSE	FALSE	No	NA	3	1	0	Low-quality	Genome-fragment	3.69	AAI-based (high-confidence)	0	1	NA	metavirome
NODE_299_length_1824_cov_6.434709	P47	1824	9.0581	FALSE	37.17	TRUE	TRUE	5	Siphoviridae	Lactococcus_phage_ul36	gi_21716072_ref_NC_004066.1_	NA	NA	FALSE	FALSE	No	NA	5	4	0	Low-quality	Genome-fragment	5.1	AAI-based (high-confidence)	0	1	NA	metavirome
NODE_302_length_1782_cov_14.286624	P47	1782	21.7744	FALSE	37.26	TRUE	TRUE	4	Siphoviridae	NA	NA	NA	NA	FALSE	FALSE	No	NA	5	3	0	Low-quality	Genome-fragment	5.06	AAI-based (high-confidence)	0	1	NA	metavirome
NODE_307_length_1746_cov_11.383205	P47	1746	7.3081	FALSE	33.73	FALSE	TRUE	6	Siphoviridae	NA	NA	NA	NA	FALSE	FALSE	No	NA	6	4	0	Low-quality	Genome-fragment	4.94	AAI-based (high-confidence)	0	1	NA	metavirome
NODE_311_length_1692_cov_10.843616	P47	1692	14.6531	FALSE	33.81	FALSE	TRUE	3	Unassigned	NA	NA	NA	NA	TRUE	FALSE	No	NA	1	0	0	Low-quality	Genome-fragment	1.4	AAI-based (medium-confidence)	0	1	no viral genes detected	metavirome
NODE_320_length_1621_cov_3.675607	P47	1621	3.8618	FALSE	31.15	FALSE	FALSE	0	Siphoviridae	Lactococcus_phage_P162	gi_643654857_ref_NC_024214.1_	NA	NA	FALSE	FALSE	No	NA	3	1	0	Low-quality	Genome-fragment	2.92	AAI-based (high-confidence)	0	1	NA	metavirome
NODE_326_length_1569_cov_25.419419	P47	1569	19.6839	FALSE	56.79	TRUE	TRUE	5	Siphoviridae	NA	NA	NA	NA	FALSE	FALSE	No	NA	4	4	0	Low-quality	Genome-fragment	4	AAI-based (medium-confidence)	0	1	NA	metavirome
NODE_343_length_1398_cov_4.695458	P47	1398	3.1459	FALSE	33.19	FALSE	TRUE	5	Unassigned	Lactococcus_phage_P162	gi_643654857_ref_NC_024214.1_	NA	NA	FALSE	FALSE	No	NA	1	1	0	Low-quality	Genome-fragment	1.6	HMM-based (lower-bound)	0	1	NA	metavirome
NODE_349_length_1363_cov_7.896024	P47	1363	2.9105	FALSE	38.96	FALSE	TRUE	3	Unassigned	Lactococcus_phage_Tuc2009	gi_13487801_ref_NC_002703.1_	NA	NA	FALSE	FALSE	No	NA	1	1	0	Low-quality	Genome-fragment	0.94	HMM-based (lower-bound)	0	1	NA	metavirome
NODE_367_length_1240_cov_80.939241	P47	1240	19.596	FALSE	37.82	FALSE	TRUE	4	Unassigned	NA	NA	NA	NA	FALSE	FALSE	No	NA	2	0	0	Not-determined	Genome-fragment	NA	NA	0	1	no viral genes detected	metavirome
NODE_373_length_1216_cov_4.379845	P47	1216	4.0485	FALSE	31.66	FALSE	TRUE	3	Siphoviridae	Lactococcus_phage_P162	gi_643654857_ref_NC_024214.1_	NA	NA	FALSE	FALSE	No	NA	4	3	0	Low-quality	Genome-fragment	2.19	AAI-based (high-confidence)	0	1	NA	metavirome
NODE_375_length_1200_cov_3.107424	P47	1200	2.3667	FALSE	35.33	FALSE	FALSE	0	Unassigned	Lactococcus_phage_P118	gi_643654590_ref_NC_024208.1_	NA	NA	FALSE	FALSE	No	NA	1	1	0	Low-quality	Genome-fragment	1.75	HMM-based (lower-bound)	0	1	NA	metavirome
NODE_377_length_1194_cov_63.407375	P47	1194	38.7178	FALSE	33.67	FALSE	TRUE	4	Siphoviridae	Lactococcus_phage_TP901-1	gi_13786531_ref_NC_002747.1_	NA	NA	FALSE	FALSE	No	NA	3	2	0	Low-quality	Genome-fragment	3.17	AAI-based (high-confidence)	0	1	NA	metavirome
NODE_392_length_1114_cov_8.864967	P47	1114	10.649	FALSE	37.07	FALSE	TRUE	4	Siphoviridae	NA	NA	NA	NA	FALSE	FALSE	No	NA	4	2	0	Low-quality	Genome-fragment	2.22	AAI-based (high-confidence)	0	1	NA	metavirome
NODE_404_length_1032_cov_16.915046	P47	1032	9.4612	FALSE	38.66	FALSE	TRUE	5	Siphoviridae	Lactococcus_phage_BK5-T	gi_14251125_ref_NC_002796.1_	NA	NA	FALSE	FALSE	No	NA	3	3	0	Low-quality	Genome-fragment	2.88	AAI-based (high-confidence)	0	1	NA	metavirome
NODE_407_length_1018_cov_8.001038	P47	1018	9.389	FALSE	42.04	FALSE	TRUE	8	Unassigned	NA	NA	NA	Streptococcus	FALSE	FALSE	No	NA	1	1	0	Low-quality	Genome-fragment	1.16	HMM-based (lower-bound)	0	1	NA	metavirome
NODE_2_length_12700_cov_7.609648	P72	12700	6.6283	FALSE	40.16	TRUE	TRUE	21	Siphoviridae	NA	NA	Lactobacillus~phage~LfeSau	Lactobacillus	FALSE	TRUE	No	NA	20	15	1	Low-quality	Genome-fragment	34.01	AAI-based (medium-confidence)	0	1	NA	metavirome
NODE_4_length_7280_cov_6.577855	P72	7280	6.7794	FALSE	37.73	FALSE	TRUE	6	Siphoviridae	NA	NA	NA	Lactobacillus	FALSE	FALSE	No	NA	8	5	0	Low-quality	Genome-fragment	13.94	HMM-based (lower-bound)	0	1	NA	metavirome
NODE_6_length_6507_cov_6.878642	P72	6507	5.9978	FALSE	37.87	FALSE	TRUE	4	Podoviridae	NA	NA	NA	NA	FALSE	FALSE	No	NA	8	4	0	Medium-quality	Genome-fragment	55.5	AAI-based (medium-confidence)	0	1	NA	metavirome
NODE_10_length_5931_cov_10.175119	P72	5931	5.7393	FALSE	39.72	FALSE	TRUE	7	Siphoviridae	NA	NA	NA	Peptoniphilus	FALSE	FALSE	No	NA	3	3	0	Low-quality	Genome-fragment	7.36	HMM-based (lower-bound)	0	1	NA	metavirome
NODE_11_length_5830_cov_10.492987	P72	5830	4.2062	FALSE	38.64	TRUE	TRUE	10	Siphoviridae	NA	NA	NA	NA	FALSE	FALSE	No	NA	8	7	0	Low-quality	Genome-fragment	15.41	AAI-based (high-confidence)	0	1	NA	metavirome
NODE_14_length_5155_cov_9.339608	P72	5155	4.8363	FALSE	37.63	FALSE	TRUE	8	Siphoviridae	NA	NA	NA	NA	FALSE	FALSE	No	NA	9	7	0	Low-quality	Genome-fragment	10.39	HMM-based (lower-bound)	0	1	NA	metavirome
NODE_17_length_4970_cov_12.300509	P72	4970	8.4897	FALSE	37.79	FALSE	TRUE	4	Siphoviridae	NA	NA	NA	Oenococcus	FALSE	FALSE	No	NA	9	5	0	Low-quality	Genome-fragment	13.85	AAI-based (high-confidence)	0	1	NA	metavirome
NODE_18_length_4902_cov_4.291108	P72	4902	5.4753	FALSE	36.29	TRUE	TRUE	9	Myoviridae	NA	NA	NA	Lactobacillus	FALSE	FALSE	No	NA	9	4	0	Low-quality	Genome-fragment	13.31	AAI-based (high-confidence)	0	1	NA	metavirome
NODE_19_length_4755_cov_7.503191	P72	4755	3.51	FALSE	35.04	FALSE	TRUE	11	Siphoviridae	NA	NA	NA	NA	FALSE	FALSE	No	NA	10	5	0	Low-quality	Genome-fragment	6.74	HMM-based (lower-bound)	0	1	NA	metavirome
NODE_23_length_4537_cov_15.460509	P72	4537	8.7053	FALSE	38	FALSE	TRUE	5	Siphoviridae	NA	NA	NA	NA	FALSE	FALSE	No	NA	10	4	0	Low-quality	Genome-fragment	5.44	HMM-based (lower-bound)	0	1	NA	metavirome
NODE_28_length_4288_cov_7.596976	P72	4288	4.1593	FALSE	40.16	TRUE	TRUE	9	Siphoviridae	NA	NA	Enterococcus~phage~phiFL4A,Lactococcus~phage~1358	NA	FALSE	FALSE	No	NA	9	8	0	Low-quality	Genome-fragment	12.14	AAI-based (medium-confidence)	0	1	NA	metavirome
NODE_32_length_4151_cov_4.731201	P72	4151	5.2626	FALSE	36.88	FALSE	TRUE	4	Myoviridae	NA	NA	NA	Lactobacillus	FALSE	FALSE	No	NA	6	4	0	Low-quality	Genome-fragment	10.47	AAI-based (medium-confidence)	0	1	NA	metavirome
NODE_50_length_3449_cov_10.450796	P72	3449	7.1502	FALSE	41.92	TRUE	TRUE	6	Siphoviridae	NA	NA	NA	Lactobacillus	FALSE	FALSE	No	NA	4	4	0	Low-quality	Genome-fragment	10.05	AAI-based (high-confidence)	0	1	NA	metavirome
NODE_51_length_3448_cov_4.696729	P72	3448	5.4316	FALSE	36.17	TRUE	TRUE	6	Myoviridae	Lactobacillus_phage_phiAQ113	gi_446730228_ref_NC_019782.1_	NA	Lactobacillus	FALSE	FALSE	No	NA	6	6	0	Low-quality	Genome-fragment	9.43	AAI-based (high-confidence)	0	1	NA	metavirome
NODE_68_length_2898_cov_5.131199	P72	2898	4.6991	FALSE	70.43	FALSE	TRUE	6	Siphoviridae	NA	NA	NA	Rothia	FALSE	FALSE	No	NA	4	4	0	Low-quality	Genome-fragment	6.46	AAI-based (medium-confidence)	0	1	NA	metavirome
NODE_104_length_2475_cov_3.723967	P72	2475	1.9495	FALSE	38.75	FALSE	TRUE	3	Siphoviridae	NA	NA	NA	NA	FALSE	FALSE	No	NA	2	2	0	Low-quality	Genome-fragment	6.68	AAI-based (high-confidence)	0	1	NA	metavirome
NODE_114_length_2401_cov_6.485934	P72	2401	4.1416	FALSE	34.07	FALSE	TRUE	3	Unassigned	NA	NA	NA	NA	TRUE	FALSE	No	NA	5	0	1	Low-quality	Genome-fragment	4.35	AAI-based (medium-confidence)	0	1	no viral genes detected	metavirome
NODE_117_length_2391_cov_4.316353	P72	2391	6.1188	FALSE	34.13	TRUE	TRUE	3	Myoviridae	NA	NA	NA	Lactobacillus	FALSE	FALSE	No	NA	4	3	0	Low-quality	Genome-fragment	6.24	AAI-based (high-confidence)	0	1	NA	metavirome
NODE_126_length_2353_cov_9.465187	P72	2353	7.6332	FALSE	39.18	FALSE	TRUE	3	Siphoviridae	NA	NA	NA	Pediococcus	FALSE	FALSE	No	NA	2	2	0	Low-quality	Genome-fragment	6.2	AAI-based (high-confidence)	0	1	NA	metavirome
NODE_127_length_2343_cov_4.395542	P72	2343	4.1357	FALSE	70.38	FALSE	TRUE	3	Unassigned	NA	NA	NA	NA	TRUE	FALSE	No	NA	3	1	0	Low-quality	Genome-fragment	4.13	HMM-based (lower-bound)	0	1	NA	metavirome
NODE_140_length_2236_cov_9.397983	P72	2236	7.1216	FALSE	38.24	FALSE	TRUE	4	Unassigned	NA	NA	NA	NA	FALSE	FALSE	No	NA	6	2	0	Low-quality	Genome-fragment	2.64	AAI-based (medium-confidence)	0	1	NA	metavirome
NODE_147_length_2172_cov_7.864431	P72	2172	6.1432	FALSE	41.39	FALSE	TRUE	7	Unassigned	NA	NA	NA	Lactobacillus	FALSE	FALSE	No	NA	4	3	0	Low-quality	Genome-fragment	5.85	AAI-based (high-confidence)	0	1	NA	metavirome
NODE_153_length_2153_cov_3.538132	P72	2153	4.2476	FALSE	31.4	FALSE	TRUE	4	Siphoviridae	NA	NA	NA	NA	FALSE	FALSE	No	NA	4	2	0	Low-quality	Genome-fragment	5.98	AAI-based (high-confidence)	0	1	NA	metavirome
NODE_161_length_2118_cov_4.759573	P72	2118	3.4188	FALSE	36.5	TRUE	TRUE	4	Siphoviridae	Lactococcus_phage_ul36	gi_21716072_ref_NC_004066.1_	NA	NA	FALSE	FALSE	No	NA	5	4	0	Low-quality	Genome-fragment	5.99	AAI-based (high-confidence)	0	1	NA	metavirome
NODE_165_length_2091_cov_9.682711	P72	2091	7.5237	FALSE	36.97	FALSE	TRUE	3	Siphoviridae	NA	NA	NA	NA	FALSE	FALSE	No	NA	3	1	0	Low-quality	Genome-fragment	5.48	AAI-based (high-confidence)	0	1	NA	metavirome
NODE_172_length_2031_cov_2.996457	P72	2031	1.8252	FALSE	42	FALSE	TRUE	4	Siphoviridae	NA	NA	NA	Lactobacillus	FALSE	FALSE	No	NA	3	0	0	Not-determined	Genome-fragment	NA	NA	0	1	no viral genes detected	metavirome
NODE_174_length_2028_cov_3.937152	P72	2028	1.749	FALSE	60.36	FALSE	TRUE	4	Siphoviridae	NA	NA	NA	NA	FALSE	FALSE	No	NA	3	3	0	Low-quality	Genome-fragment	3.27	HMM-based (lower-bound)	0	1	NA	metavirome
NODE_178_length_2008_cov_2.586278	P72	2008	3.0956	FALSE	41.93	FALSE	TRUE	3	Unassigned	NA	NA	NA	NA	FALSE	FALSE	No	NA	3	0	2	Not-determined	Genome-fragment	NA	NA	0	1	no viral genes detected	metavirome
NODE_201_length_1899_cov_6.234816	P72	1899	5.5903	FALSE	35.86	FALSE	TRUE	5	Siphoviridae	Lactococcus_phage_ul36	gi_21716072_ref_NC_004066.1_	NA	NA	FALSE	FALSE	No	NA	2	2	0	Low-quality	Genome-fragment	4.92	AAI-based (high-confidence)	0	1	NA	metavirome
NODE_204_length_1890_cov_10.487193	P72	1890	7.0354	FALSE	36.77	FALSE	TRUE	4	Myoviridae	NA	NA	NA	NA	FALSE	FALSE	No	NA	6	1	0	Low-quality	Genome-fragment	3.68	AAI-based (high-confidence)	0	1	NA	metavirome
NODE_222_length_1792_cov_3.911917	P72	1792	4.6875	FALSE	37.78	FALSE	TRUE	4	Myoviridae	NA	NA	NA	Lactobacillus	FALSE	FALSE	No	NA	5	5	0	Low-quality	Genome-fragment	4.66	AAI-based (high-confidence)	0	1	NA	metavirome
NODE_229_length_1773_cov_4.414435	P72	1773	4.0265	FALSE	66.67	FALSE	TRUE	3	Unassigned	NA	NA	NA	Rothia	FALSE	FALSE	No	NA	4	0	0	Low-quality	Genome-fragment	5.1	AAI-based (medium-confidence)	0	1	no viral genes detected	metavirome
NODE_231_length_1765_cov_16.954971	P72	1765	4.3161	FALSE	35.86	FALSE	TRUE	4	Siphoviridae	NA	NA	NA	NA	FALSE	FALSE	No	NA	2	0	0	Low-quality	Genome-fragment	2.64	AAI-based (medium-confidence)	0	1	no viral genes detected	metavirome
NODE_245_length_1720_cov_16.842643	P72	1720	9.9297	FALSE	37.44	FALSE	TRUE	4	Siphoviridae	Lactobacillus_virus_phiJL1	gi_62327085_ref_NC_006936.1_	NA	Lactobacillus	FALSE	FALSE	No	NA	3	1	0	Low-quality	Genome-fragment	4.55	AAI-based (high-confidence)	0	1	NA	metavirome
NODE_246_length_1715_cov_7.127108	P72	1715	6.2099	FALSE	36.21	FALSE	TRUE	3	Unassigned	NA	NA	NA	Pediococcus	FALSE	FALSE	No	NA	2	1	0	Low-quality	Genome-fragment	4.53	AAI-based (high-confidence)	0	1	NA	metavirome
NODE_249_length_1706_cov_3.571775	P72	1706	2.1501	FALSE	62.08	FALSE	TRUE	4	Unassigned	NA	NA	NA	NA	FALSE	FALSE	No	NA	5	1	0	Low-quality	Genome-fragment	2.92	AAI-based (medium-confidence)	0	1	NA	metavirome
NODE_253_length_1701_cov_8.421021	P72	1701	5.95	FALSE	36.21	FALSE	TRUE	4	Siphoviridae	NA	NA	NA	NA	FALSE	FALSE	No	NA	2	2	0	Low-quality	Genome-fragment	4.43	AAI-based (medium-confidence)	0	1	NA	metavirome
NODE_260_length_1676_cov_5.091919	P72	1676	4.3234	FALSE	70.88	FALSE	TRUE	6	Unassigned	NA	NA	NA	Rothia	FALSE	FALSE	No	NA	2	2	0	Low-quality	Genome-fragment	2.6	HMM-based (lower-bound)	0	1	NA	metavirome
NODE_265_length_1659_cov_3.454489	P72	1659	3.6245	FALSE	34.54	FALSE	TRUE	3	Myoviridae	NA	NA	NA	NA	FALSE	FALSE	No	NA	5	1	0	Low-quality	Genome-fragment	3.61	AAI-based (medium-confidence)	0	1	NA	metavirome
NODE_268_length_1656_cov_3.244847	P72	1656	2.5676	FALSE	40.7	FALSE	TRUE	6	Unassigned	NA	NA	NA	Streptococcus	FALSE	FALSE	No	NA	1	1	0	Low-quality	Genome-fragment	1.89	HMM-based (lower-bound)	0	1	NA	metavirome
NODE_271_length_1643_cov_3.588161	P72	1643	3.2562	FALSE	38.53	FALSE	TRUE	3	Unassigned	NA	NA	NA	NA	FALSE	FALSE	No	NA	3	0	3	Not-determined	Genome-fragment	NA	NA	0	1	no viral genes detected	metavirome
NODE_272_length_1639_cov_3.916035	P72	1639	2.4015	FALSE	35.57	FALSE	TRUE	5	Unassigned	NA	NA	NA	NA	FALSE	FALSE	No	NA	3	0	1	Low-quality	Genome-fragment	2.15	AAI-based (medium-confidence)	0	1	no viral genes detected	metavirome
NODE_292_length_1602_cov_3.392372	P72	1602	2.5793	FALSE	34.52	FALSE	TRUE	4	Siphoviridae	NA	NA	NA	NA	FALSE	FALSE	No	NA	3	3	0	Low-quality	Genome-fragment	3.9	AAI-based (medium-confidence)	0	1	NA	metavirome
NODE_328_length_1509_cov_6.889959	P72	1509	5.8164	FALSE	39.5	FALSE	TRUE	5	Myoviridae	NA	NA	NA	Lactobacillus	FALSE	FALSE	No	NA	3	2	0	Low-quality	Genome-fragment	3.41	AAI-based (medium-confidence)	0	1	NA	metavirome
NODE_331_length_1505_cov_1.868276	P72	1505	2.6678	FALSE	37.81	FALSE	TRUE	4	Unassigned	NA	NA	NA	NA	FALSE	FALSE	No	NA	2	0	2	Not-determined	Genome-fragment	NA	NA	0	1	no viral genes detected	metavirome
NODE_353_length_1470_cov_4.627562	P72	1470	4.6177	FALSE	69.05	FALSE	TRUE	3	Siphoviridae	NA	NA	NA	Rothia	FALSE	FALSE	No	NA	4	4	0	Low-quality	Genome-fragment	4.06	AAI-based (medium-confidence)	0	1	NA	metavirome
NODE_355_length_1467_cov_10.610482	P72	1467	8.1213	FALSE	37.01	FALSE	TRUE	3	Unassigned	Lactobacillus_virus_phiJL1	gi_62327085_ref_NC_006936.1_	NA	NA	FALSE	FALSE	No	NA	1	1	0	Low-quality	Genome-fragment	3.88	AAI-based (high-confidence)	0	1	NA	metavirome
NODE_382_length_1406_cov_2.981495	P72	1406	2.7248	FALSE	30.52	FALSE	TRUE	3	Siphoviridae	NA	NA	NA	NA	FALSE	FALSE	No	NA	4	3	0	Low-quality	Genome-fragment	3.03	AAI-based (medium-confidence)	0	1	NA	metavirome
NODE_401_length_1384_cov_3.942062	P72	1384	4.5123	FALSE	35.98	FALSE	TRUE	4	Myoviridae	Lactobacillus_phage_phiAQ113	gi_446730228_ref_NC_019782.1_	NA	Lactobacillus	FALSE	FALSE	No	NA	2	1	0	Low-quality	Genome-fragment	3.78	AAI-based (high-confidence)	0	1	NA	metavirome
NODE_416_length_1362_cov_2.563887	P72	1362	3.2496	FALSE	40.82	FALSE	TRUE	3	Siphoviridae	NA	NA	NA	NA	FALSE	FALSE	No	NA	3	1	0	Low-quality	Genome-fragment	2.07	HMM-based (lower-bound)	0	1	NA	metavirome
NODE_425_length_1349_cov_3.390263	P72	1349	2.7709	FALSE	35.43	FALSE	TRUE	3	Unassigned	NA	NA	NA	NA	FALSE	FALSE	No	NA	3	0	1	Low-quality	Genome-fragment	10.06	AAI-based (medium-confidence)	0	1	no viral genes detected	metavirome
NODE_433_length_1341_cov_2.693624	P72	1341	1.4198	FALSE	35.05	FALSE	TRUE	4	Unassigned	NA	NA	NA	NA	FALSE	FALSE	No	NA	1	0	1	Not-determined	Genome-fragment	NA	NA	0	1	no viral genes detected	metavirome
NODE_439_length_1332_cov_2.605325	P72	1332	2.1944	FALSE	38.96	FALSE	TRUE	3	Siphoviridae	NA	NA	NA	NA	FALSE	FALSE	No	NA	4	3	0	Low-quality	Genome-fragment	2.75	AAI-based (medium-confidence)	0	1	NA	metavirome
NODE_468_length_1293_cov_3.792407	P72	1293	2.3705	FALSE	36.12	FALSE	TRUE	3	Siphoviridae	NA	NA	NA	NA	FALSE	FALSE	No	NA	4	1	0	Low-quality	Genome-fragment	3.7	AAI-based (high-confidence)	0	1	NA	metavirome
NODE_501_length_1252_cov_3.025898	P72	1252	3.9465	FALSE	34.5	FALSE	TRUE	5	Siphoviridae	NA	NA	NA	NA	FALSE	FALSE	No	NA	2	2	0	Low-quality	Genome-fragment	2.73	HMM-based (lower-bound)	0	1	NA	metavirome
NODE_505_length_1249_cov_3.572864	P72	1249	1.8591	FALSE	38.03	TRUE	TRUE	4	Siphoviridae	NA	NA	NA	Lactococcus	FALSE	FALSE	No	NA	3	3	0	Low-quality	Genome-fragment	3.46	AAI-based (high-confidence)	0	1	NA	metavirome
NODE_531_length_1228_cov_2.937766	P72	1228	1.7932	FALSE	32	FALSE	TRUE	5	Siphoviridae	NA	NA	NA	NA	FALSE	FALSE	No	NA	4	2	0	Low-quality	Genome-fragment	1.53	AAI-based (high-confidence)	0	1	NA	metavirome
NODE_547_length_1214_cov_10.221743	P72	1214	8.4638	FALSE	39.87	FALSE	TRUE	6	Siphoviridae	NA	NA	NA	NA	FALSE	FALSE	No	NA	4	2	0	Low-quality	Genome-fragment	3.16	AAI-based (high-confidence)	0	1	NA	metavirome
NODE_609_length_1166_cov_1.818182	P72	1166	2.2521	FALSE	36.71	FALSE	TRUE	3	Siphoviridae	NA	NA	NA	NA	FALSE	FALSE	No	NA	4	2	0	Low-quality	Genome-fragment	2.71	AAI-based (medium-confidence)	0	1	NA	metavirome
NODE_608_length_1166_cov_3.015302	P72	1166	3.6947	FALSE	38.34	FALSE	TRUE	4	Unassigned	NA	NA	NA	NA	FALSE	FALSE	No	NA	2	1	0	Low-quality	Genome-fragment	2.4	HMM-based (lower-bound)	0	1	NA	metavirome
NODE_613_length_1161_cov_4.180832	P72	1161	1.6813	FALSE	61.58	FALSE	TRUE	4	Unassigned	NA	NA	NA	NA	FALSE	FALSE	No	NA	2	0	0	Not-determined	Genome-fragment	NA	NA	0	1	no viral genes detected	metavirome
NODE_658_length_1133_cov_12.138219	P72	1133	5.2171	FALSE	45.1	FALSE	TRUE	3	Unassigned	NA	NA	NA	NA	FALSE	FALSE	No	NA	2	0	0	Not-determined	Genome-fragment	NA	NA	0	1	no viral genes detected	metavirome
NODE_696_length_1111_cov_5.075758	P72	1111	4.3573	FALSE	67.96	FALSE	TRUE	3	Unassigned	NA	NA	NA	Mycobacteroides	FALSE	FALSE	No	NA	3	1	0	Low-quality	Genome-fragment	1.53	HMM-based (lower-bound)	0	1	NA	metavirome
NODE_711_length_1101_cov_2.364245	P72	1101	2.2062	FALSE	40.96	FALSE	TRUE	5	Unassigned	NA	NA	NA	NA	FALSE	FALSE	No	NA	1	1	0	Low-quality	Genome-fragment	2.86	AAI-based (high-confidence)	0	1	NA	metavirome
NODE_868_length_1022_cov_2.486039	P72	1022	2.7691	FALSE	35.52	FALSE	TRUE	3	Unassigned	NA	NA	NA	NA	FALSE	FALSE	No	NA	2	0	0	Not-determined	Genome-fragment	NA	NA	0	1	no viral genes detected	metavirome
NODE_1_length_171451_cov_11.194234	P85	171451	6.2835	FALSE	35.53	FALSE	TRUE	44	Myoviridae	NA	NA	NA	NA	FALSE	FALSE	No	NA	180	0	119	Not-determined	Genome-fragment	NA	NA	0	1	no viral genes detected	metavirome
NODE_2_length_57168_cov_11.104757	P85	57168	5.4558	FALSE	35.78	FALSE	TRUE	17	Siphoviridae	NA	NA	NA	NA	FALSE	FALSE	No	NA	67	1	56	High-quality	High-quality	100	HMM-based (lower-bound)	0	1	NA	metavirome
NODE_3_length_51814_cov_11.126683	P85	51814	4.8973	FALSE	35.94	FALSE	TRUE	24	Myoviridae	NA	NA	NA	NA	FALSE	FALSE	No	NA	48	0	39	Not-determined	Genome-fragment	NA	NA	0	1	no viral genes detected	metavirome
NODE_4_length_44239_cov_10.212634	P85	44239	5.9097	FALSE	34.85	FALSE	TRUE	7	Unassigned	NA	NA	NA	NA	FALSE	FALSE	No	NA	45	0	28	Not-determined	Genome-fragment	NA	NA	0	1	no viral genes detected	metavirome
NODE_8_length_35493_cov_9.884559	P85	35493	5.8762	FALSE	36.01	FALSE	TRUE	7	Unassigned	NA	NA	NA	NA	FALSE	FALSE	No	NA	31	0	23	Not-determined	Genome-fragment	NA	NA	0	1	no viral genes detected	metavirome
NODE_10_length_30470_cov_11.908828	P85	30470	5.5885	FALSE	35.64	FALSE	TRUE	4	Unassigned	NA	NA	NA	NA	FALSE	FALSE	No	NA	31	0	26	Not-determined	Genome-fragment	NA	NA	0	1	no viral genes detected	metavirome
NODE_11_length_30053_cov_10.215848	P85	30053	6.811	FALSE	34.99	FALSE	TRUE	3	Unassigned	NA	NA	NA	NA	FALSE	FALSE	No	NA	27	0	18	Not-determined	Genome-fragment	NA	NA	0	1	no viral genes detected	metavirome
NODE_12_length_29279_cov_11.050506	P85	29279	7.0946	FALSE	36.6	TRUE	TRUE	35	Siphoviridae	NA	NA	NA	Streptococcus	FALSE	TRUE	Yes	19841	30	15	9	Medium-quality	Genome-fragment	53.7	AAI-based (high-confidence)	32.23	1	NA	metavirome
NODE_17_length_27090_cov_15.510893	P85	27090	19.0756	FALSE	33.94	TRUE	TRUE	6	Siphoviridae	NA	NA	NA	Streptococcus	FALSE	FALSE	No	NA	30	0	10	Not-determined	Genome-fragment	NA	NA	0	1	no viral genes detected	metavirome
NODE_18_length_26673_cov_8.421857	P85	26673	3.6185	FALSE	35.3	FALSE	TRUE	6	Phycodnaviridae	NA	NA	NA	NA	FALSE	FALSE	No	NA	30	1	23	Low-quality	Genome-fragment	35.36	HMM-based (lower-bound)	0	1	NA	metavirome
NODE_19_length_25675_cov_11.239578	P85	25675	5.3897	FALSE	35.48	FALSE	TRUE	10	Siphoviridae	NA	NA	NA	NA	FALSE	FALSE	Yes	3184	33	3	12	Low-quality	Genome-fragment	6.48	HMM-based (lower-bound)	87.6	1	NA	metavirome
NODE_22_length_24512_cov_9.072699	P85	24512	3.677	FALSE	36.49	FALSE	TRUE	12	Unassigned	NA	NA	NA	NA	FALSE	FALSE	No	NA	21	0	17	Low-quality	Genome-fragment	12.39	AAI-based (medium-confidence)	0	1	no viral genes detected	metavirome
NODE_24_length_24210_cov_12.042476	P85	24210	10.5663	FALSE	34.33	FALSE	TRUE	10	Unassigned	NA	NA	NA	NA	TRUE	FALSE	Yes	13354	21	2	12	Low-quality	Genome-fragment	32.8	HMM-based (lower-bound)	44.84	1	NA	metavirome
NODE_29_length_21219_cov_11.784918	P85	21219	4.363	FALSE	33.96	FALSE	TRUE	18	Unassigned	NA	NA	NA	NA	FALSE	FALSE	No	NA	19	0	13	Not-determined	Genome-fragment	NA	NA	0	1	no viral genes detected	metavirome
NODE_33_length_19498_cov_8.983799	P85	19498	5.9905	FALSE	34.12	TRUE	TRUE	23	Siphoviridae	NA	NA	NA	Staphylococcus	TRUE	FALSE	Yes	16229	42	15	4	Low-quality	Genome-fragment	46.22	AAI-based (high-confidence)	16.77	1	NA	metavirome
NODE_35_length_18312_cov_61.825437	P85	18312	66.8855	FALSE	35.03	TRUE	TRUE	31	Siphoviridae	NA	NA	NA	Helcococcus	TRUE	FALSE	No	NA	31	17	0	Low-quality	Genome-fragment	48.75	AAI-based (high-confidence)	0	1	NA	metavirome
NODE_41_length_16925_cov_6.762418	P85	16925	6.8956	FALSE	35.56	FALSE	TRUE	5	Siphoviridae	NA	NA	NA	NA	TRUE	FALSE	No	NA	17	0	13	Low-quality	Genome-fragment	13.15	AAI-based (medium-confidence)	0	1	no viral genes detected	metavirome
NODE_43_length_16272_cov_7.667324	P85	16272	4.9693	FALSE	33.33	FALSE	TRUE	6	Myoviridae	NA	NA	NA	NA	FALSE	FALSE	No	NA	21	0	12	Not-determined	Genome-fragment	NA	NA	0	1	no viral genes detected	metavirome
NODE_45_length_15998_cov_9.391457	P85	15998	4.4494	FALSE	35.22	FALSE	TRUE	3	Mimiviridae	NA	NA	NA	NA	FALSE	FALSE	No	NA	13	0	11	Not-determined	Genome-fragment	NA	NA	0	1	no viral genes detected	metavirome
NODE_50_length_15257_cov_8.783844	P85	15257	4.9605	FALSE	34.53	FALSE	TRUE	3	Unassigned	NA	NA	NA	NA	FALSE	FALSE	No	NA	17	0	10	Not-determined	Genome-fragment	NA	NA	0	1	no viral genes detected	metavirome
NODE_56_length_13336_cov_8.429486	P85	13336	3.3254	FALSE	36.8	FALSE	TRUE	8	Myoviridae	NA	NA	NA	NA	FALSE	FALSE	No	NA	15	0	9	Not-determined	Genome-fragment	NA	NA	0	1	no viral genes detected	metavirome
NODE_62_length_12018_cov_9.761013	P85	12018	5.0863	FALSE	34.96	FALSE	TRUE	6	Podoviridae	NA	NA	NA	NA	FALSE	FALSE	No	NA	15	0	13	Not-determined	Genome-fragment	NA	NA	0	1	no viral genes detected	metavirome
NODE_64_length_11954_cov_8.250525	P85	11954	5.7578	FALSE	34.23	FALSE	TRUE	3	Unassigned	NA	NA	NA	NA	FALSE	FALSE	No	NA	17	0	12	Not-determined	Genome-fragment	NA	NA	0	1	no viral genes detected	metavirome
NODE_69_length_11297_cov_8.253158	P85	11297	3.1395	FALSE	35.4	FALSE	TRUE	9	Myoviridae	NA	NA	NA	NA	FALSE	FALSE	No	NA	12	0	9	Not-determined	Genome-fragment	NA	NA	0	1	no viral genes detected	metavirome
NODE_70_length_11262_cov_9.973409	P85	11262	4.3808	FALSE	33.2	FALSE	TRUE	8	Unassigned	NA	NA	NA	NA	TRUE	FALSE	No	NA	15	0	4	Low-quality	Genome-fragment	3.84	AAI-based (medium-confidence)	0	1	no viral genes detected	metavirome
NODE_71_length_11228_cov_7.248814	P85	11228	3.0362	FALSE	35.67	FALSE	TRUE	3	Unassigned	NA	NA	NA	NA	FALSE	FALSE	No	NA	13	0	10	Not-determined	Genome-fragment	NA	NA	0	1	no viral genes detected	metavirome
NODE_72_length_11130_cov_12.085237	P85	11130	5.3356	FALSE	37.85	FALSE	TRUE	5	Unassigned	NA	NA	NA	NA	FALSE	FALSE	No	NA	12	1	9	Low-quality	Genome-fragment	25.76	HMM-based (lower-bound)	0	1	NA	metavirome
NODE_78_length_10016_cov_7.554362	P85	10016	3.5645	FALSE	33.79	FALSE	TRUE	6	Unassigned	NA	NA	NA	NA	FALSE	FALSE	No	NA	13	0	5	Not-determined	Genome-fragment	NA	NA	0	1	no viral genes detected	metavirome
NODE_83_length_9092_cov_19.565564	P85	9092	19.826	FALSE	32.16	FALSE	TRUE	4	Siphoviridae	NA	NA	NA	NA	FALSE	FALSE	No	NA	10	0	4	Low-quality	Genome-fragment	16.66	AAI-based (medium-confidence)	0	1	no viral genes detected	metavirome
NODE_84_length_8976_cov_11.158054	P85	8976	8.6983	FALSE	33.73	TRUE	TRUE	11	Siphoviridae	NA	NA	Lactococcus~phage~bIL312	NA	TRUE	FALSE	No	NA	16	4	0	Low-quality	Genome-fragment	17.8	HMM-based (lower-bound)	0	1	NA	metavirome
NODE_87_length_8839_cov_7.915642	P85	8839	7.6634	FALSE	34.12	TRUE	TRUE	22	Siphoviridae	NA	NA	NA	NA	FALSE	TRUE	No	NA	20	11	0	Low-quality	Genome-fragment	25.11	AAI-based (high-confidence)	0	1	NA	metavirome
NODE_88_length_8704_cov_19.478552	P85	8704	24.4121	FALSE	31.74	FALSE	TRUE	6	Siphoviridae	NA	NA	NA	NA	FALSE	FALSE	No	NA	14	1	0	Low-quality	Genome-fragment	17.43	HMM-based (lower-bound)	0	1	NA	metavirome
NODE_90_length_8536_cov_7.248084	P85	8536	8.4372	FALSE	33.82	FALSE	TRUE	4	Siphoviridae	NA	NA	NA	NA	TRUE	FALSE	Yes	7208	10	1	1	Low-quality	Genome-fragment	16.5	HMM-based (lower-bound)	15.56	1	NA	metavirome
NODE_91_length_8448_cov_6.979745	P85	8448	3.317	FALSE	35.2	FALSE	TRUE	4	Siphoviridae	NA	NA	NA	NA	FALSE	FALSE	No	NA	10	0	4	Low-quality	Genome-fragment	16.17	AAI-based (medium-confidence)	0	1	no viral genes detected	metavirome
NODE_93_length_8382_cov_8.795605	P85	8382	3.9041	FALSE	35.79	FALSE	TRUE	9	Unassigned	NA	NA	NA	NA	FALSE	FALSE	No	NA	9	0	5	Low-quality	Genome-fragment	8.53	AAI-based (medium-confidence)	0	1	no viral genes detected	metavirome
NODE_96_length_7995_cov_11.782494	P85	7995	3.9363	FALSE	32.31	FALSE	TRUE	10	Unassigned	NA	NA	NA	NA	FALSE	FALSE	No	NA	4	0	3	Not-determined	Genome-fragment	NA	NA	0	1	no viral genes detected	metavirome
NODE_99_length_7573_cov_11.951184	P85	7573	4.8084	FALSE	34.52	FALSE	TRUE	3	Unassigned	NA	NA	NA	NA	TRUE	FALSE	No	NA	6	0	3	Not-determined	Genome-fragment	NA	NA	0	1	no viral genes detected	metavirome
NODE_101_length_7541_cov_8.036468	P85	7541	4.1257	FALSE	32.57	FALSE	TRUE	5	Unassigned	NA	NA	NA	NA	FALSE	FALSE	No	NA	11	0	8	Not-determined	Genome-fragment	NA	NA	0	1	no viral genes detected	metavirome
NODE_102_length_7536_cov_13.273226	P85	7536	15.302	FALSE	34.67	FALSE	TRUE	3	Unassigned	NA	NA	NA	Lactobacillus	FALSE	FALSE	No	NA	9	0	4	Not-determined	Genome-fragment	NA	NA	0	1	no viral genes detected	metavirome
NODE_111_length_6938_cov_30.860381	P85	6938	37.8455	FALSE	32.43	FALSE	TRUE	3	Unassigned	NA	NA	NA	NA	FALSE	FALSE	No	NA	8	0	6	Not-determined	Genome-fragment	NA	NA	0	1	no viral genes detected	metavirome
NODE_117_length_6310_cov_5.397282	P85	6310	3.2897	FALSE	30.95	FALSE	TRUE	4	Unassigned	NA	NA	NA	NA	FALSE	FALSE	No	NA	6	0	3	Not-determined	Genome-fragment	NA	NA	0	1	no viral genes detected	metavirome
NODE_119_length_6265_cov_28.875362	P85	6265	33.867	FALSE	31.94	FALSE	TRUE	4	Unassigned	NA	NA	NA	NA	FALSE	FALSE	No	NA	7	0	3	Not-determined	Genome-fragment	NA	NA	0	1	no viral genes detected	metavirome
NODE_122_length_6167_cov_15.242801	P85	6167	18.7368	FALSE	30.48	FALSE	TRUE	4	Unassigned	NA	NA	NA	NA	FALSE	FALSE	No	NA	3	0	0	Low-quality	Genome-fragment	5.4	AAI-based (medium-confidence)	0	1	no viral genes detected	metavirome
NODE_126_length_5971_cov_18.617478	P85	5971	18.3085	FALSE	38.85	TRUE	TRUE	6	Siphoviridae	NA	NA	NA	NA	FALSE	FALSE	No	NA	8	4	0	Low-quality	Genome-fragment	41.09	AAI-based (high-confidence)	0	1	NA	metavirome
NODE_130_length_5713_cov_6.596147	P85	5713	4.1875	FALSE	35.59	FALSE	TRUE	8	Myoviridae	NA	NA	NA	NA	FALSE	FALSE	No	NA	5	0	4	Not-determined	Genome-fragment	NA	NA	0	1	no viral genes detected	metavirome
NODE_135_length_5431_cov_13.363467	P85	5431	6.1954	FALSE	34.08	FALSE	TRUE	6	Siphoviridae	NA	NA	NA	NA	TRUE	FALSE	No	NA	6	0	3	Not-determined	Genome-fragment	NA	NA	0	1	no viral genes detected	metavirome
NODE_138_length_5295_cov_7.783397	P85	5295	2.8733	FALSE	35.41	FALSE	TRUE	4	Unassigned	NA	NA	NA	NA	FALSE	FALSE	No	NA	5	0	4	Not-determined	Genome-fragment	NA	NA	0	1	no viral genes detected	metavirome
NODE_139_length_5293_cov_22.302978	P85	5293	14.3807	FALSE	37.88	TRUE	TRUE	6	Siphoviridae	NA	NA	NA	NA	FALSE	FALSE	No	NA	11	3	0	Low-quality	Genome-fragment	36.21	AAI-based (high-confidence)	0	1	NA	metavirome
NODE_141_length_5210_cov_6.286518	P85	5210	4.4261	FALSE	34.36	TRUE	TRUE	9	Siphoviridae	NA	NA	NA	NA	FALSE	FALSE	No	NA	13	7	0	Low-quality	Genome-fragment	14.22	AAI-based (high-confidence)	0	1	NA	metavirome
NODE_142_length_5201_cov_19.876798	P85	5201	7.5368	FALSE	36.78	FALSE	TRUE	3	Podoviridae	NA	NA	NA	NA	FALSE	FALSE	No	NA	6	0	6	Not-determined	Genome-fragment	NA	NA	0	1	no viral genes detected	metavirome
NODE_171_length_3897_cov_7.345914	P85	3897	2.9969	FALSE	33.05	FALSE	TRUE	6	Myoviridae	NA	NA	NA	NA	FALSE	FALSE	No	NA	6	0	2	Low-quality	Genome-fragment	1.21	AAI-based (medium-confidence)	0	1	no viral genes detected	metavirome
NODE_185_length_3536_cov_24.220052	P85	3536	23.7429	FALSE	29.98	FALSE	TRUE	4	Siphoviridae	NA	NA	NA	NA	TRUE	FALSE	No	NA	6	0	0	Not-determined	Genome-fragment	NA	NA	0	1	no viral genes detected	metavirome
NODE_200_length_3260_cov_9.142278	P85	3260	6.4138	FALSE	30.18	TRUE	FALSE	0	Unassigned	NA	NA	NA	NA	FALSE	FALSE	No	NA	6	0	0	Not-determined	Genome-fragment	NA	NA	0	1	no viral genes detected	metavirome
NODE_232_length_2816_cov_9.222383	P85	2816	5.794	FALSE	33.59	TRUE	TRUE	4	Siphoviridae	Lactococcus_phage_bIL311	gi_13095658_ref_NC_002670.1_	NA	NA	FALSE	FALSE	No	NA	5	2	1	Low-quality	Genome-fragment	9.33	AAI-based (high-confidence)	0	1	NA	metavirome
NODE_239_length_2771_cov_5.886598	P85	2771	1.9387	FALSE	34.79	FALSE	TRUE	4	Unassigned	NA	NA	NA	NA	FALSE	FALSE	No	NA	5	0	4	Not-determined	Genome-fragment	NA	NA	0	1	no viral genes detected	metavirome
NODE_245_length_2742_cov_8.088202	P85	2742	10.2608	FALSE	30.38	FALSE	TRUE	3	Unassigned	NA	NA	NA	NA	FALSE	FALSE	No	NA	3	0	0	Not-determined	Genome-fragment	NA	NA	0	1	no viral genes detected	metavirome
NODE_260_length_2560_cov_8.399202	P85	2560	6.2699	FALSE	38.63	TRUE	TRUE	4	Siphoviridae	NA	NA	NA	Lactobacillus	FALSE	FALSE	No	NA	3	0	0	Not-determined	Genome-fragment	NA	NA	0	1	no viral genes detected	metavirome
NODE_277_length_2454_cov_8.357232	P85	2454	6.1601	FALSE	34.84	FALSE	TRUE	4	Siphoviridae	NA	NA	NA	Lactococcus	FALSE	FALSE	No	NA	5	2	0	Low-quality	Genome-fragment	7.03	AAI-based (high-confidence)	0	1	NA	metavirome
NODE_328_length_2052_cov_6.304457	P85	2052	5.4376	FALSE	41.03	TRUE	FALSE	0	Unassigned	NA	NA	NA	NA	FALSE	FALSE	No	NA	2	0	0	Not-determined	Genome-fragment	NA	NA	0	1	no viral genes detected	metavirome
NODE_336_length_2001_cov_19.905447	P85	2001	6.9145	FALSE	45.38	TRUE	FALSE	0	Unassigned	NA	NA	NA	NA	FALSE	FALSE	No	NA	4	0	0	Not-determined	Genome-fragment	NA	NA	0	1	no viral genes detected	metavirome
NODE_369_length_1822_cov_23.016978	P85	1822	7.91	FALSE	38.8	FALSE	TRUE	3	Retroviridae	NA	NA	NA	NA	FALSE	FALSE	No	NA	3	2	0	Low-quality	Genome-fragment	16.32	AAI-based (high-confidence)	0	1	NA	metavirome
NODE_431_length_1540_cov_55.841077	P85	1540	5.287	FALSE	47.66	FALSE	TRUE	4	Unassigned	NA	NA	NA	NA	FALSE	FALSE	No	NA	1	1	0	Low-quality	Genome-fragment	11.84	HMM-based (lower-bound)	0	1	NA	metavirome
NODE_439_length_1490_cov_8.219512	P85	1490	3.6047	FALSE	38.86	FALSE	TRUE	3	Unassigned	Lactococcus_phage_TP901-1	gi_13786531_ref_NC_002747.1_	NA	NA	FALSE	FALSE	No	NA	1	1	0	Low-quality	Genome-fragment	1.03	HMM-based (lower-bound)	0	1	NA	metavirome
NODE_462_length_1448_cov_7.724336	P85	1448	5.4441	FALSE	35.84	FALSE	TRUE	4	Siphoviridae	NA	NA	NA	Lactococcus	FALSE	FALSE	No	NA	6	3	0	Low-quality	Genome-fragment	4.15	AAI-based (high-confidence)	0	1	NA	metavirome
NODE_491_length_1377_cov_8.094554	P85	1377	3.1351	FALSE	38.05	FALSE	TRUE	3	Unassigned	NA	NA	NA	NA	FALSE	FALSE	No	NA	1	0	1	Low-quality	Genome-fragment	0.66	AAI-based (medium-confidence)	0	1	no viral genes detected	metavirome
NODE_506_length_1336_cov_18.174863	P85	1336	9.4004	FALSE	37.13	TRUE	TRUE	4	Siphoviridae	NA	NA	NA	NA	FALSE	FALSE	No	NA	3	1	0	Low-quality	Genome-fragment	3.67	AAI-based (high-confidence)	0	1	NA	metavirome
NODE_519_length_1314_cov_7.451152	P85	1314	4.4307	FALSE	43.99	TRUE	FALSE	0	Unassigned	NA	NA	NA	NA	FALSE	FALSE	No	NA	5	0	0	Not-determined	Genome-fragment	NA	NA	0	1	no viral genes detected	metavirome
NODE_538_length_1287_cov_19.025974	P85	1287	3.0078	FALSE	41.49	FALSE	TRUE	3	Unassigned	NA	NA	NA	NA	FALSE	FALSE	No	NA	1	1	0	Low-quality	Genome-fragment	9.89	HMM-based (lower-bound)	0	1	NA	metavirome
NODE_562_length_1235_cov_64.366102	P85	1235	15.5344	FALSE	37.73	FALSE	TRUE	4	Unassigned	NA	NA	NA	NA	FALSE	FALSE	No	NA	2	0	0	Not-determined	Genome-fragment	NA	NA	0	1	no viral genes detected	metavirome
NODE_571_length_1221_cov_5.593482	P85	1221	1.561	FALSE	30.47	FALSE	TRUE	3	Unassigned	NA	NA	NA	NA	FALSE	FALSE	No	NA	2	0	0	Low-quality	Genome-fragment	1.17	AAI-based (medium-confidence)	0	1	no viral genes detected	metavirome
VIRSorter_NODE_96_length_17131_cov_7_079644	P29P	17131	6.3374	FALSE	40.61	TRUE	TRUE	12	Siphoviridae	NA	NA	NA	Pediococcus	FALSE	FALSE	No	NA	15	11	0	Low-quality	Genome-fragment	27.27	AAI-based (medium-confidence)	0	1	0	metagenome
VIRSorter_NODE_141_length_11446_cov_49_714160	P29P	11446	14.9194	FALSE	36.09	TRUE	TRUE	12	Siphoviridae	NA	NA	NA	Lactococcus	FALSE	FALSE	No	NA	16	13	0	Low-quality	Genome-fragment	31.36	AAI-based (high-confidence)	0	1	0	metagenome
VIRSorter_NODE_228_length_6785_cov_28_049629	P29P	6785	16.6379	FALSE	54.9	TRUE	TRUE	5	Siphoviridae	NA	NA	NA	Bifidobacterium	FALSE	FALSE	No	NA	7	6	0	Low-quality	Genome-fragment	17.16	AAI-based (high-confidence)	0	1	0	metagenome
VIRSorter_NODE_275_length_5508_cov_81_405648	P29P	5508	23.0528	FALSE	34.93	TRUE	TRUE	6	Siphoviridae	Lactococcus phage bIL286	gi|13095743|ref|NC_002667.1|	NA	Lactococcus	FALSE	FALSE	No	NA	6	6	0	Low-quality	Genome-fragment	14.53	AAI-based (high-confidence)	0	1	0	metagenome
VIRSorter_NODE_336_length_4302_cov_8_060984	P29P	4302	7.083	FALSE	40.14	TRUE	TRUE	3	Siphoviridae	NA	NA	NA	NA	FALSE	FALSE	No	NA	6	3	0	Low-quality	Genome-fragment	6.18	AAI-based (high-confidence)	0	1	0	metagenome
VIRSorter_NODE_481_length_2657_cov_42_767102	P29P	2657	6.5062	FALSE	36.02	TRUE	TRUE	2	Siphoviridae	Lactococcus phage bIL309	gi|13095805|ref|NC_002668.1|	NA	Lactococcus	FALSE	FALSE	No	NA	3	2	0	Low-quality	Genome-fragment	7.19	AAI-based (high-confidence)	0	1	0	metagenome
VIRSorter_NODE_769_length_1731_cov_1_882458	P29P	1731	2.0329	FALSE	40.84	TRUE	TRUE	2	Siphoviridae	NA	NA	NA	Lactobacillus	FALSE	FALSE	No	NA	3	2	0	Low-quality	Genome-fragment	4.58	AAI-based (high-confidence)	0	1	0	metagenome
VIRSorter_NODE_780_length_1719_cov_140_923678	P29P	1719	21.5049	FALSE	36.53	TRUE	TRUE	1	Siphoviridae	NA	NA	NA	NA	FALSE	FALSE	No	NA	5	1	0	Low-quality	Genome-fragment	11.49	AAI-based (medium-confidence)	0	1	0	metagenome
VIRSorter_NODE_41_length_32196_cov_25_599017	P29P	32196	22.1614	FALSE	39.09	TRUE	TRUE	27	Siphoviridae	NA	NA	NA	Leuconostoc	FALSE	FALSE	No	NA	45	25	0	Medium-quality	Genome-fragment	82.46	AAI-based (medium-confidence)	0	1	0	metagenome
VIRSorter_NODE_148_length_11001_cov_6_395761	P29P	11001	2.8689	FALSE	38.27	TRUE	TRUE	13	Siphoviridae	NA	NA	NA	NA	FALSE	FALSE	No	NA	16	13	0	Low-quality	Genome-fragment	29.05	AAI-based (medium-confidence)	0	1	0	metagenome
VIRSorter_NODE_155_length_10108_cov_67_730628	P29P	10108	24.4724	FALSE	33.77	TRUE	TRUE	4	Siphoviridae	NA	NA	Lactococcus~phage~bIL310,Lactococcus~phage~bIL312	NA	FALSE	FALSE	No	NA	17	1	0	Medium-quality	Genome-fragment	61.6	AAI-based (high-confidence)	0	1	0	metagenome
VIRSorter_NODE_199_length_7800_cov_6_124984	P29P	7800	5.5249	FALSE	34.85	TRUE	TRUE	4	Unclassified	NA	NA	NA	NA	FALSE	FALSE	No	NA	10	4	0	Medium-quality	Genome-fragment	66.21	AAI-based (medium-confidence)	0	1	0	metagenome
VIRSorter_NODE_203_length_7668_cov_62_027190	P29P	7668	17.3413	FALSE	36.22	TRUE	TRUE	3	Siphoviridae	NA	NA	Lactococcus~phage~bIL310,Lactococcus~phage~bIL312	NA	FALSE	FALSE	No	NA	15	3	0	Medium-quality	Genome-fragment	52.23	AAI-based (high-confidence)	0	1	0	metagenome
VIRSorter_NODE_223_length_6945_cov_6_508563	P29P	6945	5.0544	FALSE	40.33	TRUE	TRUE	7	Siphoviridae	NA	NA	NA	NA	TRUE	FALSE	No	NA	14	7	0	Low-quality	Genome-fragment	16.64	AAI-based (high-confidence)	0	1	0	metagenome
VIRSorter_NODE_244_length_6337_cov_8_038841	P29P	6337	4.8499	FALSE	57.72	TRUE	TRUE	2	Siphoviridae	NA	NA	NA	NA	FALSE	FALSE	No	NA	10	3	0	Low-quality	Genome-fragment	15.94	AAI-based (medium-confidence)	0	1	0	metagenome
VIRSorter_NODE_255_length_5939_cov_7_029572	P29P	5939	5.8178	FALSE	42.15	TRUE	TRUE	7	Siphoviridae	NA	NA	NA	Lactobacillus	FALSE	FALSE	No	NA	12	7	0	Low-quality	Genome-fragment	14.04	AAI-based (high-confidence)	0	1	0	metagenome
VIRSorter_NODE_292_length_5015_cov_25_676815	P29P	5015	15.9069	FALSE	59.36	TRUE	TRUE	2	Siphoviridae	NA	NA	NA	NA	FALSE	FALSE	No	NA	10	3	0	Low-quality	Genome-fragment	12.46	AAI-based (high-confidence)	0	1	0	metagenome
VIRSorter_NODE_333_length_4338_cov_72_482606	P29P	4338	28.6549	FALSE	35.48	TRUE	TRUE	6	Siphoviridae	NA	NA	NA	NA	FALSE	FALSE	No	NA	7	3	0	Low-quality	Genome-fragment	11.87	AAI-based (high-confidence)	0	1	0	metagenome
VIRSorter_NODE_334_length_4324_cov_13_076364	P29P	4324	9.5456	FALSE	54.56	TRUE	TRUE	3	Siphoviridae	NA	NA	NA	NA	FALSE	FALSE	No	NA	7	3	0	Low-quality	Genome-fragment	11.62	AAI-based (high-confidence)	0	1	0	metagenome
VIRSorter_NODE_367_length_3758_cov_24_615987	P29P	3758	22.6644	FALSE	36.99	TRUE	TRUE	3	Siphoviridae	NA	NA	NA	NA	TRUE	FALSE	No	NA	6	3	0	Low-quality	Genome-fragment	6.62	HMM-based (lower-bound)	0	1	0	metagenome
VIRSorter_NODE_372_length_3725_cov_5_625068	P29P	3725	3.5345	FALSE	59.3	TRUE	TRUE	2	Siphoviridae	NA	NA	NA	Corynebacterium	FALSE	FALSE	No	NA	9	2	0	Low-quality	Genome-fragment	7	HMM-based (lower-bound)	0	1	0	metagenome
VIRSorter_NODE_459_length_2817_cov_38_845402	P29P	2817	6.3575	FALSE	34.86	TRUE	TRUE	8	Siphoviridae	NA	NA	NA	NA	FALSE	FALSE	No	NA	9	6	0	Low-quality	Genome-fragment	8.06	AAI-based (high-confidence)	0	1	0	metagenome
VIRSorter_NODE_571_length_2223_cov_49_482472	P29P	2223	8.6536	FALSE	32.39	TRUE	TRUE	3	Siphoviridae	NA	NA	NA	NA	FALSE	FALSE	No	NA	5	3	0	Low-quality	Genome-fragment	6.09	AAI-based (high-confidence)	0	1	0	metagenome
VIRSorter_NODE_596_length_2127_cov_35_733591	P29P	2127	5.3535	FALSE	35.97	TRUE	TRUE	4	Siphoviridae	NA	NA	NA	NA	FALSE	FALSE	No	NA	7	4	0	Low-quality	Genome-fragment	5.12	AAI-based (high-confidence)	0	1	0	metagenome
VIRSorter_NODE_650_length_1980_cov_4_460260	P29P	1980	3.6939	FALSE	39.44	TRUE	TRUE	2	Siphoviridae	NA	NA	NA	NA	FALSE	FALSE	No	NA	5	4	0	Low-quality	Genome-fragment	2.82	HMM-based (lower-bound)	0	1	0	metagenome
VIRSorter_NODE_1030_length_1441_cov_1_486291	P29P	1441	1.6405	FALSE	49.83	TRUE	TRUE	2	Siphoviridae	NA	NA	NA	NA	FALSE	FALSE	No	NA	4	2	0	Low-quality	Genome-fragment	2.18	AAI-based (medium-confidence)	0	1	0	metagenome
VIRSorter_NODE_1156_length_1343_cov_54_505435	P29P	1343	20.5436	FALSE	35	TRUE	TRUE	1	Siphoviridae	NA	NA	NA	NA	FALSE	FALSE	No	NA	4	0	0	Low-quality	Genome-fragment	9.5	AAI-based (high-confidence)	0	1	no viral genes detected	metagenome
VIRSorter_NODE_1167_length_1331_cov_36_781348	P29P	1331	4.4005	FALSE	36.44	TRUE	FALSE	0	Siphoviridae	Lactococcus phage bIL311	gi|13095658|ref|NC_002670.1|	NA	NA	FALSE	FALSE	No	NA	4	1	0	Low-quality	Genome-fragment	0.96	HMM-based (lower-bound)	0	1	0	metagenome
VIRSorter_NODE_1721_length_1087_cov_78_263566	P29P	1087	45.839	FALSE	32.66	TRUE	TRUE	3	Siphoviridae	NA	NA	NA	NA	FALSE	FALSE	No	NA	3	3	0	Low-quality	Genome-fragment	3.08	AAI-based (high-confidence)	0	1	0	metagenome
VIRSorter_NODE_67_length_24028_cov_35_579527_gene_1_gene_10	P29P	11934	16.0577	FALSE	37.48	TRUE	TRUE	7	Siphoviridae	NA	NA	NA	NA	FALSE	TRUE	Yes	10023	11	5	2	Low-quality	Genome-fragment	27.89	AAI-based (high-confidence)	16.01	1	0	metagenome
VIRSorter_NODE_9_length_66222_cov_59_180301_gene_1_gene_53	P29P	37736	12.9372	FALSE	41.76	TRUE	TRUE	36	Siphoviridae	NA	NA	NA	Streptococcus	TRUE	TRUE	No	NA	53	35	1	High-quality	High-quality	100	AAI-based (high-confidence)	0	1	0	metagenome
VIRSorter_NODE_51_length_29319_cov_46_103574_gene_1_gene_18	P29P	8833	10.1782	FALSE	33.82	TRUE	TRUE	10	Siphoviridae	NA	NA	NA	Streptococcus	TRUE	TRUE	No	NA	18	6	0	Low-quality	Genome-fragment	21.27	AAI-based (high-confidence)	0	1	0	metagenome
VIRSorter_NODE_268_length_11446_cov_38_496445	P29Q	11446	11.1402	FALSE	36.08	TRUE	TRUE	12	Siphoviridae	NA	NA	NA	Lactococcus	FALSE	FALSE	No	NA	16	13	0	Low-quality	Genome-fragment	31.27	AAI-based (high-confidence)	0	1	0	metagenome
VIRSorter_NODE_398_length_7366_cov_49_578443	P29Q	7366	5.0901	FALSE	36.34	TRUE	TRUE	5	Siphoviridae	NA	NA	Lactococcus~phage~bIL310,Lactococcus~phage~bIL312	NA	FALSE	FALSE	No	NA	12	3	0	Low-quality	Genome-fragment	21.28	AAI-based (medium-confidence)	0	1	0	metagenome
VIRSorter_NODE_461_length_6033_cov_5_885580	P29Q	6033	4.1963	FALSE	41.94	TRUE	TRUE	4	Siphoviridae	NA	NA	NA	Lactobacillus	FALSE	FALSE	No	NA	6	5	0	Low-quality	Genome-fragment	13.94	AAI-based (high-confidence)	0	1	0	metagenome
VIRSorter_NODE_499_length_5460_cov_35_524514	P29Q	5460	9.7518	FALSE	34.87	TRUE	TRUE	6	Siphoviridae	Lactococcus phage bIL286	gi|13095743|ref|NC_002667.1|	NA	Lactococcus	FALSE	FALSE	No	NA	6	6	0	Low-quality	Genome-fragment	14.41	AAI-based (high-confidence)	0	1	0	metagenome
VIRSorter_NODE_1058_length_2800_cov_2_969763	P29Q	2800	3.3046	FALSE	33.75	TRUE	TRUE	3	Myoviridae	NA	NA	NA	NA	FALSE	FALSE	No	NA	5	4	0	Low-quality	Genome-fragment	7.1	AAI-based (high-confidence)	0	1	0	metagenome
VIRSorter_NODE_1151_length_2657_cov_34_549193	P29Q	2657	5.5378	FALSE	36.02	TRUE	TRUE	2	Siphoviridae	Lactococcus phage bIL309	gi|13095805|ref|NC_002668.1|	NA	Lactococcus	FALSE	FALSE	No	NA	3	2	0	Low-quality	Genome-fragment	7.19	AAI-based (high-confidence)	0	1	0	metagenome
VIRSorter_NODE_2032_length_1912_cov_3_916532	P29Q	1912	3.6689	FALSE	35.36	TRUE	TRUE	3	Myoviridae	NA	NA	NA	NA	FALSE	FALSE	No	NA	4	4	0	Low-quality	Genome-fragment	4.86	AAI-based (high-confidence)	0	1	0	metagenome
VIRSorter_NODE_397_length_7440_cov_39_737305	P29Q	7440	22.2497	FALSE	34.26	TRUE	TRUE	10	Siphoviridae	NA	NA	NA	Lysinibacillus	FALSE	FALSE	No	NA	17	7	0	Low-quality	Genome-fragment	20.21	AAI-based (high-confidence)	0	1	0	metagenome
VIRSorter_NODE_524_length_5184_cov_37_573796	P29Q	5184	11.4344	FALSE	34.14	TRUE	FALSE	0	Siphoviridae	NA	NA	NA	NA	FALSE	FALSE	No	NA	10	1	0	Low-quality	Genome-fragment	35.18	AAI-based (high-confidence)	0	1	0	metagenome
VIRSorter_NODE_579_length_4624_cov_3_389363	P29Q	4624	3.3337	FALSE	33.22	TRUE	TRUE	5	Siphoviridae	NA	NA	NA	NA	FALSE	FALSE	No	NA	12	2	0	Low-quality	Genome-fragment	10.46	AAI-based (medium-confidence)	0	1	0	metagenome
VIRSorter_NODE_604_length_4451_cov_5_148999	P29Q	4451	3.4134	FALSE	44.1	TRUE	TRUE	3	Siphoviridae	NA	NA	NA	Lactobacillus	FALSE	FALSE	No	NA	9	3	0	Low-quality	Genome-fragment	10.29	AAI-based (high-confidence)	0	1	0	metagenome
VIRSorter_NODE_651_length_4095_cov_39_883416	P29Q	4095	10.6999	FALSE	36.41	TRUE	TRUE	1	Siphoviridae	NA	NA	Lactococcus~phage~bIL310,Lactococcus~phage~bIL312	NA	FALSE	FALSE	No	NA	8	1	0	Low-quality	Genome-fragment	23.05	AAI-based (high-confidence)	0	1	0	metagenome
VIRSorter_NODE_681_length_3930_cov_5_787355	P29Q	3930	4.8018	FALSE	42.77	TRUE	TRUE	4	Unassigned	NA	NA	Lactobacillus~phage~LBR48,Listeria~phage~B054	Lactobacillus	FALSE	FALSE	No	NA	7	5	0	Low-quality	Genome-fragment	9.09	AAI-based (high-confidence)	0	1	0	metagenome
VIRSorter_NODE_873_length_3176_cov_4_081384	P29Q	3176	2.9776	FALSE	34.76	TRUE	TRUE	1	Siphoviridae	NA	NA	NA	NA	FALSE	FALSE	No	NA	5	0	2	Not-determined	Genome-fragment	NA	NA	0	1	no viral genes detected	metagenome
VIRSorter_NODE_1047_length_2817_cov_31_827661	P29Q	2817	6.5247	FALSE	34.86	TRUE	TRUE	8	Siphoviridae	NA	NA	NA	NA	FALSE	FALSE	No	NA	9	6	0	Low-quality	Genome-fragment	8.06	AAI-based (high-confidence)	0	1	0	metagenome
VIRSorter_NODE_1157_length_2651_cov_39_116333	P29Q	2651	5.1098	FALSE	36.21	TRUE	TRUE	5	Siphoviridae	NA	NA	NA	NA	FALSE	FALSE	No	NA	8	4	0	Low-quality	Genome-fragment	7.35	AAI-based (high-confidence)	0	1	0	metagenome
VIRSorter_NODE_1182_length_2621_cov_41_136789	P29Q	2621	35.2003	FALSE	34.64	TRUE	TRUE	2	Siphoviridae	NA	NA	NA	NA	FALSE	FALSE	No	NA	3	1	0	Low-quality	Genome-fragment	2.47	AAI-based (high-confidence)	0	1	0	metagenome
VIRSorter_NODE_1568_length_2223_cov_40_242620	P29Q	2223	5.9969	FALSE	32.43	TRUE	TRUE	3	Siphoviridae	NA	NA	NA	NA	FALSE	FALSE	No	NA	5	3	0	Low-quality	Genome-fragment	6.09	AAI-based (high-confidence)	0	1	0	metagenome
VIRSorter_NODE_1934_length_1971_cov_12_980167	P29Q	1971	8.894	FALSE	54.44	TRUE	TRUE	3	Siphoviridae	NA	NA	NA	NA	FALSE	FALSE	No	NA	3	0	0	Not-determined	Genome-fragment	NA	NA	0	1	no viral genes detected	metagenome
VIRSorter_NODE_3308_length_1463_cov_38_262784	P29Q	1463	10.0984	FALSE	35.89	TRUE	TRUE	4	Siphoviridae	NA	NA	NA	Lactococcus	FALSE	FALSE	No	NA	7	3	0	Low-quality	Genome-fragment	4.19	AAI-based (high-confidence)	0	1	0	metagenome
VIRSorter_NODE_3343_length_1457_cov_11_528531	P29Q	1457	8.046	FALSE	42.62	TRUE	TRUE	1	Siphoviridae	NA	NA	NA	Pediococcus	FALSE	FALSE	No	NA	4	2	0	Low-quality	Genome-fragment	3.49	AAI-based (high-confidence)	0	1	0	metagenome
VIRSorter_NODE_3990_length_1331_cov_35_990596	P29Q	1331	6.0383	FALSE	36.44	TRUE	FALSE	0	Siphoviridae	Lactococcus phage bIL311	gi|13095658|ref|NC_002670.1|	NA	NA	FALSE	FALSE	No	NA	4	1	0	Low-quality	Genome-fragment	0.96	HMM-based (lower-bound)	0	1	0	metagenome
VIRSorter_NODE_5766_length_1087_cov_43_400194	P29Q	1087	13.781	FALSE	32.57	TRUE	TRUE	3	Siphoviridae	NA	NA	NA	NA	FALSE	FALSE	No	NA	3	3	0	Low-quality	Genome-fragment	3.08	AAI-based (high-confidence)	0	1	0	metagenome
VIRSorter_NODE_118_length_24028_cov_31_148792_gene_1_gene_10	P29Q	11934	12.9046	FALSE	37.48	TRUE	TRUE	7	Siphoviridae	NA	NA	NA	NA	FALSE	TRUE	Yes	10023	11	5	2	Low-quality	Genome-fragment	27.89	AAI-based (high-confidence)	16.01	1	0	metagenome
VIRSorter_NODE_3_length_180459_cov_38_010826_gene_181_gene_193	P29Q	6603	21.4021	FALSE	38.23	TRUE	FALSE	5	Siphoviridae	Lactococcus phage bIL310	gi|13095862|ref|NC_002669.1|	Lactococcus~phage~bIL310,Lactococcus~phage~bIL312	NA	FALSE	TRUE	No	NA	13	4	0	Low-quality	Genome-fragment	45.55	AAI-based (high-confidence)	0	1	0	metagenome
VIRSorter_NODE_86_length_29346_cov_38_511044_gene_22_gene_39	P29Q	8832	8.9728	FALSE	33.82	TRUE	TRUE	10	Siphoviridae	NA	NA	NA	Streptococcus	TRUE	TRUE	No	NA	18	6	0	Low-quality	Genome-fragment	21.27	AAI-based (high-confidence)	0	1	0	metagenome
VIRSorter_NODE_105_length_25566_cov_37_534711_gene_24_gene_33	P29Q	4410	7.5524	FALSE	33.58	TRUE	TRUE	3	Siphoviridae	NA	NA	NA	NA	TRUE	TRUE	Yes	2570	10	1	1	Low-quality	Genome-fragment	17.46	AAI-based (medium-confidence)	41.72	1	0	metagenome
VIRSorter_NODE_184_length_8107_cov_269_217958	P33P	8107	108.928	FALSE	33.71	TRUE	TRUE	10	Siphoviridae	NA	NA	NA	NA	TRUE	FALSE	No	NA	16	2	0	Low-quality	Genome-fragment	21.52	AAI-based (high-confidence)	0	1	0	metagenome
VIRSorter_NODE_264_length_4019_cov_328_949798	P33P	4019	133.694	FALSE	36	TRUE	TRUE	4	Siphoviridae	NA	NA	NA	NA	FALSE	FALSE	No	NA	7	5	0	Low-quality	Genome-fragment	11.37	AAI-based (high-confidence)	0	1	0	metagenome
VIRSorter_NODE_78_length_24434_cov_7_013741	P33P	24434	5.0061	FALSE	43.9	TRUE	TRUE	9	Podoviridae	NA	NA	NA	NA	FALSE	FALSE	No	NA	14	8	0	Low-quality	Genome-fragment	32.68	AAI-based (medium-confidence)	0	1	0	metagenome
VIRSorter_NODE_120_length_15681_cov_8_124600	P33P	15681	5.6149	FALSE	44.03	TRUE	TRUE	13	Podoviridae	NA	NA	NA	NA	FALSE	FALSE	No	NA	22	13	0	Low-quality	Genome-fragment	21.22	AAI-based (medium-confidence)	0	1	0	metagenome
VIRSorter_NODE_182_length_8543_cov_258_199340	P33P	8543	69.4331	FALSE	33.2	TRUE	TRUE	8	Siphoviridae	NA	NA	NA	Streptococcus	TRUE	FALSE	Yes	4508	19	3	2	Low-quality	Genome-fragment	10.86	AAI-based (high-confidence)	47.23	1	0	metagenome
VIRSorter_NODE_203_length_7123_cov_268_906621	P33P	7123	75.342	FALSE	35.11	TRUE	TRUE	15	Siphoviridae	NA	NA	NA	NA	FALSE	FALSE	No	NA	17	9	0	Low-quality	Genome-fragment	20.48	AAI-based (high-confidence)	0	1	0	metagenome
VIRSorter_NODE_238_length_5001_cov_316_532552	P33P	5001	104.861	FALSE	39.45	TRUE	TRUE	3	Siphoviridae	NA	NA	Lactococcus~phage~bIL310,Lactococcus~phage~bIL312	NA	FALSE	FALSE	No	NA	10	3	0	Low-quality	Genome-fragment	34.37	AAI-based (high-confidence)	0	1	0	metagenome
VIRSorter_NODE_265_length_3936_cov_2_769389	P33P	3936	1.7688	FALSE	32.47	TRUE	TRUE	3	Siphoviridae	Lactococcus phage 949	gi|327197843|ref|NC_015263.1|	NA	NA	FALSE	FALSE	No	NA	4	4	0	Low-quality	Genome-fragment	2.9	AAI-based (high-confidence)	0	1	0	metagenome
VIRSorter_NODE_317_length_2181_cov_303_890875	P33P	2181	113.252	FALSE	33.52	TRUE	TRUE	2	Siphoviridae	NA	NA	NA	NA	FALSE	FALSE	No	NA	5	0	0	Low-quality	Genome-fragment	15.84	AAI-based (high-confidence)	0	1	no viral genes detected	metagenome
VIRSorter_NODE_331_length_1890_cov_4_002725	P33P	1890	2.2159	FALSE	31.8	TRUE	TRUE	4	Siphoviridae	Lactococcus phage phiL47	gi|589890759|ref|NC_023574.1|	NA	NA	FALSE	FALSE	No	NA	4	3	0	Low-quality	Genome-fragment	1.49	AAI-based (high-confidence)	0	1	0	metagenome
VIRSorter_NODE_342_length_1772_cov_2_592312	P33P	1772	1.6529	FALSE	31.95	TRUE	TRUE	4	Siphoviridae	NA	NA	NA	NA	FALSE	FALSE	No	NA	5	2	0	Low-quality	Genome-fragment	1.36	AAI-based (high-confidence)	0	1	0	metagenome
VIRSorter_NODE_350_length_1670_cov_2_157895	P33P	1670	1.1659	FALSE	33.65	TRUE	TRUE	3	Siphoviridae	Lactococcus phage 949	gi|327197843|ref|NC_015263.1|	NA	NA	FALSE	FALSE	No	NA	3	1	0	Low-quality	Genome-fragment	1.32	AAI-based (high-confidence)	0	1	0	metagenome
VIRSorter_NODE_381_length_1423_cov_2_061404	P33P	1423	1.8826	FALSE	33.03	TRUE	TRUE	4	Siphoviridae	Lactococcus phage 949	gi|327197843|ref|NC_015263.1|	NA	NA	FALSE	FALSE	No	NA	4	2	0	Low-quality	Genome-fragment	1.12	AAI-based (high-confidence)	0	1	0	metagenome
VIRSorter_NODE_413_length_1166_cov_2_036904	P33P	1166	1.9348	FALSE	30.79	TRUE	TRUE	4	Siphoviridae	Lactococcus phage 949	gi|327197843|ref|NC_015263.1|	NA	NA	FALSE	FALSE	No	NA	4	1	0	Low-quality	Genome-fragment	0.92	AAI-based (high-confidence)	0	1	0	metagenome
VIRSorter_NODE_103_length_19229_cov_298_230312_gene_3_gene_18	P33P	13324	109.227	FALSE	38.56	TRUE	TRUE	15	Siphoviridae	NA	NA	Brochothrix~phage~NF5,Lactococcus~phage~TP901-1,Lactococcus~phage~Tuc2009,Lactococcus~phage~ul36,Streptococcus~virus~9871,Streptococcus~virus~9872,Streptococcus~virus~9874	NA	FALSE	TRUE	No	NA	16	14	0	Low-quality	Genome-fragment	37.14	AAI-based (high-confidence)	0	1	0	metagenome
VIRSorter_NODE_31_length_53344_cov_250_842350_gene_1_gene_10	P33P	4664	72.9408	FALSE	33.58	TRUE	TRUE	4	Siphoviridae	NA	NA	Lactococcus~phage~bIL310,Lactococcus~phage~bIL312	NA	TRUE	TRUE	No	NA	10	1	0	Low-quality	Genome-fragment	33.26	AAI-based (high-confidence)	0	1	0	metagenome
VIRSorter_NODE_62_length_30188_cov_258_986891_gene_1_gene_18	P33P	8860	102.916	FALSE	36.88	TRUE	TRUE	4	Siphoviridae	NA	NA	Lactococcus~phage~bIL310,Lactococcus~phage~bIL312	NA	FALSE	TRUE	No	NA	19	4	0	Medium-quality	Genome-fragment	60.95	AAI-based (high-confidence)	0	1	0	metagenome
VIRSorter_NODE_148_length_8089_cov_42_903286	P33Q	8089	12.8937	FALSE	33.87	TRUE	TRUE	10	Siphoviridae	NA	NA	NA	NA	TRUE	FALSE	No	NA	16	2	0	Low-quality	Genome-fragment	21.47	AAI-based (high-confidence)	0	1	0	metagenome
VIRSorter_NODE_125_length_9817_cov_31_446527	P33Q	9817	11.5427	FALSE	35.88	TRUE	TRUE	12	Siphoviridae	NA	NA	NA	Helcococcus	FALSE	FALSE	No	NA	19	11	0	Low-quality	Genome-fragment	27.57	AAI-based (high-confidence)	0	1	0	metagenome
VIRSorter_NODE_142_length_8543_cov_33_944746	P33Q	8543	9.4495	FALSE	33.21	TRUE	TRUE	8	Siphoviridae	NA	NA	NA	Streptococcus	TRUE	FALSE	Yes	4782	19	3	2	Low-quality	Genome-fragment	11.52	AAI-based (high-confidence)	44.02	1	0	metagenome
VIRSorter_NODE_177_length_7123_cov_29_044001	P33Q	7123	7.537	FALSE	35.1	TRUE	TRUE	15	Siphoviridae	NA	NA	NA	NA	FALSE	FALSE	No	NA	17	9	0	Low-quality	Genome-fragment	20.48	AAI-based (high-confidence)	0	1	0	metagenome
VIRSorter_NODE_1699_length_2181_cov_36_901223	P33Q	2181	13.4438	FALSE	33.52	TRUE	TRUE	2	Siphoviridae	NA	NA	NA	NA	FALSE	FALSE	No	NA	5	0	0	Low-quality	Genome-fragment	15.84	AAI-based (high-confidence)	0	1	no viral genes detected	metagenome
VIRSorter_NODE_3110_length_1441_cov_33_728716	P33Q	1441	7.762	FALSE	35.74	TRUE	TRUE	2	Siphoviridae	NA	NA	NA	NA	FALSE	FALSE	No	NA	4	3	0	Low-quality	Genome-fragment	3.91	AAI-based (high-confidence)	0	1	0	metagenome
VIRSorter_NODE_2_length_181404_cov_21_258105_gene_129_gene_184	P33Q	40240	4.6117	FALSE	38.75	TRUE	TRUE	35	Siphoviridae	NA	NA	Streptococcus~phage~A25,Streptococcus~phage~MM1,Streptococcus~phage~phiARI0468-4,Streptococcus~phage~phiBHN167,Streptococcus~phage~phiNJ2	Streptococcus	FALSE	TRUE	Yes	34314	55	34	2	Medium-quality	Genome-fragment	88.92	AAI-based (high-confidence)	14.73	1	0	metagenome
VIRSorter_NODE_83_length_16781_cov_50_149408_gene_5_gene_15	P33Q	11325	14.0043	FALSE	38.81	TRUE	TRUE	10	Siphoviridae	NA	NA	NA	NA	FALSE	TRUE	No	NA	11	9	0	Low-quality	Genome-fragment	31.15	AAI-based (high-confidence)	0	1	0	metagenome
VIRSorter_NODE_24_length_53336_cov_32_844391_gene_1_gene_10	P33Q	4656	15.486	FALSE	33.59	TRUE	TRUE	4	Siphoviridae	NA	NA	Lactococcus~phage~bIL310,Lactococcus~phage~bIL312	NA	TRUE	TRUE	No	NA	10	1	0	Low-quality	Genome-fragment	33.2	AAI-based (high-confidence)	0	1	0	metagenome
VIRSorter_NODE_28_length_47305_cov_31_936593_gene_41_gene_52	P33Q	6259	14.4827	FALSE	38.97	TRUE	TRUE	4	Siphoviridae	NA	NA	Lactococcus~phage~bIL310,Lactococcus~phage~bIL312	NA	FALSE	TRUE	No	NA	12	4	0	Low-quality	Genome-fragment	43.08	AAI-based (high-confidence)	0	1	0	metagenome
VIRSorter_NODE_52_length_30188_cov_34_796801_gene_18_gene_36	P33Q	8860	12.4177	FALSE	36.84	TRUE	TRUE	4	Siphoviridae	NA	NA	Lactococcus~phage~bIL310,Lactococcus~phage~bIL312	NA	FALSE	TRUE	No	NA	19	4	0	Medium-quality	Genome-fragment	60.95	AAI-based (high-confidence)	0	1	0	metagenome
VIRSorter_NODE_70_length_21020_cov_34_868066_gene_12_gene_25	P33Q	9918	25.0506	FALSE	34.25	TRUE	TRUE	5	Siphoviridae	NA	NA	NA	NA	TRUE	TRUE	Yes	2700	14	2	3	Low-quality	Genome-fragment	19.18	AAI-based (high-confidence)	72.78	1	0	metagenome
VIRSorter_NODE_381_length_14638_cov_21_906741	P43P	14638	11.2048	FALSE	35.02	TRUE	TRUE	13	Siphoviridae	Lactococcus phage BK5-T	gi|14251125|ref|NC_002796.1|	Lactococcus~phage~BK5-T,Lactococcus~phage~P335~sensu~lato,Lactococcus~phage~bIL286	Lactococcus	FALSE	FALSE	No	NA	16	13	0	Low-quality	Genome-fragment	37.24	AAI-based (high-confidence)	0	1	0	metagenome
VIRSorter_NODE_398_length_14105_cov_7_678719	P43P	14105	5.814	FALSE	54.21	TRUE	TRUE	16	Siphoviridae	Enterobacteria phage cdtI	gi|148609382|ref|NC_009514.1|	NA	Salmonella	FALSE	FALSE	No	NA	17	13	0	Low-quality	Genome-fragment	29.96	AAI-based (high-confidence)	0	1	0	metagenome
VIRSorter_NODE_495_length_11245_cov_17_942002	P43P	11245	16.3438	FALSE	31.34	TRUE	TRUE	6	Podoviridae	NA	NA	NA	NA	FALSE	FALSE	No	NA	13	12	0	Medium-quality	Genome-fragment	62.41	AAI-based (high-confidence)	0	1	0	metagenome
VIRSorter_NODE_511_length_10678_cov_6_523863	P43P	10678	6.0555	FALSE	35.83	TRUE	TRUE	9	Siphoviridae	Lactococcus phage P092	gi|643654468|ref|NC_024203.1|	NA	NA	FALSE	FALSE	No	NA	10	10	0	Low-quality	Genome-fragment	19.21	AAI-based (high-confidence)	0	1	0	metagenome
VIRSorter_NODE_526_length_10306_cov_7_445518	P43P	10306	3.5227	FALSE	41.3	TRUE	TRUE	9	Siphoviridae	NA	NA	NA	Streptococcus	FALSE	FALSE	No	NA	11	9	0	Low-quality	Genome-fragment	25.75	AAI-based (high-confidence)	0	1	0	metagenome
VIRSorter_NODE_677_length_7522_cov_8_507701	P43P	7522	2.8776	FALSE	60.81	TRUE	TRUE	8	Siphoviridae	NA	NA	NA	NA	FALSE	FALSE	No	NA	9	7	0	Low-quality	Genome-fragment	15.01	AAI-based (medium-confidence)	0	1	0	metagenome
VIRSorter_NODE_760_length_6714_cov_5_900886	P43P	6714	5.878	FALSE	33.3	TRUE	TRUE	6	Siphoviridae	NA	NA	NA	NA	FALSE	FALSE	No	NA	8	6	0	Low-quality	Genome-fragment	12.9	AAI-based (medium-confidence)	0	1	0	metagenome
VIRSorter_NODE_874_length_5610_cov_4_348515	P43P	5610	4.0476	FALSE	35.94	TRUE	TRUE	2	Siphoviridae	NA	NA	NA	NA	FALSE	FALSE	No	NA	6	1	0	Low-quality	Genome-fragment	9.22	AAI-based (high-confidence)	0	1	0	metagenome
VIRSorter_NODE_901_length_5424_cov_5_598435	P43P	5424	5.2592	FALSE	36.12	TRUE	TRUE	4	Siphoviridae	NA	NA	NA	NA	FALSE	FALSE	No	NA	6	5	0	Low-quality	Genome-fragment	17.71	AAI-based (high-confidence)	0	1	0	metagenome
VIRSorter_NODE_912_length_5363_cov_6_491145	P43P	5363	3.5223	FALSE	38.21	TRUE	TRUE	5	Unassigned	NA	NA	NA	Streptococcus	FALSE	FALSE	No	NA	7	3	0	Low-quality	Genome-fragment	13	AAI-based (high-confidence)	0	1	0	metagenome
VIRSorter_NODE_944_length_5159_cov_114_554271	P43P	5159	39.7742	FALSE	38.9	TRUE	TRUE	6	Siphoviridae	NA	NA	NA	NA	FALSE	FALSE	No	NA	7	7	0	Low-quality	Genome-fragment	12.53	AAI-based (high-confidence)	0	1	0	metagenome
VIRSorter_NODE_996_length_4872_cov_19_567158	P43P	4872	15.381	FALSE	33.23	TRUE	TRUE	9	Siphoviridae	NA	NA	NA	NA	FALSE	FALSE	No	NA	9	4	0	Low-quality	Genome-fragment	3.84	AAI-based (high-confidence)	0	1	0	metagenome
VIRSorter_NODE_1014_length_4769_cov_36_125796	P43P	4769	13.3688	FALSE	38.65	TRUE	TRUE	6	Siphoviridae	NA	NA	NA	NA	FALSE	FALSE	No	NA	10	8	0	Low-quality	Genome-fragment	11.42	AAI-based (medium-confidence)	0	1	0	metagenome
VIRSorter_NODE_1080_length_4421_cov_324_595740	P43P	4421	174.35	FALSE	40.17	TRUE	TRUE	5	Siphoviridae	NA	NA	NA	Streptococcus	FALSE	FALSE	No	NA	6	5	0	Low-quality	Genome-fragment	11.7	AAI-based (high-confidence)	0	1	0	metagenome
VIRSorter_NODE_1087_length_4389_cov_5_254730	P43P	4389	4.7195	FALSE	38.55	TRUE	TRUE	4	Myoviridae	NA	NA	NA	NA	FALSE	FALSE	No	NA	5	5	0	Low-quality	Genome-fragment	2.85	AAI-based (medium-confidence)	0	1	0	metagenome
VIRSorter_NODE_1138_length_4160_cov_5_669915	P43P	4160	5.6142	FALSE	37.55	TRUE	TRUE	3	Siphoviridae	NA	NA	NA	NA	FALSE	FALSE	No	NA	3	3	0	Low-quality	Genome-fragment	7.6	AAI-based (high-confidence)	0	1	0	metagenome
VIRSorter_NODE_1180_length_3945_cov_594_426735	P43P	3945	300.231	FALSE	38.28	TRUE	TRUE	6	Siphoviridae	NA	NA	NA	Streptococcus	FALSE	FALSE	No	NA	8	7	0	Low-quality	Genome-fragment	10.52	AAI-based (high-confidence)	0	1	0	metagenome
VIRSorter_NODE_1895_length_2391_cov_5_741866	P43P	2391	5.1945	FALSE	36.55	TRUE	TRUE	4	Myoviridae	NA	NA	NA	NA	FALSE	FALSE	No	NA	4	4	0	Low-quality	Genome-fragment	1.46	HMM-based (lower-bound)	0	1	0	metagenome
VIRSorter_NODE_1987_length_2278_cov_10_314440	P43P	2278	2.8582	FALSE	43.15	TRUE	TRUE	4	Siphoviridae	NA	NA	NA	Staphylococcus	FALSE	FALSE	No	NA	5	4	0	Low-quality	Genome-fragment	5.54	AAI-based (high-confidence)	0	1	0	metagenome
VIRSorter_NODE_2156_length_2082_cov_88_102615	P43P	2082	20.6936	FALSE	37.6	TRUE	TRUE	5	Siphoviridae	Lactococcus phage ul36	gi|21716072|ref|NC_004066.1|	NA	NA	FALSE	FALSE	No	NA	5	4	0	Low-quality	Genome-fragment	5.97	AAI-based (high-confidence)	0	1	0	metagenome
VIRSorter_NODE_2354_length_1913_cov_4_743811	P43P	1913	3.7099	FALSE	40.98	TRUE	TRUE	2	Siphoviridae	NA	NA	NA	NA	FALSE	FALSE	No	NA	4	3	0	Low-quality	Genome-fragment	4.42	HMM-based (lower-bound)	0	1	0	metagenome
VIRSorter_NODE_2428_length_1862_cov_3_190371	P43P	1862	2.7492	FALSE	35.53	TRUE	TRUE	4	Siphoviridae	NA	NA	NA	NA	FALSE	FALSE	No	NA	6	6	0	Low-quality	Genome-fragment	4.34	AAI-based (high-confidence)	0	1	0	metagenome
VIRSorter_NODE_2628_length_1745_cov_8_793491	P43P	1745	2.7278	FALSE	42.81	TRUE	TRUE	4	Siphoviridae	NA	NA	NA	NA	FALSE	FALSE	No	NA	4	4	0	Low-quality	Genome-fragment	4	AAI-based (high-confidence)	0	1	0	metagenome
VIRSorter_NODE_4451_length_1095_cov_1_933654	P43P	1095	1.6429	FALSE	37.17	TRUE	TRUE	3	Siphoviridae	NA	NA	NA	NA	FALSE	FALSE	No	NA	3	2	0	Low-quality	Genome-fragment	2.67	AAI-based (high-confidence)	0	1	0	metagenome
VIRSorter_NODE_119_length_39276_cov_827_399225	P43P	39276	653.784	FALSE	38.73	TRUE	TRUE	39	Siphoviridae	NA	NA	NA	Streptococcus	TRUE	FALSE	No	NA	55	29	0	High-quality	High-quality	100	AAI-based (high-confidence)	0	1	0	metagenome
VIRSorter_NODE_121_length_38940_cov_18_674270	P43P	38940	15.0557	FALSE	33.36	TRUE	TRUE	40	Siphoviridae	Lactococcus phage 949	gi|327197843|ref|NC_015263.1|	NA	NA	TRUE	FALSE	No	NA	42	21	0	Low-quality	Genome-fragment	30.73	AAI-based (high-confidence)	0	1	0	metagenome
VIRSorter_NODE_170_length_31216_cov_8_849780	P43P	31216	7.2956	FALSE	52.13	TRUE	TRUE	35	Siphoviridae	NA	NA	NA	Klebsiella	TRUE	FALSE	Yes	28427	55	30	4	Medium-quality	Genome-fragment	61.37	AAI-based (high-confidence)	8.93	1	0	metagenome
VIRSorter_NODE_255_length_22175_cov_25_064873	P43P	22175	23.2657	FALSE	33.43	TRUE	TRUE	30	Siphoviridae	NA	NA	Staphylococcus~phage~IME-SA4,Staphylococcus~phage~phiRS7	Staphylococcus	TRUE	FALSE	No	NA	47	23	0	Medium-quality	Genome-fragment	52.06	AAI-based (high-confidence)	0	1	0	metagenome
VIRSorter_NODE_268_length_21142_cov_24_628539	P43P	21142	23.4432	FALSE	34.05	TRUE	TRUE	20	Siphoviridae	NA	NA	NA	NA	FALSE	FALSE	No	NA	23	19	1	Low-quality	Genome-fragment	49.47	AAI-based (high-confidence)	0	1	0	metagenome
VIRSorter_NODE_298_length_18554_cov_14_588789	P43P	18554	8.256	FALSE	38.52	TRUE	TRUE	15	Siphoviridae	NA	NA	NA	Peptoniphilus	FALSE	FALSE	No	NA	20	15	0	Low-quality	Genome-fragment	49.21	AAI-based (medium-confidence)	0	1	0	metagenome
VIRSorter_NODE_302_length_18477_cov_6_508577	P43P	18477	6.142	FALSE	35.2	TRUE	TRUE	17	Myoviridae	NA	NA	NA	NA	FALSE	FALSE	No	NA	26	13	0	Low-quality	Genome-fragment	12.14	AAI-based (medium-confidence)	0	1	0	metagenome
VIRSorter_NODE_366_length_15031_cov_16_263889	P43P	15031	13.3549	FALSE	32.17	TRUE	TRUE	12	Siphoviridae	NA	NA	NA	NA	FALSE	FALSE	No	NA	20	6	1	Low-quality	Genome-fragment	11.79	AAI-based (high-confidence)	0	1	0	metagenome
VIRSorter_NODE_371_length_14837_cov_13_940130	P43P	14837	8.6131	FALSE	39.18	TRUE	TRUE	12	Siphoviridae	NA	NA	NA	NA	FALSE	FALSE	No	NA	22	13	0	Low-quality	Genome-fragment	18.26	HMM-based (lower-bound)	0	1	0	metagenome
VIRSorter_NODE_390_length_14415_cov_9_242131	P43P	14415	7.49	FALSE	47.83	TRUE	TRUE	12	Siphoviridae	NA	NA	Acinetobacter~phage~Bphi-B1251,Acinetobacter~phage~vB_AbaS_TRS1,Pseudomonas~phage~phiPSA1	NA	FALSE	FALSE	No	NA	17	14	0	Low-quality	Genome-fragment	28.84	AAI-based (high-confidence)	0	1	0	metagenome
VIRSorter_NODE_397_length_14137_cov_7_200611	P43P	14137	6.8606	FALSE	34.87	TRUE	TRUE	13	Siphoviridae	NA	NA	NA	NA	FALSE	FALSE	No	NA	23	6	2	Low-quality	Genome-fragment	7.99	HMM-based (lower-bound)	0	1	0	metagenome
VIRSorter_NODE_421_length_13321_cov_17_971280	P43P	13321	15.8201	FALSE	32.38	TRUE	TRUE	15	Siphoviridae	Lactococcus phage phiL47	gi|589890759|ref|NC_023574.1|	NA	NA	FALSE	FALSE	No	NA	18	9	0	Low-quality	Genome-fragment	10.5	AAI-based (high-confidence)	0	1	0	metagenome
VIRSorter_NODE_467_length_11947_cov_6_510427	P43P	11947	5.747	FALSE	36.64	TRUE	TRUE	9	Myoviridae	NA	NA	NA	NA	FALSE	FALSE	No	NA	11	10	0	Low-quality	Genome-fragment	8.02	AAI-based (medium-confidence)	0	1	0	metagenome
VIRSorter_NODE_477_length_11631_cov_6_660159	P43P	11631	6.1863	FALSE	36.51	TRUE	TRUE	9	Myoviridae	NA	NA	NA	NA	FALSE	FALSE	No	NA	11	6	0	Low-quality	Genome-fragment	7.07	HMM-based (lower-bound)	0	1	0	metagenome
VIRSorter_NODE_500_length_11034_cov_5_718007	P43P	11034	5.5198	FALSE	34.82	TRUE	TRUE	7	Myoviridae	NA	NA	NA	NA	FALSE	FALSE	No	NA	13	4	0	Low-quality	Genome-fragment	7.22	AAI-based (medium-confidence)	0	1	0	metagenome
VIRSorter_NODE_566_length_9493_cov_3916_495868	P43P	9493	1882.89	FALSE	32.11	TRUE	TRUE	6	Podoviridae	NA	NA	NA	Streptococcus	FALSE	FALSE	No	NA	14	6	0	Medium-quality	Genome-fragment	52.26	AAI-based (medium-confidence)	0	1	0	metagenome
VIRSorter_NODE_574_length_9316_cov_64_748191	P43P	9316	24.2591	FALSE	39.17	TRUE	TRUE	15	Siphoviridae	NA	NA	NA	Streptococcus	TRUE	FALSE	No	NA	21	11	0	Low-quality	Genome-fragment	24.33	AAI-based (high-confidence)	0	1	0	metagenome
VIRSorter_NODE_601_length_8816_cov_102_568771	P43P	8816	49.833	FALSE	35.12	TRUE	TRUE	8	Siphoviridae	NA	NA	NA	Streptococcus	FALSE	FALSE	No	NA	16	8	0	Low-quality	Genome-fragment	21.66	AAI-based (high-confidence)	0	1	0	metagenome
VIRSorter_NODE_618_length_8584_cov_4_586704	P43P	8584	4.7273	FALSE	37.16	TRUE	FALSE	0	Siphoviridae	Lactococcus phage P087	gi|229604969|ref|NC_012663.1|	NA	NA	FALSE	FALSE	No	NA	11	0	0	Low-quality	Genome-fragment	14.1	AAI-based (high-confidence)	0	1	no viral genes detected	metagenome
VIRSorter_NODE_647_length_8067_cov_9_983525	P43P	8067	2.7546	FALSE	35.27	TRUE	TRUE	11	Siphoviridae	Lactococcus phage bIL309	gi|13095805|ref|NC_002668.1|	NA	Lactococcus	FALSE	FALSE	No	NA	14	11	0	Low-quality	Genome-fragment	21.83	AAI-based (high-confidence)	0	1	0	metagenome
VIRSorter_NODE_651_length_7989_cov_9_755357	P43P	7989	8.4325	FALSE	44.06	TRUE	TRUE	9	Unassigned	NA	NA	NA	Salmonella	FALSE	FALSE	No	NA	11	8	1	Low-quality	Genome-fragment	17.56	AAI-based (high-confidence)	0	1	0	metagenome
VIRSorter_NODE_724_length_7063_cov_6_279252	P43P	7063	5.4691	FALSE	36.12	TRUE	TRUE	5	Myoviridae	NA	NA	NA	NA	FALSE	FALSE	No	NA	6	5	0	Low-quality	Genome-fragment	4.69	AAI-based (medium-confidence)	0	1	0	metagenome
VIRSorter_NODE_743_length_6900_cov_12_013587	P43P	6900	7.82	FALSE	35.83	TRUE	TRUE	5	Siphoviridae	NA	NA	NA	Lactobacillus	FALSE	FALSE	No	NA	9	4	0	Low-quality	Genome-fragment	18.18	AAI-based (medium-confidence)	0	1	0	metagenome
VIRSorter_NODE_767_length_6571_cov_3502_392726	P43P	6571	1796.36	FALSE	33.4	TRUE	TRUE	5	Podoviridae	NA	NA	NA	Streptococcus	FALSE	FALSE	No	NA	12	5	0	Low-quality	Genome-fragment	34.25	HMM-based (lower-bound)	0	1	0	metagenome
VIRSorter_NODE_809_length_6230_cov_22_155466	P43P	6230	15.3083	FALSE	36.85	TRUE	TRUE	10	Siphoviridae	Lactococcus phage 98201	gi|1070102140|ref|NC_031064.1|	NA	Lactococcus	FALSE	FALSE	No	NA	11	9	0	Low-quality	Genome-fragment	17.78	AAI-based (high-confidence)	0	1	0	metagenome
VIRSorter_NODE_813_length_6196_cov_7_001791	P43P	6196	6.6301	FALSE	37.96	TRUE	TRUE	3	Myoviridae	NA	NA	NA	NA	FALSE	FALSE	No	NA	3	3	0	Low-quality	Genome-fragment	4	AAI-based (medium-confidence)	0	1	0	metagenome
VIRSorter_NODE_834_length_5981_cov_86_402295	P43P	5981	49.6419	FALSE	36.18	TRUE	TRUE	4	Siphoviridae	NA	NA	NA	NA	FALSE	FALSE	No	NA	9	3	0	Low-quality	Genome-fragment	12.44	HMM-based (lower-bound)	0	1	0	metagenome
VIRSorter_NODE_850_length_5834_cov_12_245198	P43P	5834	12.7787	FALSE	29.74	TRUE	TRUE	4	Podoviridae	NA	NA	NA	Tetragenococcus	FALSE	FALSE	No	NA	7	5	0	Low-quality	Genome-fragment	32.03	AAI-based (high-confidence)	0	1	0	metagenome
VIRSorter_NODE_851_length_5830_cov_18_036017	P43P	5830	15.529	FALSE	33.16	TRUE	TRUE	4	Siphoviridae	Lactococcus phage phiL47	gi|589890759|ref|NC_023574.1|	NA	NA	FALSE	FALSE	No	NA	4	1	0	Low-quality	Genome-fragment	4.6	AAI-based (high-confidence)	0	1	0	metagenome
VIRSorter_NODE_859_length_5717_cov_12_700989	P43P	5717	9.4828	FALSE	30.27	TRUE	TRUE	12	Siphoviridae	NA	NA	NA	NA	FALSE	FALSE	No	NA	17	4	0	Low-quality	Genome-fragment	4.51	AAI-based (high-confidence)	0	1	0	metagenome
VIRSorter_NODE_877_length_5569_cov_5_293979	P43P	5569	5.4301	FALSE	34.37	TRUE	FALSE	0	Siphoviridae	Lactococcus phage P087	gi|229604969|ref|NC_012663.1|	NA	NA	FALSE	FALSE	No	NA	7	0	0	Low-quality	Genome-fragment	9.15	AAI-based (high-confidence)	0	1	no viral genes detected	metagenome
VIRSorter_NODE_893_length_5473_cov_5_094315	P43P	5473	4.9311	FALSE	33.8	TRUE	TRUE	4	Siphoviridae	NA	NA	NA	NA	FALSE	FALSE	No	NA	7	3	0	Low-quality	Genome-fragment	8.99	AAI-based (high-confidence)	0	1	0	metagenome
VIRSorter_NODE_903_length_5418_cov_11_987880	P43P	5418	7.4653	FALSE	38.43	TRUE	TRUE	7	Siphoviridae	NA	NA	Lactobacillus~phage~LBR48,Listeria~phage~B054	NA	FALSE	FALSE	No	NA	8	5	0	Low-quality	Genome-fragment	3.89	HMM-based (lower-bound)	0	1	0	metagenome
VIRSorter_NODE_961_length_5077_cov_13_905814	P43P	5077	8.4572	FALSE	37.07	TRUE	TRUE	5	Siphoviridae	NA	NA	NA	NA	FALSE	FALSE	No	NA	11	5	0	Low-quality	Genome-fragment	12.74	AAI-based (medium-confidence)	0	1	0	metagenome
VIRSorter_NODE_963_length_5054_cov_105_732146	P43P	5054	12.2337	FALSE	36.37	TRUE	TRUE	8	Siphoviridae	NA	NA	NA	NA	FALSE	FALSE	No	NA	16	7	0	Low-quality	Genome-fragment	13.77	AAI-based (high-confidence)	0	1	0	metagenome
VIRSorter_NODE_968_length_5028_cov_13_031973	P43P	5028	11.7076	FALSE	27.31	TRUE	TRUE	4	Siphoviridae	NA	NA	NA	NA	FALSE	FALSE	No	NA	9	4	0	Low-quality	Genome-fragment	3.93	AAI-based (high-confidence)	0	1	0	metagenome
VIRSorter_NODE_1015_length_4769_cov_10_818413	P43P	4769	9.0006	FALSE	35.16	TRUE	TRUE	4	Siphoviridae	Lactococcus phage 98201	gi|1070102140|ref|NC_031064.1|	NA	NA	FALSE	FALSE	No	NA	5	5	0	Low-quality	Genome-fragment	12.69	AAI-based (high-confidence)	0	1	0	metagenome
VIRSorter_NODE_1045_length_4587_cov_9_148941	P43P	4587	7.6104	FALSE	48.35	TRUE	TRUE	6	Siphoviridae	NA	NA	NA	Salmonella	FALSE	FALSE	No	NA	7	7	0	Low-quality	Genome-fragment	8.51	AAI-based (high-confidence)	0	1	0	metagenome
VIRSorter_NODE_1140_length_4155_cov_5_594634	P43P	4155	5.7285	FALSE	35.91	TRUE	TRUE	2	Siphoviridae	Lactococcus phage P087	gi|229604969|ref|NC_012663.1|	NA	NA	FALSE	FALSE	No	NA	7	0	0	Low-quality	Genome-fragment	6.83	AAI-based (high-confidence)	0	1	no viral genes detected	metagenome
VIRSorter_NODE_1154_length_4100_cov_5_918171	P43P	4100	5.532	FALSE	36.2	TRUE	TRUE	3	Siphoviridae	Lactococcus phage P092	gi|643654468|ref|NC_024203.1|	NA	NA	FALSE	FALSE	No	NA	3	3	0	Low-quality	Genome-fragment	6.83	AAI-based (high-confidence)	0	1	0	metagenome
VIRSorter_NODE_1201_length_3878_cov_7_066702	P43P	3878	4.0248	FALSE	35.95	TRUE	TRUE	7	Siphoviridae	NA	NA	NA	Lactococcus	FALSE	FALSE	No	NA	11	8	0	Low-quality	Genome-fragment	10.3	AAI-based (medium-confidence)	0	1	0	metagenome
VIRSorter_NODE_1231_length_3773_cov_284_577192	P43P	3773	59.9534	FALSE	39.97	TRUE	TRUE	3	Siphoviridae	Lactococcus phage bIL310	gi|13095862|ref|NC_002669.1|	Lactococcus~phage~bIL310,Lactococcus~phage~bIL312	NA	FALSE	FALSE	No	NA	7	3	0	Low-quality	Genome-fragment	25.91	AAI-based (high-confidence)	0	1	0	metagenome
VIRSorter_NODE_1237_length_3758_cov_9_974615	P43P	3758	7.6227	FALSE	47.1	TRUE	TRUE	10	Unassigned	Escherichia virus Lambda	gi|9626243|ref|NC_001416.1|	NA	Dickeya	TRUE	FALSE	No	NA	10	10	0	Low-quality	Genome-fragment	6.7	AAI-based (high-confidence)	0	1	0	metagenome
VIRSorter_NODE_1246_length_3719_cov_17_578057	P43P	3719	14.3461	FALSE	32.21	TRUE	TRUE	5	Siphoviridae	NA	NA	NA	NA	FALSE	FALSE	No	NA	6	2	0	Low-quality	Genome-fragment	2.94	AAI-based (high-confidence)	0	1	0	metagenome
VIRSorter_NODE_1258_length_3662_cov_4_790408	P43P	3662	3.7075	FALSE	40.36	TRUE	TRUE	2	Unclassified	NA	NA	NA	NA	FALSE	FALSE	No	NA	3	2	0	Low-quality	Genome-fragment	5	HMM-based (lower-bound)	0	1	0	metagenome
VIRSorter_NODE_1443_length_3161_cov_8_259498	P43P	3161	5.1278	FALSE	37.17	TRUE	TRUE	1	Siphoviridae	NA	NA	NA	NA	FALSE	FALSE	No	NA	7	3	0	Low-quality	Genome-fragment	6.81	AAI-based (high-confidence)	0	1	0	metagenome
VIRSorter_NODE_1473_length_3096_cov_4_450510	P43P	3096	4.3527	FALSE	34.33	TRUE	TRUE	2	Siphoviridae	Lactococcus phage P087	gi|229604969|ref|NC_012663.1|	NA	NA	FALSE	FALSE	No	NA	3	1	0	Low-quality	Genome-fragment	5.09	AAI-based (high-confidence)	0	1	0	metagenome
VIRSorter_NODE_1475_length_3093_cov_4_675115	P43P	3093	5.1649	FALSE	32.98	TRUE	TRUE	2	Siphoviridae	Lactococcus phage P087	gi|229604969|ref|NC_012663.1|	NA	NA	FALSE	FALSE	No	NA	7	1	0	Low-quality	Genome-fragment	5.08	AAI-based (high-confidence)	0	1	0	metagenome
VIRSorter_NODE_1551_length_2906_cov_4_903192	P43P	2906	3.5327	FALSE	36.3	TRUE	TRUE	3	Unclassified	NA	NA	NA	NA	FALSE	FALSE	No	NA	7	4	0	Low-quality	Genome-fragment	1.77	HMM-based (lower-bound)	0	1	0	metagenome
VIRSorter_NODE_1558_length_2897_cov_5_439831	P43P	2897	4.2258	FALSE	36.11	TRUE	TRUE	1	Unclassified	NA	NA	NA	NA	FALSE	FALSE	No	NA	6	0	0	Low-quality	Genome-fragment	6.24	AAI-based (high-confidence)	0	1	no viral genes detected	metagenome
VIRSorter_NODE_1631_length_2779_cov_6_480543	P43P	2779	6.4286	FALSE	32.46	TRUE	TRUE	3	Siphoviridae	NA	NA	NA	NA	FALSE	FALSE	No	NA	3	1	0	Low-quality	Genome-fragment	2.21	AAI-based (high-confidence)	0	1	0	metagenome
VIRSorter_NODE_1657_length_2724_cov_5_309479	P43P	2724	3.6652	FALSE	31.06	TRUE	TRUE	5	Siphoviridae	NA	NA	NA	NA	FALSE	FALSE	No	NA	6	3	0	Low-quality	Genome-fragment	6.33	AAI-based (high-confidence)	0	1	0	metagenome
VIRSorter_NODE_1671_length_2699_cov_45_953858	P43P	2699	33.8629	FALSE	55.21	TRUE	FALSE	0	Siphoviridae	NA	NA	NA	Escherichia	FALSE	FALSE	No	NA	3	0	0	Low-quality	Genome-fragment	4.01	AAI-based (high-confidence)	0	1	no viral genes detected	metagenome
VIRSorter_NODE_1733_length_2607_cov_17_439263	P43P	2607	9.4925	FALSE	29.46	TRUE	TRUE	6	Siphoviridae	Lactococcus phage WRP3	gi|849250823|ref|NC_027341.1|	NA	NA	FALSE	FALSE	No	NA	6	2	0	Low-quality	Genome-fragment	2.06	AAI-based (high-confidence)	0	1	0	metagenome
VIRSorter_NODE_1778_length_2537_cov_3_518131	P43P	2537	2.9192	FALSE	41.7	TRUE	TRUE	2	Siphoviridae	NA	NA	NA	NA	FALSE	FALSE	No	NA	4	3	0	Low-quality	Genome-fragment	6.31	AAI-based (medium-confidence)	0	1	0	metagenome
VIRSorter_NODE_1876_length_2410_cov_95_833546	P43P	2410	16.7129	FALSE	35.39	TRUE	TRUE	6	Siphoviridae	NA	NA	NA	NA	FALSE	FALSE	No	NA	7	4	0	Low-quality	Genome-fragment	6.8	AAI-based (high-confidence)	0	1	0	metagenome
VIRSorter_NODE_1947_length_2325_cov_86_238326	P43P	2325	11.4095	FALSE	34.88	TRUE	TRUE	3	Siphoviridae	NA	NA	NA	NA	FALSE	FALSE	No	NA	4	2	0	Low-quality	Genome-fragment	6.48	AAI-based (high-confidence)	0	1	0	metagenome
VIRSorter_NODE_1959_length_2308_cov_2_053706	P43P	2308	2.0615	FALSE	28.08	TRUE	TRUE	5	Myoviridae	NA	NA	NA	NA	FALSE	FALSE	No	NA	5	4	0	Low-quality	Genome-fragment	1.55	AAI-based (high-confidence)	0	1	0	metagenome
VIRSorter_NODE_2024_length_2243_cov_4_003199	P43P	2243	3.3741	FALSE	39.23	TRUE	TRUE	3	Myoviridae	NA	NA	NA	NA	FALSE	FALSE	No	NA	3	2	0	Low-quality	Genome-fragment	1.41	HMM-based (lower-bound)	0	1	0	metagenome
VIRSorter_NODE_2062_length_2189_cov_4_798969	P43P	2189	5.9616	FALSE	32.71	TRUE	TRUE	1	Siphoviridae	Lactococcus phage P087	gi|229604969|ref|NC_012663.1|	NA	NA	FALSE	FALSE	No	NA	5	0	0	Low-quality	Genome-fragment	3.6	AAI-based (high-confidence)	0	1	no viral genes detected	metagenome
VIRSorter_NODE_2095_length_2150_cov_4_194272	P43P	2150	3.846	FALSE	37.07	TRUE	TRUE	2	Siphoviridae	NA	NA	NA	NA	FALSE	FALSE	No	NA	4	3	0	Low-quality	Genome-fragment	5.33	AAI-based (medium-confidence)	0	1	0	metagenome
VIRSorter_NODE_2115_length_2132_cov_3_434280	P43P	2132	4.2978	FALSE	33.58	TRUE	FALSE	0	Siphoviridae	Lactococcus phage P087	gi|229604969|ref|NC_012663.1|	NA	NA	FALSE	FALSE	No	NA	5	0	1	Low-quality	Genome-fragment	3.5	AAI-based (high-confidence)	0	1	no viral genes detected	metagenome
VIRSorter_NODE_2388_length_1889_cov_4_139040	P43P	1889	3.7851	FALSE	37.27	TRUE	TRUE	3	Myoviridae	NA	NA	NA	NA	FALSE	FALSE	No	NA	3	2	0	Low-quality	Genome-fragment	1.16	HMM-based (lower-bound)	0	1	0	metagenome
VIRSorter_NODE_2387_length_1889_cov_12_295529	P43P	1889	5.8158	FALSE	35.57	TRUE	TRUE	3	Siphoviridae	NA	NA	NA	NA	FALSE	FALSE	No	NA	3	2	0	Low-quality	Genome-fragment	5.17	AAI-based (high-confidence)	0	1	0	metagenome
VIRSorter_NODE_2604_length_1753_cov_12_259128	P43P	1753	8.8197	FALSE	39.02	TRUE	TRUE	2	Siphoviridae	NA	NA	NA	NA	FALSE	FALSE	No	NA	4	3	0	Low-quality	Genome-fragment	4.36	AAI-based (medium-confidence)	0	1	0	metagenome
VIRSorter_NODE_2748_length_1679_cov_3_995690	P43P	1679	4.0197	FALSE	35.02	TRUE	TRUE	2	Siphoviridae	Lactococcus phage bIL309	gi|13095805|ref|NC_002668.1|	NA	NA	FALSE	FALSE	No	NA	3	1	0	Low-quality	Genome-fragment	4.39	AAI-based (high-confidence)	0	1	0	metagenome
VIRSorter_NODE_2912_length_1590_cov_3_843648	P43P	1590	2.5264	FALSE	34.03	TRUE	TRUE	2	Siphoviridae	NA	NA	NA	NA	FALSE	FALSE	No	NA	3	0	0	Not-determined	Genome-fragment	NA	NA	0	1	no viral genes detected	metagenome
VIRSorter_NODE_3018_length_1528_cov_4_229464	P43P	1528	4.2363	FALSE	36.45	TRUE	TRUE	3	Siphoviridae	NA	NA	NA	NA	FALSE	FALSE	No	NA	4	3	0	Low-quality	Genome-fragment	4.66	AAI-based (high-confidence)	0	1	0	metagenome
VIRSorter_NODE_3102_length_1495_cov_206_457639	P43P	1495	25.0408	FALSE	29.97	TRUE	TRUE	1	Siphoviridae	NA	NA	NA	NA	FALSE	FALSE	No	NA	3	0	0	Low-quality	Genome-fragment	3.93	AAI-based (high-confidence)	0	1	no viral genes detected	metagenome
VIRSorter_NODE_3216_length_1451_cov_2_726361	P43P	1451	2.113	FALSE	32.8	TRUE	TRUE	3	Siphoviridae	NA	NA	NA	NA	FALSE	FALSE	No	NA	4	3	0	Low-quality	Genome-fragment	4	AAI-based (high-confidence)	0	1	0	metagenome
VIRSorter_NODE_3352_length_1408_cov_3_144124	P43P	1408	3.1896	FALSE	35.94	TRUE	TRUE	3	Siphoviridae	NA	NA	NA	NA	FALSE	FALSE	No	NA	5	3	0	Low-quality	Genome-fragment	2.9	HMM-based (lower-bound)	0	1	0	metagenome
VIRSorter_NODE_3447_length_1378_cov_3_652305	P43P	1378	3.4927	FALSE	31.42	TRUE	FALSE	0	Siphoviridae	NA	NA	NA	NA	FALSE	FALSE	No	NA	3	0	0	Low-quality	Genome-fragment	2.29	AAI-based (high-confidence)	0	1	no viral genes detected	metagenome
VIRSorter_NODE_3522_length_1351_cov_240_252315	P43P	1351	67.5877	FALSE	37.45	TRUE	TRUE	1	Siphoviridae	NA	NA	NA	NA	FALSE	FALSE	No	NA	3	1	0	Low-quality	Genome-fragment	9.56	AAI-based (high-confidence)	0	1	0	metagenome
VIRSorter_NODE_3588_length_1331_cov_103_946708	P43P	1331	13.0714	FALSE	36.44	TRUE	FALSE	0	Siphoviridae	Lactococcus phage bIL311	gi|13095658|ref|NC_002670.1|	NA	NA	FALSE	FALSE	No	NA	4	1	0	Low-quality	Genome-fragment	0.96	HMM-based (lower-bound)	0	1	0	metagenome
VIRSorter_NODE_3700_length_1297_cov_4_027375	P43P	1297	3.3994	FALSE	31.69	TRUE	TRUE	1	Siphoviridae	Lactococcus phage bIL311	gi|13095658|ref|NC_002670.1|	NA	NA	FALSE	FALSE	No	NA	4	0	0	Low-quality	Genome-fragment	3.6	AAI-based (high-confidence)	0	1	no viral genes detected	metagenome
VIRSorter_NODE_3812_length_1268_cov_3_507007	P43P	1268	2.8927	FALSE	39.2	TRUE	TRUE	3	Siphoviridae	NA	NA	NA	NA	FALSE	FALSE	No	NA	3	3	0	Low-quality	Genome-fragment	2.74	AAI-based (medium-confidence)	0	1	0	metagenome
VIRSorter_NODE_3938_length_1230_cov_4_052766	P43P	1230	4.2967	FALSE	34.23	TRUE	TRUE	2	Siphoviridae	Lactococcus phage P087	gi|229604969|ref|NC_012663.1|	NA	NA	FALSE	FALSE	No	NA	4	1	0	Low-quality	Genome-fragment	2.02	AAI-based (high-confidence)	0	1	0	metagenome
VIRSorter_NODE_3978_length_1219_cov_3_292955	P43P	1219	1.0312	FALSE	39.29	TRUE	TRUE	3	Siphoviridae	NA	NA	NA	NA	FALSE	FALSE	No	NA	4	2	0	Low-quality	Genome-fragment	3.07	AAI-based (medium-confidence)	0	1	0	metagenome
VIRSorter_NODE_4264_length_1138_cov_14_977839	P43P	1138	7.5228	FALSE	34.53	TRUE	TRUE	3	Siphoviridae	NA	NA	NA	NA	FALSE	FALSE	No	NA	4	3	0	Low-quality	Genome-fragment	1.27	AAI-based (medium-confidence)	0	1	0	metagenome
VIRSorter_NODE_4298_length_1130_cov_89_106047	P43P	1130	9.0035	FALSE	37.17	TRUE	TRUE	3	Siphoviridae	NA	NA	NA	NA	FALSE	FALSE	No	NA	5	3	0	Low-quality	Genome-fragment	2.46	AAI-based (high-confidence)	0	1	0	metagenome
VIRSorter_NODE_4397_length_1108_cov_5_195632	P43P	1108	4.0903	FALSE	35.65	TRUE	TRUE	4	Siphoviridae	NA	NA	NA	NA	FALSE	FALSE	No	NA	4	2	0	Low-quality	Genome-fragment	3.08	AAI-based (high-confidence)	0	1	0	metagenome
VIRSorter_NODE_4461_length_1093_cov_17_562620	P43P	1093	10.4812	FALSE	32.66	TRUE	TRUE	3	Siphoviridae	Lactococcus phage WRP3	gi|849250823|ref|NC_027341.1|	NA	NA	FALSE	FALSE	No	NA	3	2	0	Low-quality	Genome-fragment	0.86	AAI-based (high-confidence)	0	1	0	metagenome
VIRSorter_NODE_4650_length_1052_cov_3_136409	P43P	1052	3.5608	FALSE	33.27	TRUE	FALSE	0	Siphoviridae	Lactococcus phage P087	gi|229604969|ref|NC_012663.1|	NA	NA	FALSE	FALSE	No	NA	4	0	0	Low-quality	Genome-fragment	1.73	AAI-based (high-confidence)	0	1	no viral genes detected	metagenome
VIRSorter_NODE_135_length_37201_cov_8_697437_gene_1_gene_21	P43P	18375	6.6321	FALSE	51.77	TRUE	TRUE	15	Myoviridae	NA	NA	NA	Klebsiella	FALSE	TRUE	No	NA	20	13	0	Low-quality	Genome-fragment	39.53	AAI-based (high-confidence)	0	1	0	metagenome
VIRSorter_NODE_38_length_69666_cov_15_739452_gene_7_gene_38	P43P	23357	8.6089	FALSE	41.16	TRUE	TRUE	17	Siphoviridae	NA	NA	NA	NA	FALSE	TRUE	No	NA	32	19	0	Medium-quality	Genome-fragment	61.84	AAI-based (medium-confidence)	0	1	0	metagenome
VIRSorter_NODE_63_length_60030_cov_88_175857_gene_48_gene_67	P43P	11598	31.6382	FALSE	33.56	TRUE	TRUE	16	Siphoviridae	NA	NA	NA	Lactococcus	TRUE	TRUE	No	NA	20	14	0	Low-quality	Genome-fragment	29.97	AAI-based (high-confidence)	0	1	0	metagenome
VIRSorter_NODE_215_length_25629_cov_182_525065_gene_1_gene_25	P43P	14582	54.409	FALSE	35.45	TRUE	TRUE	9	Siphoviridae	NA	NA	Lactococcus~phage~bIL310,Lactococcus~phage~bIL312	NA	TRUE	TRUE	Yes	8651	25	4	3	Medium-quality	Genome-fragment	59.88	AAI-based (high-confidence)	40.67	1	0	metagenome
VIRSorter_NODE_219_length_25182_cov_94_998846_gene_16_gene_36	P43P	11036	14.0759	FALSE	32.68	TRUE	TRUE	14	Siphoviridae	NA	NA	NA	Staphylococcus	TRUE	TRUE	No	NA	21	8	0	Low-quality	Genome-fragment	31.77	AAI-based (high-confidence)	0	1	0	metagenome
VIRSorter_NODE_220_length_25160_cov_120_486158_gene_1_gene_10	P43P	4410	28.4363	FALSE	33.49	TRUE	TRUE	3	Siphoviridae	NA	NA	NA	NA	TRUE	TRUE	Yes	2513	10	1	1	Low-quality	Genome-fragment	17.08	AAI-based (medium-confidence)	43.02	1	0	metagenome
VIRSorter_NODE_131_length_28525_cov_9_062487	P43Q	28525	6.4735	FALSE	41.36	TRUE	TRUE	26	Siphoviridae	NA	NA	NA	Staphylococcus	FALSE	FALSE	No	NA	47	29	0	Medium-quality	Genome-fragment	62.02	AAI-based (high-confidence)	0	1	0	metagenome
VIRSorter_NODE_297_length_14470_cov_9_654041	P43Q	14470	4.7623	FALSE	39.7	TRUE	TRUE	14	Unassigned	NA	NA	NA	Streptococcus	FALSE	FALSE	No	NA	17	12	0	Low-quality	Genome-fragment	35.1	AAI-based (high-confidence)	0	1	0	metagenome
VIRSorter_NODE_507_length_9226_cov_6_988333	P43Q	9226	5.3769	FALSE	38.94	TRUE	TRUE	15	Podoviridae	NA	NA	Lactococcus~phage~50101,Lactococcus~phage~63301,Lactococcus~phage~phiLC3,Lactococcus~phage~r1t,Streptococcus~phage~315.3,Streptococcus~phage~SM1,Streptococcus~phage~Str-PAP-1	Streptococcus	FALSE	FALSE	No	NA	15	15	0	Low-quality	Genome-fragment	24.54	AAI-based (high-confidence)	0	1	0	metagenome
VIRSorter_NODE_562_length_8354_cov_6_216773	P43Q	8354	5.0363	FALSE	36.98	TRUE	TRUE	12	Podoviridae	NA	NA	NA	Streptococcus	FALSE	FALSE	No	NA	17	10	0	Low-quality	Genome-fragment	23.33	AAI-based (high-confidence)	0	1	0	metagenome
VIRSorter_NODE_639_length_7410_cov_9_865398	P43Q	7410	9.2625	FALSE	30.7	TRUE	TRUE	3	Podoviridae	NA	NA	NA	NA	FALSE	FALSE	No	NA	10	7	0	Low-quality	Genome-fragment	40.91	AAI-based (high-confidence)	0	1	0	metagenome
VIRSorter_NODE_682_length_6996_cov_9_520242	P43Q	6996	3.0713	FALSE	38.78	TRUE	TRUE	7	Siphoviridae	NA	NA	NA	NA	FALSE	FALSE	No	NA	10	8	0	Low-quality	Genome-fragment	17.07	AAI-based (high-confidence)	0	1	0	metagenome
VIRSorter_NODE_705_length_6845_cov_5_544772	P43Q	6845	4.1262	FALSE	45.3	TRUE	TRUE	5	Siphoviridae	NA	NA	NA	Lactobacillus	FALSE	FALSE	No	NA	6	6	0	Low-quality	Genome-fragment	9.83	AAI-based (high-confidence)	0	1	0	metagenome
VIRSorter_NODE_761_length_6356_cov_6_769402	P43Q	6356	5.7138	FALSE	40.58	TRUE	TRUE	6	Siphoviridae	NA	NA	NA	Listeria	FALSE	FALSE	No	NA	7	7	0	Low-quality	Genome-fragment	14.27	AAI-based (medium-confidence)	0	1	0	metagenome
VIRSorter_NODE_806_length_6004_cov_10_606657	P43Q	6004	6.8504	FALSE	43.54	TRUE	TRUE	6	Siphoviridae	NA	NA	NA	Staphylococcus	FALSE	FALSE	No	NA	9	6	0	Low-quality	Genome-fragment	14.46	AAI-based (high-confidence)	0	1	0	metagenome
VIRSorter_NODE_882_length_5500_cov_152_068687	P43Q	5500	20.6069	FALSE	36.8	TRUE	TRUE	5	Siphoviridae	NA	NA	NA	Lactococcus	FALSE	FALSE	No	NA	7	5	0	Low-quality	Genome-fragment	15.59	AAI-based (high-confidence)	0	1	0	metagenome
VIRSorter_NODE_1311_length_3902_cov_68_075903	P43Q	3902	27.4165	FALSE	38.19	TRUE	TRUE	6	Siphoviridae	NA	NA	NA	Streptococcus	FALSE	FALSE	No	NA	7	7	0	Low-quality	Genome-fragment	10.41	AAI-based (high-confidence)	0	1	0	metagenome
VIRSorter_NODE_1637_length_3164_cov_7_157929	P43Q	3164	4.2551	FALSE	41.5	TRUE	TRUE	3	Siphoviridae	NA	NA	NA	Lactobacillus	FALSE	FALSE	No	NA	4	2	0	Low-quality	Genome-fragment	4.54	AAI-based (high-confidence)	0	1	0	metagenome
VIRSorter_NODE_1745_length_3003_cov_8_754410	P43Q	3003	7.682	FALSE	33.4	TRUE	TRUE	2	Podoviridae	NA	NA	NA	NA	FALSE	FALSE	No	NA	4	2	0	Low-quality	Genome-fragment	15.89	AAI-based (high-confidence)	0	1	0	metagenome
VIRSorter_NODE_2087_length_2607_cov_4_270768	P43Q	2607	1.9965	FALSE	33.45	TRUE	TRUE	6	Siphoviridae	NA	NA	NA	NA	FALSE	FALSE	No	NA	7	6	0	Low-quality	Genome-fragment	6.14	AAI-based (medium-confidence)	0	1	0	metagenome
VIRSorter_NODE_2110_length_2586_cov_225_686290	P43Q	2586	48.3712	FALSE	37.82	TRUE	TRUE	3	Siphoviridae	NA	NA	NA	Lactococcus	FALSE	FALSE	No	NA	3	2	0	Low-quality	Genome-fragment	7.09	AAI-based (high-confidence)	0	1	0	metagenome
VIRSorter_NODE_2212_length_2484_cov_3_438040	P43Q	2484	2.6381	FALSE	42.43	TRUE	TRUE	2	Siphoviridae	NA	NA	NA	NA	FALSE	FALSE	No	NA	3	3	0	Low-quality	Genome-fragment	3.28	HMM-based (lower-bound)	0	1	0	metagenome
VIRSorter_NODE_3451_length_1805_cov_2_720571	P43Q	1805	1.015	FALSE	35.07	TRUE	TRUE	2	Siphoviridae	Lactococcus phage bIL309	gi|13095805|ref|NC_002668.1|	NA	NA	FALSE	FALSE	No	NA	4	3	0	Low-quality	Genome-fragment	4.89	AAI-based (high-confidence)	0	1	0	metagenome
VIRSorter_NODE_3853_length_1673_cov_2_915946	P43Q	1673	1.9301	FALSE	44.95	TRUE	TRUE	1	Siphoviridae	NA	NA	NA	NA	FALSE	FALSE	No	NA	3	3	0	Low-quality	Genome-fragment	4.22	AAI-based (medium-confidence)	0	1	0	metagenome
VIRSorter_NODE_6488_length_1160_cov_1_276018	P43Q	1160	0.9724	FALSE	32.76	TRUE	TRUE	3	Siphoviridae	NA	NA	NA	NA	FALSE	FALSE	No	NA	4	3	0	Low-quality	Genome-fragment	2.58	AAI-based (medium-confidence)	0	1	0	metagenome
VIRSorter_NODE_34_length_68620_cov_11_987413	P43Q	68484	4.7519	TRUE	35.63	TRUE	FALSE	63	Siphoviridae	NA	NA	NA	Lactobacillus	FALSE	FALSE	No	NA	111	55	0	High-quality	High-quality	100	AAI-based (medium-confidence)	0	1.94	high kmer_freq may indicate large duplication; contig >1.5x longer than expected genome length	metagenome
VIRSorter_NODE_246_length_16901_cov_7_726760	P43Q	16901	6.092	FALSE	35.63	TRUE	TRUE	13	Siphoviridae	NA	NA	NA	NA	TRUE	FALSE	No	NA	38	7	1	Low-quality	Genome-fragment	39.13	AAI-based (medium-confidence)	0	1	0	metagenome
VIRSorter_NODE_268_length_15738_cov_17_450934	P43Q	15738	8.7675	FALSE	28.83	TRUE	TRUE	7	Siphoviridae	NA	NA	NA	NA	TRUE	FALSE	No	NA	25	2	0	Low-quality	Genome-fragment	43.25	AAI-based (medium-confidence)	0	1	0	metagenome
VIRSorter_NODE_293_length_14604_cov_222_935116	P43Q	14604	76.9432	FALSE	38.33	TRUE	TRUE	24	Siphoviridae	NA	NA	Brochothrix~phage~NF5,Lactococcus~phage~TP901-1,Lactococcus~phage~Tuc2009,Lactococcus~phage~ul36,Streptococcus~virus~9871,Streptococcus~virus~9872,Streptococcus~virus~9874	Streptococcus	FALSE	FALSE	No	NA	27	22	0	Low-quality	Genome-fragment	38.99	AAI-based (high-confidence)	0	1	0	metagenome
VIRSorter_NODE_322_length_13415_cov_8_264895	P43Q	13415	7.5563	FALSE	34.45	TRUE	TRUE	15	Siphoviridae	NA	NA	NA	Streptococcus	TRUE	FALSE	No	NA	32	9	0	Low-quality	Genome-fragment	32.58	AAI-based (high-confidence)	0	1	0	metagenome
VIRSorter_NODE_456_length_9929_cov_6_144724	P43Q	9929	4.4794	FALSE	42.23	TRUE	TRUE	11	Siphoviridae	NA	NA	NA	Lactobacillus	FALSE	FALSE	No	NA	21	7	0	Low-quality	Genome-fragment	14.26	AAI-based (high-confidence)	0	1	0	metagenome
VIRSorter_NODE_491_length_9423_cov_9_554547	P43Q	9423	7.0241	FALSE	45.03	TRUE	TRUE	5	Unassigned	NA	NA	NA	NA	FALSE	FALSE	No	NA	7	5	0	Low-quality	Genome-fragment	24.23	AAI-based (high-confidence)	0	1	0	metagenome
VIRSorter_NODE_557_length_8409_cov_13_543931	P43Q	8409	9.1663	FALSE	38.95	TRUE	TRUE	11	Siphoviridae	NA	NA	NA	NA	FALSE	FALSE	No	NA	18	8	0	Low-quality	Genome-fragment	11.96	HMM-based (lower-bound)	0	1	0	metagenome
VIRSorter_NODE_570_length_8240_cov_9_193036	P43Q	8240	9.1371	FALSE	29.6	TRUE	TRUE	5	Podoviridae	NA	NA	NA	Tetragenococcus	FALSE	FALSE	No	NA	12	7	0	Low-quality	Genome-fragment	45.24	AAI-based (high-confidence)	0	1	0	metagenome
VIRSorter_NODE_763_length_6339_cov_213_514481	P43Q	6339	112.171	FALSE	33.14	TRUE	TRUE	3	Siphoviridae	NA	NA	NA	NA	TRUE	FALSE	No	NA	8	1	0	Low-quality	Genome-fragment	46.16	AAI-based (high-confidence)	0	1	0	metagenome
VIRSorter_NODE_844_length_5753_cov_222_776413	P43Q	5753	81.7699	FALSE	38.17	TRUE	TRUE	3	Siphoviridae	NA	NA	Lactococcus~phage~bIL310,Lactococcus~phage~bIL312	NA	FALSE	FALSE	No	NA	11	3	0	Low-quality	Genome-fragment	39.46	AAI-based (high-confidence)	0	1	0	metagenome
VIRSorter_NODE_855_length_5681_cov_6_414149	P43Q	5681	4.2876	FALSE	42.37	TRUE	TRUE	8	Siphoviridae	NA	NA	NA	Streptococcus	FALSE	FALSE	No	NA	11	6	0	Low-quality	Genome-fragment	12.68	AAI-based (high-confidence)	0	1	0	metagenome
VIRSorter_NODE_863_length_5621_cov_7_241286	P43Q	5621	6.0391	FALSE	39.76	TRUE	TRUE	6	Siphoviridae	NA	NA	NA	NA	FALSE	FALSE	No	NA	7	3	0	Low-quality	Genome-fragment	7.08	HMM-based (lower-bound)	0	1	0	metagenome
VIRSorter_NODE_904_length_5369_cov_39_032179	P43Q	5369	16.0304	FALSE	33.43	TRUE	TRUE	10	Siphoviridae	NA	NA	NA	Streptococcus	FALSE	FALSE	No	NA	16	4	0	Low-quality	Genome-fragment	9.6	HMM-based (lower-bound)	0	1	0	metagenome
VIRSorter_NODE_1045_length_4743_cov_677_331698	P43Q	4743	191.17	FALSE	33.31	TRUE	TRUE	5	Podoviridae	NA	NA	NA	Streptococcus	FALSE	FALSE	No	NA	10	5	0	Low-quality	Genome-fragment	26.1	AAI-based (medium-confidence)	0	1	0	metagenome
VIRSorter_NODE_1096_length_4544_cov_4_549343	P43Q	4544	2.9525	FALSE	40.07	TRUE	TRUE	4	Siphoviridae	NA	NA	NA	NA	TRUE	FALSE	No	NA	5	1	0	Low-quality	Genome-fragment	9.1	HMM-based (lower-bound)	0	1	0	metagenome
VIRSorter_NODE_1153_length_4372_cov_103_332407	P43Q	4372	17.9762	FALSE	35.64	TRUE	TRUE	9	Siphoviridae	NA	NA	NA	NA	FALSE	FALSE	No	NA	13	7	0	Low-quality	Genome-fragment	12.25	AAI-based (high-confidence)	0	1	0	metagenome
VIRSorter_NODE_1295_length_3937_cov_8_883565	P43Q	3937	3.685	FALSE	40.87	TRUE	TRUE	3	Unassigned	NA	NA	NA	Streptococcus	FALSE	FALSE	No	NA	4	3	0	Low-quality	Genome-fragment	10.17	AAI-based (high-confidence)	0	1	0	metagenome
VIRSorter_NODE_1743_length_3007_cov_21_059959	P43Q	3007	16.2607	FALSE	41.87	TRUE	TRUE	2	Siphoviridae	NA	NA	NA	NA	FALSE	FALSE	No	NA	4	2	0	Low-quality	Genome-fragment	5.21	HMM-based (lower-bound)	0	1	0	metagenome
VIRSorter_NODE_2345_length_2381_cov_5_528375	P43Q	2381	2.8131	FALSE	31.12	TRUE	TRUE	3	Siphoviridae	NA	NA	NA	NA	FALSE	FALSE	No	NA	4	2	0	Low-quality	Genome-fragment	5.48	AAI-based (high-confidence)	0	1	0	metagenome
VIRSorter_NODE_2395_length_2351_cov_3_231707	P43Q	2351	2.145	FALSE	40.41	TRUE	TRUE	4	Siphoviridae	NA	NA	NA	Lactobacillus	FALSE	FALSE	No	NA	5	4	0	Low-quality	Genome-fragment	5.92	AAI-based (high-confidence)	0	1	0	metagenome
VIRSorter_NODE_2419_length_2337_cov_3_681420	P43Q	2337	2.715	FALSE	40.39	TRUE	TRUE	3	Siphoviridae	NA	NA	NA	NA	FALSE	FALSE	No	NA	6	2	0	Low-quality	Genome-fragment	6.03	AAI-based (high-confidence)	0	1	0	metagenome
VIRSorter_NODE_2675_length_2168_cov_3_631803	P43Q	2168	0.9105	FALSE	35.01	TRUE	TRUE	4	Siphoviridae	NA	NA	NA	NA	FALSE	FALSE	No	NA	7	5	0	Low-quality	Genome-fragment	4.43	AAI-based (medium-confidence)	0	1	0	metagenome
VIRSorter_NODE_2752_length_2133_cov_40_221367	P43Q	2133	18.9034	FALSE	33.76	TRUE	TRUE	3	Siphoviridae	NA	NA	NA	Streptococcus	FALSE	FALSE	No	NA	5	1	1	Low-quality	Genome-fragment	5.8	AAI-based (high-confidence)	0	1	0	metagenome
VIRSorter_NODE_2853_length_2072_cov_13_815072	P43Q	2072	8.8547	FALSE	40.3	TRUE	TRUE	3	Siphoviridae	NA	NA	NA	NA	FALSE	FALSE	No	NA	4	3	0	Low-quality	Genome-fragment	5.16	AAI-based (medium-confidence)	0	1	0	metagenome
VIRSorter_NODE_2887_length_2053_cov_36_722723	P43Q	2053	8.5694	FALSE	39.06	TRUE	TRUE	4	Siphoviridae	NA	NA	NA	Streptococcus	FALSE	FALSE	No	NA	4	3	0	Low-quality	Genome-fragment	5.04	AAI-based (high-confidence)	0	1	0	metagenome
VIRSorter_NODE_3005_length_1993_cov_71_005676	P43Q	1993	23.4646	FALSE	35.88	TRUE	TRUE	2	Siphoviridae	NA	NA	NA	Lactococcus	FALSE	FALSE	No	NA	3	2	0	Low-quality	Genome-fragment	5.1	AAI-based (high-confidence)	0	1	0	metagenome
VIRSorter_NODE_3135_length_1937_cov_3_994155	P43Q	1937	0.9298	FALSE	34.49	TRUE	TRUE	4	Siphoviridae	NA	NA	NA	NA	FALSE	FALSE	No	NA	5	3	0	Low-quality	Genome-fragment	4.56	AAI-based (high-confidence)	0	1	0	metagenome
VIRSorter_NODE_3590_length_1758_cov_9_120376	P43Q	1758	3.6934	FALSE	44.43	TRUE	TRUE	2	Siphoviridae	NA	NA	NA	NA	FALSE	FALSE	No	NA	4	4	0	Low-quality	Genome-fragment	4.26	AAI-based (high-confidence)	0	1	0	metagenome
VIRSorter_NODE_3630_length_1746_cov_17_218805	P43Q	1746	6.1833	FALSE	40.84	TRUE	TRUE	2	Siphoviridae	NA	NA	NA	NA	FALSE	FALSE	No	NA	5	2	0	Low-quality	Genome-fragment	3.93	AAI-based (medium-confidence)	0	1	0	metagenome
VIRSorter_NODE_4220_length_1567_cov_3_219577	P43Q	1567	2.4084	FALSE	41.93	TRUE	TRUE	3	Siphoviridae	NA	NA	NA	NA	FALSE	FALSE	No	NA	4	2	0	Low-quality	Genome-fragment	3.56	AAI-based (high-confidence)	0	1	0	metagenome
VIRSorter_NODE_4502_length_1495_cov_258_695139	P43Q	1495	31.0221	FALSE	29.97	TRUE	TRUE	1	Siphoviridae	NA	NA	NA	NA	FALSE	FALSE	No	NA	3	0	0	Low-quality	Genome-fragment	3.93	AAI-based (high-confidence)	0	1	no viral genes detected	metagenome
VIRSorter_NODE_5172_length_1362_cov_2_644989	P43Q	1362	2.2291	FALSE	35.39	TRUE	TRUE	4	Siphoviridae	NA	NA	NA	NA	FALSE	FALSE	No	NA	4	3	0	Low-quality	Genome-fragment	3.17	AAI-based (high-confidence)	0	1	0	metagenome
VIRSorter_NODE_5326_length_1331_cov_119_674765	P43Q	1331	15.6544	FALSE	36.44	TRUE	FALSE	0	Siphoviridae	Lactococcus phage bIL311	gi|13095658|ref|NC_002670.1|	NA	NA	FALSE	FALSE	No	NA	4	1	0	Low-quality	Genome-fragment	0.96	HMM-based (lower-bound)	0	1	0	metagenome
VIRSorter_NODE_5823_length_1251_cov_119_515050	P43Q	1251	13.6515	FALSE	34.29	TRUE	TRUE	2	Siphoviridae	Lactococcus phage TP901-1	gi|13786531|ref|NC_002747.1|	NA	NA	FALSE	FALSE	No	NA	3	3	0	Low-quality	Genome-fragment	3.29	AAI-based (high-confidence)	0	1	0	metagenome
VIRSorter_NODE_7943_length_1001_cov_3_941860	P43Q	1001	0.7043	FALSE	35.06	TRUE	TRUE	3	Siphoviridae	Staphylococcus phage phiRS7	gi|560185957|ref|NC_022914.1|	NA	NA	FALSE	FALSE	No	NA	3	2	0	Low-quality	Genome-fragment	2.29	AAI-based (medium-confidence)	0	1	0	metagenome
VIRSorter_NODE_317_length_13594_cov_186_635719_gene_5_gene_14	P43Q	8553	62.6318	FALSE	37.3	TRUE	TRUE	6	Siphoviridae	NA	NA	NA	NA	FALSE	TRUE	No	NA	12	5	0	Low-quality	Genome-fragment	48.67	AAI-based (high-confidence)	0	1	0	metagenome
VIRSorter_NODE_4_length_239182_cov_145_373141_gene_183_gene_201	P43Q	12332	64.9699	FALSE	35.67	TRUE	TRUE	3	Siphoviridae	NA	NA	Lactococcus~phage~bIL310,Lactococcus~phage~bIL312	NA	TRUE	TRUE	No	NA	18	2	0	Medium-quality	Genome-fragment	88.12	AAI-based (high-confidence)	0	1	0	metagenome
VIRSorter_NODE_39_length_60031_cov_100_001251_gene_2_gene_21	P43Q	11599	36.0166	FALSE	33.55	TRUE	FALSE	16	Siphoviridae	NA	NA	NA	Lactococcus	FALSE	TRUE	No	NA	20	14	0	Low-quality	Genome-fragment	29.97	AAI-based (high-confidence)	0	1	0	metagenome
VIRSorter_NODE_155_length_25629_cov_169_290608_gene_1_gene_25	P43Q	14582	48.8639	FALSE	35.39	TRUE	TRUE	9	Siphoviridae	NA	NA	Lactococcus~phage~bIL310,Lactococcus~phage~bIL312	NA	TRUE	TRUE	Yes	8651	25	4	3	Medium-quality	Genome-fragment	59.9	AAI-based (high-confidence)	40.67	1	0	metagenome
VIRSorter_NODE_158_length_25265_cov_139_263467_gene_24_gene_33	P43Q	4333	20.517	FALSE	33.53	TRUE	TRUE	3	Siphoviridae	NA	NA	NA	NA	TRUE	TRUE	No	NA	11	1	0	Low-quality	Genome-fragment	29.44	AAI-based (medium-confidence)	0	1	0	metagenome
VIRSorter_NODE_192_length_21493_cov_112_181220_gene_16_gene_31	P43Q	8927	15.5161	FALSE	33.2	TRUE	TRUE	10	Siphoviridae	NA	NA	NA	NA	TRUE	TRUE	No	NA	17	5	0	Low-quality	Genome-fragment	23.81	AAI-based (high-confidence)	0	1	0	metagenome
VIRSorter_NODE_17_length_11122_cov_4_173850	P44P	11122	1.6857	FALSE	39.36	TRUE	TRUE	14	Siphoviridae	NA	NA	NA	Streptococcus	TRUE	FALSE	No	NA	22	11	0	Low-quality	Genome-fragment	31.27	AAI-based (high-confidence)	0	1	0	metagenome
VIRSorter_NODE_53_length_8521_cov_3_731278	P44P	8521	1.1934	FALSE	41.12	TRUE	TRUE	7	Siphoviridae	NA	NA	NA	Streptococcus	FALSE	FALSE	No	NA	8	7	0	Low-quality	Genome-fragment	21.07	AAI-based (medium-confidence)	0	1	0	metagenome
VIRSorter_NODE_112_length_5516_cov_3_477934	P44P	5516	1.3022	FALSE	42.84	TRUE	TRUE	10	Siphoviridae	NA	NA	NA	Streptococcus	FALSE	FALSE	No	NA	12	11	0	Low-quality	Genome-fragment	15.07	AAI-based (high-confidence)	0	1	0	metagenome
VIRSorter_NODE_389_length_1875_cov_3_318681	P44P	1875	1.0528	FALSE	42.2	TRUE	TRUE	4	Siphoviridae	NA	NA	NA	Streptococcus	FALSE	FALSE	No	NA	5	4	0	Low-quality	Genome-fragment	5.12	AAI-based (high-confidence)	0	1	0	metagenome
VIRSorter_NODE_555_length_1398_cov_1_969471	P44P	1398	1.8069	FALSE	36.77	TRUE	TRUE	1	Unclassified	NA	NA	NA	NA	FALSE	FALSE	No	NA	2	1	0	Low-quality	Genome-fragment	3.22	HMM-based (lower-bound)	0	1	0	metagenome
VIRSorter_NODE_233_length_3273_cov_3_028589	P44P	3273	4.5631	FALSE	35.96	TRUE	TRUE	1	Siphoviridae	NA	NA	NA	Streptococcus	FALSE	FALSE	No	NA	6	1	0	Low-quality	Genome-fragment	8.58	AAI-based (high-confidence)	0	1	0	metagenome
VIRSorter_NODE_237_length_3183_cov_4_892903	P44P	3183	6.8219	FALSE	33.62	TRUE	TRUE	2	Unassigned	NA	NA	NA	NA	TRUE	FALSE	No	NA	4	0	0	Not-determined	Genome-fragment	NA	NA	0	1	no viral genes detected	metagenome
VIRSorter_NODE_323_length_2324_cov_2_440282	P44P	2324	1.1816	FALSE	36.91	TRUE	TRUE	2	Siphoviridae	NA	NA	Lactococcus~phage~bIL310,Lactococcus~phage~bIL312	NA	FALSE	FALSE	No	NA	8	1	0	Low-quality	Genome-fragment	16.02	AAI-based (high-confidence)	0	1	0	metagenome
VIRSorter_NODE_578_length_1370_cov_1_780989	P44P	1370	1.2058	FALSE	34.31	TRUE	TRUE	2	Siphoviridae	NA	NA	NA	NA	FALSE	FALSE	No	NA	3	2	0	Low-quality	Genome-fragment	3.76	AAI-based (high-confidence)	0	1	0	metagenome
VIRSorter_NODE_181_length_12444_cov_3_716038	P44Q	12444	5.1479	FALSE	42.07	TRUE	TRUE	10	Siphoviridae	NA	NA	NA	Lactobacillus	FALSE	FALSE	No	NA	14	12	0	Low-quality	Genome-fragment	23.29	HMM-based (lower-bound)	0	1	0	metagenome
VIRSorter_NODE_342_length_7703_cov_4_600941	P44Q	7703	6.2995	FALSE	39.91	TRUE	TRUE	5	Siphoviridae	NA	NA	NA	Lactobacillus	TRUE	FALSE	No	NA	8	4	0	Low-quality	Genome-fragment	18.88	AAI-based (medium-confidence)	0	1	0	metagenome
VIRSorter_NODE_718_length_4765_cov_2_382166	P44Q	4765	2.2405	FALSE	43.55	TRUE	TRUE	5	Siphoviridae	NA	NA	NA	Lactobacillus	FALSE	FALSE	No	NA	6	5	0	Low-quality	Genome-fragment	11.02	AAI-based (high-confidence)	0	1	0	metagenome
VIRSorter_NODE_936_length_3960_cov_3_436620	P44Q	3960	4.4422	FALSE	36.69	TRUE	TRUE	3	Siphoviridae	NA	NA	NA	NA	FALSE	FALSE	No	NA	4	3	0	Low-quality	Genome-fragment	11.46	AAI-based (high-confidence)	0	1	0	metagenome
VIRSorter_NODE_1040_length_3665_cov_19_219668	P44Q	3665	10.6876	FALSE	37.19	TRUE	TRUE	6	Siphoviridae	NA	NA	NA	NA	FALSE	FALSE	No	NA	7	6	0	Low-quality	Genome-fragment	10.38	AAI-based (high-confidence)	0	1	0	metagenome
VIRSorter_NODE_1053_length_3629_cov_21_023503	P44Q	3629	16.0978	FALSE	34	TRUE	TRUE	2	Siphoviridae	NA	NA	NA	NA	FALSE	FALSE	No	NA	4	2	0	Low-quality	Genome-fragment	10.25	AAI-based (high-confidence)	0	1	0	metagenome
VIRSorter_NODE_1252_length_3193_cov_3_770554	P44Q	3193	4.3251	FALSE	36.89	TRUE	TRUE	5	Siphoviridae	NA	NA	NA	Lactobacillus	FALSE	FALSE	No	NA	5	5	0	Low-quality	Genome-fragment	2.26	AAI-based (high-confidence)	0	1	0	metagenome
VIRSorter_NODE_1432_length_2906_cov_3_138899	P44Q	2906	4.4924	FALSE	38.61	TRUE	TRUE	3	Siphoviridae	NA	NA	NA	NA	FALSE	FALSE	No	NA	3	3	0	Low-quality	Genome-fragment	6.99	AAI-based (medium-confidence)	0	1	0	metagenome
VIRSorter_NODE_2019_length_2328_cov_2_727233	P44Q	2328	4.2397	FALSE	34.32	TRUE	TRUE	6	Siphoviridae	NA	NA	NA	Enterococcus	FALSE	FALSE	No	NA	7	7	0	Low-quality	Genome-fragment	6.72	AAI-based (high-confidence)	0	1	0	metagenome
VIRSorter_NODE_2144_length_2234_cov_2_539697	P44Q	2234	3.0927	FALSE	38.23	TRUE	TRUE	3	Siphoviridae	NA	NA	NA	NA	FALSE	FALSE	No	NA	6	4	0	Low-quality	Genome-fragment	5.3	AAI-based (medium-confidence)	0	1	0	metagenome
VIRSorter_NODE_2373_length_2080_cov_2_417778	P44Q	2080	1.288	FALSE	42.84	TRUE	TRUE	3	Siphoviridae	NA	NA	NA	Staphylococcus	FALSE	FALSE	No	NA	4	3	0	Low-quality	Genome-fragment	5.06	AAI-based (high-confidence)	0	1	0	metagenome
VIRSorter_NODE_2976_length_1793_cov_2_169160	P44Q	1793	2.5951	FALSE	41.89	TRUE	TRUE	4	Siphoviridae	NA	NA	NA	Lactobacillus	FALSE	FALSE	No	NA	4	4	0	Low-quality	Genome-fragment	4.74	AAI-based (high-confidence)	0	1	0	metagenome
VIRSorter_NODE_4619_length_1342_cov_2_348096	P44Q	1342	3.4672	FALSE	41.88	TRUE	TRUE	3	Siphoviridae	NA	NA	NA	Lactobacillus	FALSE	FALSE	No	NA	3	3	0	Low-quality	Genome-fragment	3.61	AAI-based (high-confidence)	0	1	0	metagenome
VIRSorter_NODE_4617_length_1342_cov_15_146076	P44Q	1342	10.7362	FALSE	36.66	TRUE	TRUE	4	Siphoviridae	Lactococcus phage TP901-1	gi|13786531|ref|NC_002747.1|	NA	NA	FALSE	FALSE	No	NA	4	3	0	Low-quality	Genome-fragment	3.67	AAI-based (high-confidence)	0	1	0	metagenome
VIRSorter_NODE_144_length_15805_cov_5_078984	P44Q	15805	4.053	FALSE	28.79	TRUE	TRUE	7	Siphoviridae	NA	NA	NA	NA	TRUE	FALSE	No	NA	25	2	0	Low-quality	Genome-fragment	49.25	AAI-based (medium-confidence)	0	1	0	metagenome
VIRSorter_NODE_244_length_9773_cov_16_081704	P44Q	9773	17.1793	FALSE	37.32	TRUE	TRUE	6	Siphoviridae	NA	NA	NA	NA	FALSE	FALSE	Yes	4268	10	4	4	Low-quality	Genome-fragment	7.19	HMM-based (lower-bound)	56.33	1	0	metagenome
VIRSorter_NODE_260_length_9247_cov_3_214317	P44Q	9247	4.2815	FALSE	35.77	TRUE	TRUE	6	Siphoviridae	NA	NA	NA	NA	FALSE	FALSE	No	NA	14	4	0	Low-quality	Genome-fragment	6.54	AAI-based (high-confidence)	0	1	0	metagenome
VIRSorter_NODE_301_length_8492_cov_19_514164	P44Q	8492	7.9936	FALSE	33.18	TRUE	TRUE	8	Siphoviridae	NA	NA	NA	Streptococcus	TRUE	FALSE	Yes	7384	20	3	2	Low-quality	Genome-fragment	17.78	AAI-based (high-confidence)	13.05	1	0	metagenome
VIRSorter_NODE_462_length_6440_cov_4_303367	P44Q	6440	6.1568	FALSE	38.03	TRUE	TRUE	6	Siphoviridae	NA	NA	NA	Lactobacillus	FALSE	FALSE	No	NA	14	2	0	Low-quality	Genome-fragment	13.17	HMM-based (lower-bound)	0	1	0	metagenome
VIRSorter_NODE_486_length_6157_cov_18_868732	P44Q	6157	21.0247	FALSE	33.72	TRUE	TRUE	13	Siphoviridae	NA	NA	NA	NA	FALSE	FALSE	No	NA	14	9	0	Low-quality	Genome-fragment	17.74	AAI-based (high-confidence)	0	1	0	metagenome
VIRSorter_NODE_519_length_5937_cov_3_154539	P44Q	5937	3.9235	FALSE	35.15	TRUE	TRUE	7	Siphoviridae	NA	NA	NA	NA	FALSE	FALSE	No	NA	7	3	0	Low-quality	Genome-fragment	4.2	AAI-based (high-confidence)	0	1	0	metagenome
VIRSorter_NODE_541_length_5757_cov_13_470712	P44Q	5757	18.559	FALSE	37.14	TRUE	TRUE	5	Siphoviridae	NA	NA	NA	Streptococcus	FALSE	FALSE	No	NA	5	3	0	Low-quality	Genome-fragment	15.4	AAI-based (high-confidence)	0	1	0	metagenome
VIRSorter_NODE_555_length_5672_cov_16_958519	P44Q	5672	24.4951	FALSE	33.82	TRUE	TRUE	5	Siphoviridae	NA	NA	NA	Lysinibacillus	TRUE	FALSE	No	NA	10	2	0	Low-quality	Genome-fragment	15.61	AAI-based (high-confidence)	0	1	0	metagenome
VIRSorter_NODE_571_length_5550_cov_3_769609	P44Q	5550	5.3	FALSE	41.3	TRUE	TRUE	4	Siphoviridae	NA	NA	NA	Lactobacillus	FALSE	FALSE	No	NA	9	5	0	Low-quality	Genome-fragment	13.3	AAI-based (medium-confidence)	0	1	0	metagenome
VIRSorter_NODE_572_length_5549_cov_2_977612	P44Q	5549	3.4289	FALSE	35.32	TRUE	TRUE	5	Siphoviridae	NA	NA	NA	NA	FALSE	FALSE	No	NA	5	5	0	Low-quality	Genome-fragment	3.94	AAI-based (high-confidence)	0	1	0	metagenome
VIRSorter_NODE_609_length_5312_cov_2_721895	P44Q	5312	3.2103	FALSE	34.64	TRUE	TRUE	3	Siphoviridae	NA	NA	NA	NA	FALSE	FALSE	No	NA	6	4	0	Low-quality	Genome-fragment	8.17	HMM-based (lower-bound)	0	1	0	metagenome
VIRSorter_NODE_814_length_4332_cov_19_545242	P44Q	4332	18.4894	FALSE	35.34	TRUE	TRUE	7	Siphoviridae	NA	NA	NA	NA	FALSE	FALSE	No	NA	11	7	0	Low-quality	Genome-fragment	11.14	AAI-based (high-confidence)	0	1	0	metagenome
VIRSorter_NODE_901_length_4071_cov_2_746514	P44Q	4071	3.6595	FALSE	44.79	TRUE	TRUE	6	Siphoviridae	NA	NA	NA	Lactobacillus	FALSE	FALSE	No	NA	11	5	0	Low-quality	Genome-fragment	8.7	AAI-based (medium-confidence)	0	1	0	metagenome
VIRSorter_NODE_930_length_3977_cov_15_026007	P44Q	3977	4.4476	FALSE	39.35	TRUE	TRUE	3	Siphoviridae	Lactococcus phage bIL310	gi|13095862|ref|NC_002669.1|	Lactococcus~phage~bIL310,Lactococcus~phage~bIL312	NA	FALSE	FALSE	No	NA	8	3	0	Low-quality	Genome-fragment	27.32	AAI-based (high-confidence)	0	1	0	metagenome
VIRSorter_NODE_1110_length_3522_cov_2_662821	P44Q	3522	3.1195	FALSE	31.72	TRUE	TRUE	6	Siphoviridae	Lactococcus phage WRP3	gi|849250823|ref|NC_027341.1|	NA	NA	FALSE	FALSE	No	NA	6	2	0	Low-quality	Genome-fragment	2.76	AAI-based (high-confidence)	0	1	0	metagenome
VIRSorter_NODE_1112_length_3521_cov_2_675418	P44Q	3521	3.8759	FALSE	36.21	TRUE	TRUE	4	Siphoviridae	NA	NA	NA	NA	FALSE	FALSE	No	NA	5	2	0	Low-quality	Genome-fragment	2.52	AAI-based (high-confidence)	0	1	0	metagenome
VIRSorter_NODE_1197_length_3297_cov_11_454349	P44Q	3297	13.4898	FALSE	36.52	TRUE	TRUE	5	Siphoviridae	NA	NA	NA	NA	FALSE	FALSE	No	NA	7	3	0	Low-quality	Genome-fragment	8.91	AAI-based (high-confidence)	0	1	0	metagenome
VIRSorter_NODE_1221_length_3255_cov_2_132812	P44Q	3255	2.5972	FALSE	32.93	TRUE	TRUE	7	Siphoviridae	Lactococcus phage 949	gi|327197843|ref|NC_015263.1|	NA	NA	FALSE	FALSE	No	NA	7	2	0	Low-quality	Genome-fragment	2.57	AAI-based (high-confidence)	0	1	0	metagenome
VIRSorter_NODE_1293_length_3112_cov_4_421001	P44Q	3112	4.5501	FALSE	38.34	TRUE	TRUE	3	Siphoviridae	NA	NA	NA	NA	FALSE	FALSE	No	NA	4	3	0	Low-quality	Genome-fragment	7.96	AAI-based (medium-confidence)	0	1	0	metagenome
VIRSorter_NODE_1423_length_2921_cov_2_935450	P44Q	2921	3.8199	FALSE	38.58	TRUE	TRUE	2	Siphoviridae	NA	NA	NA	Lactobacillus	FALSE	FALSE	No	NA	5	2	0	Low-quality	Genome-fragment	2.07	AAI-based (high-confidence)	0	1	0	metagenome
VIRSorter_NODE_1521_length_2792_cov_13_383632	P44Q	2792	15.4037	FALSE	34.96	TRUE	TRUE	3	Siphoviridae	NA	NA	NA	NA	FALSE	FALSE	No	NA	3	3	0	Low-quality	Genome-fragment	7.98	AAI-based (high-confidence)	0	1	0	metagenome
VIRSorter_NODE_1639_length_2654_cov_4_271258	P44Q	2654	1.1157	FALSE	29.99	TRUE	TRUE	3	Siphoviridae	NA	NA	NA	NA	TRUE	FALSE	No	NA	3	0	0	Low-quality	Genome-fragment	6.64	AAI-based (medium-confidence)	0	1	no viral genes detected	metagenome
VIRSorter_NODE_1689_length_2608_cov_2_360360	P44Q	2608	2.7396	FALSE	35.03	TRUE	TRUE	3	Siphoviridae	NA	NA	NA	NA	FALSE	FALSE	No	NA	6	2	0	Low-quality	Genome-fragment	1.84	AAI-based (high-confidence)	0	1	0	metagenome
VIRSorter_NODE_1700_length_2601_cov_1_861744	P44Q	2601	2.1142	FALSE	33.72	TRUE	TRUE	4	Siphoviridae	Lactococcus phage 949	gi|327197843|ref|NC_015263.1|	NA	NA	FALSE	FALSE	No	NA	4	4	0	Low-quality	Genome-fragment	2.05	AAI-based (high-confidence)	0	1	0	metagenome
VIRSorter_NODE_1709_length_2592_cov_2_328341	P44Q	2592	1.4321	FALSE	35.57	TRUE	TRUE	2	Siphoviridae	Lactococcus phage bIL312	gi|13095891|ref|NC_002671.1|	NA	NA	FALSE	FALSE	No	NA	3	1	0	Low-quality	Genome-fragment	7.44	AAI-based (medium-confidence)	0	1	0	metagenome
VIRSorter_NODE_1882_length_2435_cov_1_917227	P44Q	2435	3.069	FALSE	31.95	TRUE	TRUE	5	Siphoviridae	NA	NA	NA	NA	FALSE	FALSE	No	NA	7	3	0	Low-quality	Genome-fragment	1.92	AAI-based (high-confidence)	0	1	0	metagenome
VIRSorter_NODE_1898_length_2427_cov_2_586003	P44Q	2427	3.4186	FALSE	31.93	TRUE	TRUE	5	Siphoviridae	Lactococcus phage 949	gi|327197843|ref|NC_015263.1|	NA	NA	FALSE	FALSE	No	NA	6	3	0	Low-quality	Genome-fragment	1.92	AAI-based (high-confidence)	0	1	0	metagenome
VIRSorter_NODE_2034_length_2312_cov_2_458573	P44Q	2312	3.5104	FALSE	30.19	TRUE	TRUE	4	Siphoviridae	NA	NA	NA	NA	FALSE	FALSE	No	NA	7	1	0	Low-quality	Genome-fragment	6.19	AAI-based (high-confidence)	0	1	0	metagenome
VIRSorter_NODE_2083_length_2274_cov_2_650744	P44Q	2274	3.4521	FALSE	31.22	TRUE	TRUE	2	Siphoviridae	NA	NA	NA	NA	TRUE	FALSE	No	NA	6	0	1	Not-determined	Genome-fragment	NA	NA	0	1	no viral genes detected	metagenome
VIRSorter_NODE_2306_length_2122_cov_15_850508	P44Q	2122	6.6447	FALSE	35.63	TRUE	TRUE	4	Siphoviridae	NA	NA	NA	NA	FALSE	FALSE	No	NA	4	2	0	Low-quality	Genome-fragment	5.88	AAI-based (high-confidence)	0	1	0	metagenome
VIRSorter_NODE_2354_length_2092_cov_3_189985	P44Q	2092	3.8776	FALSE	38.76	TRUE	TRUE	1	Siphoviridae	NA	NA	NA	Lactobacillus	FALSE	FALSE	No	NA	4	0	0	Low-quality	Genome-fragment	5.51	AAI-based (high-confidence)	0	1	no viral genes detected	metagenome
VIRSorter_NODE_2380_length_2077_cov_2_964886	P44Q	2077	4.4169	FALSE	36.35	TRUE	TRUE	4	Myoviridae	NA	NA	NA	NA	FALSE	FALSE	No	NA	6	3	0	Low-quality	Genome-fragment	1.48	AAI-based (high-confidence)	0	1	0	metagenome
VIRSorter_NODE_2528_length_1993_cov_9_141383	P44Q	1993	4.3106	FALSE	31.11	TRUE	TRUE	1	Siphoviridae	NA	NA	NA	NA	FALSE	FALSE	No	NA	4	1	0	Low-quality	Genome-fragment	6.42	AAI-based (medium-confidence)	0	1	0	metagenome
VIRSorter_NODE_2741_length_1886_cov_13_554888	P44Q	1886	12.4804	FALSE	35.42	TRUE	TRUE	4	Siphoviridae	NA	NA	NA	Helcococcus	FALSE	FALSE	No	NA	6	4	0	Low-quality	Genome-fragment	5.38	AAI-based (high-confidence)	0	1	0	metagenome
VIRSorter_NODE_2768_length_1874_cov_2_057174	P44Q	1874	2.6313	FALSE	33.74	TRUE	TRUE	3	Siphoviridae	NA	NA	NA	NA	FALSE	FALSE	No	NA	3	2	0	Low-quality	Genome-fragment	4.44	AAI-based (high-confidence)	0	1	0	metagenome
VIRSorter_NODE_2804_length_1860_cov_2_156787	P44Q	1860	3.3355	FALSE	33.08	TRUE	TRUE	3	Siphoviridae	Lactococcus phage 949	gi|327197843|ref|NC_015263.1|	NA	NA	FALSE	FALSE	No	NA	3	0	0	Low-quality	Genome-fragment	1.47	AAI-based (high-confidence)	0	1	no viral genes detected	metagenome
VIRSorter_NODE_2940_length_1804_cov_2_428245	P44Q	1804	2.883	FALSE	45.76	TRUE	TRUE	3	Myoviridae	NA	NA	NA	Lactobacillus	FALSE	FALSE	No	NA	4	2	0	Low-quality	Genome-fragment	4.06	AAI-based (high-confidence)	0	1	0	metagenome
VIRSorter_NODE_3062_length_1759_cov_2_456573	P44Q	1759	1.9915	FALSE	35.11	TRUE	TRUE	4	Siphoviridae	Lactococcus phage phiL47	gi|589890759|ref|NC_023574.1|	NA	NA	FALSE	FALSE	No	NA	4	4	0	Low-quality	Genome-fragment	1.39	AAI-based (high-confidence)	0	1	0	metagenome
VIRSorter_NODE_3142_length_1730_cov_2_200000	P44Q	1730	1.8746	FALSE	33.87	TRUE	TRUE	3	Siphoviridae	NA	NA	NA	NA	FALSE	FALSE	No	NA	5	4	0	Low-quality	Genome-fragment	3.95	AAI-based (high-confidence)	0	1	0	metagenome
VIRSorter_NODE_3154_length_1725_cov_3_182635	P44Q	1725	1.3675	FALSE	31.36	TRUE	TRUE	1	Siphoviridae	NA	NA	NA	NA	TRUE	FALSE	No	NA	3	0	0	Low-quality	Genome-fragment	10.21	AAI-based (medium-confidence)	0	1	no viral genes detected	metagenome
VIRSorter_NODE_3233_length_1698_cov_2_133293	P44Q	1698	2.3251	FALSE	35.6	TRUE	TRUE	3	Siphoviridae	NA	NA	NA	NA	FALSE	FALSE	No	NA	4	4	0	Low-quality	Genome-fragment	4.99	AAI-based (medium-confidence)	0	1	0	metagenome
VIRSorter_NODE_3749_length_1539_cov_2_142857	P44Q	1539	3.2066	FALSE	31.58	TRUE	TRUE	4	Siphoviridae	Lactococcus phage phiL47	gi|589890759|ref|NC_023574.1|	NA	NA	FALSE	FALSE	No	NA	4	0	0	Low-quality	Genome-fragment	1.22	AAI-based (high-confidence)	0	1	no viral genes detected	metagenome
VIRSorter_NODE_3833_length_1517_cov_2_588919	P44Q	1517	3.791	FALSE	31.11	TRUE	TRUE	3	Siphoviridae	Lactococcus phage 949	gi|327197843|ref|NC_015263.1|	NA	NA	FALSE	FALSE	No	NA	3	1	0	Low-quality	Genome-fragment	1.2	AAI-based (high-confidence)	0	1	0	metagenome
VIRSorter_NODE_4358_length_1393_cov_2_506726	P44Q	1393	3.7452	FALSE	31.08	TRUE	TRUE	5	Siphoviridae	Lactococcus phage 949	gi|327197843|ref|NC_015263.1|	NA	NA	FALSE	FALSE	No	NA	5	1	0	Low-quality	Genome-fragment	1.09	AAI-based (high-confidence)	0	1	0	metagenome
VIRSorter_NODE_4402_length_1382_cov_14_401658	P44Q	1382	8.2185	FALSE	36.18	TRUE	FALSE	0	Siphoviridae	Lactococcus phage bIL311	gi|13095658|ref|NC_002670.1|	NA	NA	FALSE	FALSE	No	NA	3	1	0	Low-quality	Genome-fragment	0.99	HMM-based (lower-bound)	0	1	0	metagenome
VIRSorter_NODE_4767_length_1314_cov_3_336775	P44Q	1314	1.7511	FALSE	33.18	TRUE	TRUE	2	Siphoviridae	NA	NA	NA	NA	FALSE	FALSE	No	NA	3	2	0	Low-quality	Genome-fragment	3.05	AAI-based (medium-confidence)	0	1	0	metagenome
VIRSorter_NODE_4823_length_1303_cov_1_754006	P44Q	1303	1.9478	FALSE	35.53	TRUE	TRUE	2	Siphoviridae	NA	NA	NA	NA	FALSE	FALSE	No	NA	4	3	0	Low-quality	Genome-fragment	2.14	AAI-based (high-confidence)	0	1	0	metagenome
VIRSorter_NODE_6361_length_1082_cov_3_701071	P44Q	1082	1.8734	FALSE	38.17	TRUE	TRUE	2	Siphoviridae	NA	NA	NA	NA	FALSE	FALSE	No	NA	4	3	0	Low-quality	Genome-fragment	2.93	AAI-based (high-confidence)	0	1	0	metagenome
VIRSorter_NODE_78_length_29504_cov_19_553805_gene_23_gene_37	P44Q	9798	10.6278	FALSE	36.06	TRUE	TRUE	6	Siphoviridae	NA	NA	Lactococcus~phage~bIL310,Lactococcus~phage~bIL312	NA	FALSE	TRUE	No	NA	15	3	0	Low-quality	Genome-fragment	19	HMM-based (lower-bound)	0	1	0	metagenome
VIRSorter_NODE_139_length_13343_cov_86_892008	P47P	13343	16.1254	FALSE	34.74	TRUE	TRUE	17	Siphoviridae	NA	NA	Lactococcus~phage~bIL310,Lactococcus~phage~bIL312	NA	TRUE	FALSE	No	NA	21	6	0	Low-quality	Genome-fragment	36.02	AAI-based (medium-confidence)	0	1	0	metagenome
VIRSorter_NODE_144_length_13090_cov_112_684388	P47P	13090	35.11	FALSE	36.86	TRUE	TRUE	25	Siphoviridae	NA	NA	NA	Enterococcus	FALSE	FALSE	No	NA	19	19	0	Low-quality	Genome-fragment	37.15	AAI-based (high-confidence)	0	1	0	metagenome
VIRSorter_NODE_163_length_11087_cov_94_727701	P47P	11087	39.7439	FALSE	34.38	TRUE	TRUE	20	Siphoviridae	NA	NA	NA	NA	TRUE	FALSE	No	NA	17	10	0	Low-quality	Genome-fragment	28.61	AAI-based (medium-confidence)	0	1	0	metagenome
VIRSorter_NODE_212_length_7607_cov_80_464380	P47P	7607	22.1474	FALSE	35.57	TRUE	TRUE	10	Siphoviridae	NA	NA	NA	Lactococcus	FALSE	FALSE	No	NA	15	7	0	Low-quality	Genome-fragment	20.47	AAI-based (high-confidence)	0	1	0	metagenome
VIRSorter_NODE_249_length_5642_cov_19_894577	P47P	5642	19.4885	FALSE	33.68	TRUE	TRUE	3	Siphoviridae	NA	NA	NA	NA	FALSE	FALSE	No	NA	6	0	0	Not-determined	Genome-fragment	NA	NA	0	1	no viral genes detected	metagenome
VIRSorter_NODE_322_length_2590_cov_143_561736	P47P	2590	79.3394	FALSE	41.89	TRUE	TRUE	5	Siphoviridae	NA	NA	NA	NA	FALSE	FALSE	No	NA	4	3	0	Low-quality	Genome-fragment	17.8	AAI-based (high-confidence)	0	1	0	metagenome
VIRSorter_NODE_8_length_82678_cov_64_856408_gene_1_gene_15	P47P	10588	26.6498	FALSE	35.53	TRUE	TRUE	32	Siphoviridae	NA	NA	Lactococcus~phage~bIL310,Lactococcus~phage~bIL312	NA	TRUE	TRUE	No	NA	14	2	0	Low-quality	Genome-fragment	30.84	AAI-based (medium-confidence)	0	1	0	metagenome
VIRSorter_NODE_43_length_40455_cov_56_537550_gene_28_gene_58	P47P	14910	10.9552	FALSE	34.13	TRUE	TRUE	9	Siphoviridae	NA	NA	NA	NA	FALSE	TRUE	No	NA	32	14	0	Low-quality	Genome-fragment	41.32	AAI-based (high-confidence)	0	1	0	metagenome
VIRSorter_NODE_58_length_33361_cov_81_447697_gene_1_gene_23	P47P	11545	24.5929	FALSE	36.4	TRUE	TRUE	8	Siphoviridae	NA	NA	Lactococcus~phage~bIL310,Lactococcus~phage~bIL312	NA	TRUE	TRUE	No	NA	23	6	0	Medium-quality	Genome-fragment	79.46	AAI-based (high-confidence)	0	1	0	metagenome
VIRSorter_NODE_62_length_32940_cov_66_122366_gene_1_gene_19	P47P	10954	18.1335	FALSE	33.05	TRUE	TRUE	14	Siphoviridae	NA	NA	Lactococcus~phage~bIL311	NA	TRUE	TRUE	No	NA	20	3	1	Medium-quality	Genome-fragment	51.02	AAI-based (medium-confidence)	0	1	0	metagenome
VIRSorter_NODE_64_length_31931_cov_70_228887_gene_22_gene_44	P47P	11052	17.1593	FALSE	33.48	TRUE	TRUE	10	Siphoviridae	NA	NA	NA	Streptococcus	TRUE	TRUE	No	NA	24	9	0	Low-quality	Genome-fragment	26.61	AAI-based (high-confidence)	0	1	0	metagenome
VIRSorter_NODE_275_length_4105_cov_3_495802	P47Q	4105	2.6076	FALSE	42.17	TRUE	TRUE	5	Siphoviridae	NA	NA	NA	Lactobacillus	FALSE	FALSE	No	NA	6	5	0	Low-quality	Genome-fragment	9.71	AAI-based (high-confidence)	0	1	0	metagenome
VIRSorter_NODE_294_length_3777_cov_76_318915	P47Q	3777	20.614	FALSE	38.56	TRUE	TRUE	4	Siphoviridae	Lactococcus phage ul36	gi|21716072|ref|NC_004066.1|	NA	NA	FALSE	FALSE	No	NA	4	4	0	Low-quality	Genome-fragment	10.6	AAI-based (high-confidence)	0	1	0	metagenome
VIRSorter_NODE_422_length_2787_cov_39_881772	P47Q	2787	5.5755	FALSE	36.17	TRUE	TRUE	2	Siphoviridae	Lactococcus phage bIL309	gi|13095805|ref|NC_002668.1|	NA	Lactococcus	FALSE	FALSE	No	NA	3	2	0	Low-quality	Genome-fragment	7.54	AAI-based (high-confidence)	0	1	0	metagenome
VIRSorter_NODE_103_length_14958_cov_58_775549	P47Q	14958	17.315	FALSE	36.59	TRUE	TRUE	22	Siphoviridae	NA	NA	Brochothrix~phage~NF5,Lactococcus~phage~TP901-1,Lactococcus~phage~Tuc2009,Lactococcus~phage~ul36,Streptococcus~virus~9871,Streptococcus~virus~9872,Streptococcus~virus~9874	Enterococcus	FALSE	FALSE	No	NA	27	21	0	Low-quality	Genome-fragment	42.43	AAI-based (high-confidence)	0	1	0	metagenome
VIRSorter_NODE_145_length_9047_cov_77_990214	P47Q	9047	39.9487	FALSE	34.9	TRUE	TRUE	3	Siphoviridae	NA	NA	Lactococcus~phage~bIL310,Lactococcus~phage~bIL312	NA	TRUE	FALSE	No	NA	17	1	1	Medium-quality	Genome-fragment	62.04	AAI-based (high-confidence)	0	1	0	metagenome
VIRSorter_NODE_261_length_4397_cov_50_291801	P47Q	4397	20.8083	FALSE	35.46	TRUE	TRUE	7	Siphoviridae	NA	NA	NA	Lactococcus	FALSE	FALSE	No	NA	12	5	0	Low-quality	Genome-fragment	12.37	AAI-based (high-confidence)	0	1	0	metagenome
VIRSorter_NODE_370_length_3091_cov_2_317852	P47Q	3091	2.5076	FALSE	31.7	TRUE	TRUE	4	Siphoviridae	NA	NA	NA	NA	FALSE	FALSE	No	NA	6	0	0	Not-determined	Genome-fragment	NA	NA	0	1	no viral genes detected	metagenome
VIRSorter_NODE_619_length_2125_cov_44_118357	P47Q	2125	5.5435	FALSE	36	TRUE	TRUE	4	Siphoviridae	NA	NA	NA	NA	FALSE	FALSE	No	NA	7	4	0	Low-quality	Genome-fragment	5.11	AAI-based (high-confidence)	0	1	0	metagenome
VIRSorter_NODE_777_length_1878_cov_2_507954	P47Q	1878	1.8589	FALSE	44.65	TRUE	TRUE	2	Myoviridae	NA	NA	NA	Lactobacillus	FALSE	FALSE	No	NA	4	1	0	Low-quality	Genome-fragment	4.45	AAI-based (high-confidence)	0	1	0	metagenome
VIRSorter_NODE_1990_length_1245_cov_2_541176	P47Q	1245	1.9253	FALSE	37.27	TRUE	TRUE	3	Siphoviridae	Lactococcus phage bIL286	gi|13095743|ref|NC_002667.1|	NA	Lactococcus	FALSE	FALSE	No	NA	4	2	0	Low-quality	Genome-fragment	0.97	AAI-based (high-confidence)	0	1	0	metagenome
VIRSorter_NODE_8_length_81163_cov_41_934766_gene_1_gene_13	P47Q	9462	15.9983	FALSE	35.08	TRUE	TRUE	5	Siphoviridae	NA	NA	NA	NA	TRUE	TRUE	No	NA	12	1	0	Low-quality	Genome-fragment	25.9	AAI-based (medium-confidence)	0	1	0	metagenome
VIRSorter_NODE_7_length_82517_cov_46_083202_gene_66_gene_83	P47Q	11017	17.6384	FALSE	34.25	TRUE	FALSE	13	Siphoviridae	NA	NA	NA	NA	TRUE	TRUE	No	NA	17	10	0	Low-quality	Genome-fragment	28.43	AAI-based (medium-confidence)	0	1	0	metagenome
VIRSorter_NODE_38_length_32981_cov_54_652159_gene_1_gene_23	P47Q	11545	13.665	FALSE	36.46	TRUE	TRUE	7	Siphoviridae	NA	NA	Lactococcus~phage~bIL310,Lactococcus~phage~bIL312	NA	FALSE	TRUE	No	NA	23	6	0	Medium-quality	Genome-fragment	79.47	AAI-based (high-confidence)	0	1	0	metagenome
VIRSorter_NODE_39_length_32940_cov_44_595347_gene_1_gene_19	P47Q	10954	11.6423	FALSE	33.05	TRUE	TRUE	5	Siphoviridae	NA	NA	NA	NA	TRUE	TRUE	No	NA	20	3	1	Medium-quality	Genome-fragment	51.02	AAI-based (medium-confidence)	0	1	0	metagenome
VIRSorter_NODE_41_length_31904_cov_46_451757_gene_22_gene_44	P47Q	11052	11.0597	FALSE	33.48	TRUE	TRUE	13	Siphoviridae	NA	NA	NA	Streptococcus	TRUE	TRUE	No	NA	24	9	0	Low-quality	Genome-fragment	26.61	AAI-based (high-confidence)	0	1	0	metagenome
VIRSorter_NODE_216_length_11447_cov_10_223666	P72P	11447	2.9589	FALSE	36.09	TRUE	TRUE	12	Siphoviridae	NA	NA	NA	Lactococcus	FALSE	FALSE	No	NA	16	13	0	Low-quality	Genome-fragment	31.27	AAI-based (high-confidence)	0	1	0	metagenome
VIRSorter_NODE_225_length_10844_cov_7_777551	P72P	10844	2.1252	FALSE	35.26	TRUE	TRUE	12	Siphoviridae	Lactococcus phage bIL286	gi|13095743|ref|NC_002667.1|	Lactococcus~phage~BK5-T,Lactococcus~phage~P335~sensu~lato,Lactococcus~phage~bIL286	Lactococcus	FALSE	FALSE	No	NA	14	13	0	Low-quality	Genome-fragment	29.07	AAI-based (high-confidence)	0	1	0	metagenome
VIRSorter_NODE_387_length_5728_cov_7_081438	P72P	5728	2.4803	FALSE	38.51	TRUE	TRUE	7	Siphoviridae	NA	NA	NA	NA	FALSE	FALSE	No	NA	7	7	0	Low-quality	Genome-fragment	15.12	AAI-based (high-confidence)	0	1	0	metagenome
VIRSorter_NODE_419_length_5376_cov_9_603458	P72P	5376	1.2139	FALSE	35.86	TRUE	TRUE	5	Siphoviridae	Lactococcus phage bIL309	gi|13095805|ref|NC_002668.1|	NA	NA	FALSE	FALSE	No	NA	7	6	0	Low-quality	Genome-fragment	14.55	AAI-based (high-confidence)	0	1	0	metagenome
VIRSorter_NODE_459_length_4928_cov_6_398728	P72P	4928	4.831	FALSE	40.38	TRUE	TRUE	5	Siphoviridae	NA	NA	NA	NA	FALSE	FALSE	No	NA	6	5	0	Low-quality	Genome-fragment	12.75	AAI-based (medium-confidence)	0	1	0	metagenome
VIRSorter_NODE_582_length_4143_cov_5_137231	P72P	4143	4.7857	FALSE	35.31	TRUE	TRUE	3	Myoviridae	NA	NA	NA	Lactobacillus	FALSE	FALSE	No	NA	4	4	0	Low-quality	Genome-fragment	10.7	AAI-based (high-confidence)	0	1	0	metagenome
VIRSorter_NODE_805_length_3387_cov_5_107743	P72P	3387	5.1461	FALSE	34.28	TRUE	TRUE	5	Myoviridae	NA	NA	NA	Lactobacillus	FALSE	FALSE	No	NA	6	5	0	Low-quality	Genome-fragment	8.83	AAI-based (high-confidence)	0	1	0	metagenome
VIRSorter_NODE_830_length_3332_cov_6_994812	P72P	3332	4.4019	FALSE	41.24	TRUE	TRUE	6	Siphoviridae	Lactobacillus virus phiJL1	gi|62327085|ref|NC_006936.1|	NA	Lactobacillus	FALSE	FALSE	No	NA	6	5	0	Low-quality	Genome-fragment	8.82	AAI-based (high-confidence)	0	1	0	metagenome
VIRSorter_NODE_926_length_3110_cov_10_345663	P72P	3110	7.4113	FALSE	37.88	TRUE	TRUE	3	Siphoviridae	NA	NA	NA	NA	FALSE	FALSE	No	NA	3	3	0	Low-quality	Genome-fragment	8.2	AAI-based (medium-confidence)	0	1	0	metagenome
VIRSorter_NODE_1004_length_2978_cov_10_065344	P72P	2978	2.2431	FALSE	35.9	TRUE	TRUE	2	Siphoviridae	NA	NA	NA	Lactococcus	FALSE	FALSE	No	NA	4	3	0	Low-quality	Genome-fragment	8.06	AAI-based (high-confidence)	0	1	0	metagenome
VIRSorter_NODE_1008_length_2968_cov_12_528665	P72P	2968	5.4501	FALSE	37.4	TRUE	TRUE	3	Siphoviridae	NA	NA	NA	NA	FALSE	FALSE	No	NA	5	4	0	Low-quality	Genome-fragment	4.19	AAI-based (medium-confidence)	0	1	0	metagenome
VIRSorter_NODE_1203_length_2667_cov_36_257657	P72P	2667	24.9449	FALSE	38.88	TRUE	TRUE	4	Siphoviridae	NA	NA	NA	NA	FALSE	FALSE	No	NA	5	3	0	Low-quality	Genome-fragment	7.42	AAI-based (high-confidence)	0	1	0	metagenome
VIRSorter_NODE_1662_length_2176_cov_42_634606	P72P	2176	12.0069	FALSE	37.64	TRUE	TRUE	5	Siphoviridae	Lactococcus phage ul36	gi|21716072|ref|NC_004066.1|	NA	NA	FALSE	FALSE	No	NA	5	5	0	Low-quality	Genome-fragment	6.2	AAI-based (high-confidence)	0	1	0	metagenome
VIRSorter_NODE_1689_length_2153_cov_35_390848	P72P	2153	4.9559	FALSE	37.76	TRUE	TRUE	5	Siphoviridae	Lactococcus phage ul36	gi|21716072|ref|NC_004066.1|	NA	NA	FALSE	FALSE	No	NA	5	4	0	Low-quality	Genome-fragment	6.15	AAI-based (high-confidence)	0	1	0	metagenome
VIRSorter_NODE_2161_length_1878_cov_7_168404	P72P	1878	2.1832	FALSE	60.54	TRUE	TRUE	2	Siphoviridae	NA	NA	NA	NA	FALSE	FALSE	No	NA	3	3	0	Low-quality	Genome-fragment	2.9	HMM-based (lower-bound)	0	1	0	metagenome
VIRSorter_NODE_2813_length_1618_cov_5_451695	P72P	1618	4.6761	FALSE	38.44	TRUE	TRUE	3	Myoviridae	Lactobacillus phage phiAQ113	gi|446730228|ref|NC_019782.1|	NA	Lactobacillus	FALSE	FALSE	No	NA	3	3	0	Low-quality	Genome-fragment	4.42	AAI-based (high-confidence)	0	1	0	metagenome
VIRSorter_NODE_4662_length_1203_cov_4_094948	P72P	1203	2.7481	FALSE	44.14	TRUE	TRUE	2	Siphoviridae	NA	NA	NA	Staphylococcus	FALSE	FALSE	No	NA	3	2	0	Low-quality	Genome-fragment	2.93	AAI-based (high-confidence)	0	1	0	metagenome
VIRSorter_NODE_265_length_8789_cov_8_525876	P72P	8789	7.1904	FALSE	40.25	TRUE	TRUE	10	Siphoviridae	NA	NA	NA	Lactobacillus	FALSE	FALSE	No	NA	14	10	0	Low-quality	Genome-fragment	21.96	AAI-based (high-confidence)	0	1	0	metagenome
VIRSorter_NODE_288_length_7824_cov_6_448964	P72P	7824	6.2765	FALSE	34.2	TRUE	TRUE	4	Unclassified	NA	NA	NA	NA	FALSE	FALSE	No	NA	10	4	0	Medium-quality	Genome-fragment	66.36	AAI-based (medium-confidence)	0	1	0	metagenome
VIRSorter_NODE_350_length_6218_cov_26_421223	P72P	6218	22.6629	FALSE	33.81	TRUE	TRUE	3	Siphoviridae	NA	NA	NA	NA	TRUE	FALSE	No	NA	13	0	0	Low-quality	Genome-fragment	42.79	AAI-based (high-confidence)	0	1	no viral genes detected	metagenome
VIRSorter_NODE_394_length_5666_cov_7_752094	P72P	5666	1.3334	FALSE	31.38	TRUE	TRUE	8	Siphoviridae	NA	NA	NA	Staphylococcus	TRUE	FALSE	No	NA	12	4	0	Low-quality	Genome-fragment	14.56	AAI-based (high-confidence)	0	1	0	metagenome
VIRSorter_NODE_425_length_5298_cov_13_641427	P72P	5298	2.396	FALSE	36.16	TRUE	TRUE	3	Siphoviridae	NA	NA	NA	NA	FALSE	FALSE	No	NA	8	2	0	Low-quality	Genome-fragment	30.07	AAI-based (high-confidence)	0	1	0	metagenome
VIRSorter_NODE_457_length_5009_cov_13_772507	P72P	5009	2.1489	FALSE	33.86	TRUE	TRUE	8	Siphoviridae	NA	NA	NA	NA	FALSE	FALSE	No	NA	10	6	0	Low-quality	Genome-fragment	13.51	AAI-based (high-confidence)	0	1	0	metagenome
VIRSorter_NODE_512_length_4538_cov_7_112648	P72P	4538	1.6186	FALSE	32.13	TRUE	TRUE	2	Siphoviridae	NA	NA	NA	NA	TRUE	FALSE	No	NA	8	0	0	Low-quality	Genome-fragment	11.59	AAI-based (high-confidence)	0	1	no viral genes detected	metagenome
VIRSorter_NODE_553_length_4305_cov_21_239529	P72P	4305	3.7229	FALSE	39.44	TRUE	TRUE	5	Siphoviridae	NA	NA	NA	NA	FALSE	FALSE	No	NA	7	4	0	Low-quality	Genome-fragment	12.05	AAI-based (high-confidence)	0	1	0	metagenome
VIRSorter_NODE_595_length_4100_cov_18_473671	P72P	4100	2.6739	FALSE	38.05	TRUE	TRUE	4	Siphoviridae	NA	NA	Lactococcus~phage~bIL310,Lactococcus~phage~bIL312	NA	FALSE	FALSE	No	NA	10	2	0	Low-quality	Genome-fragment	27.99	AAI-based (high-confidence)	0	1	0	metagenome
VIRSorter_NODE_607_length_4049_cov_9_814472	P72P	4049	5.8755	FALSE	38.31	TRUE	TRUE	2	Siphoviridae	Lactococcus phage bIL310	gi|13095862|ref|NC_002669.1|	NA	NA	FALSE	FALSE	No	NA	5	2	0	Low-quality	Genome-fragment	27.92	AAI-based (high-confidence)	0	1	0	metagenome
VIRSorter_NODE_649_length_3873_cov_42_413043	P72P	3873	5.4343	FALSE	36.53	TRUE	TRUE	1	Siphoviridae	NA	NA	Lactococcus~phage~bIL310,Lactococcus~phage~bIL312	NA	FALSE	FALSE	No	NA	7	1	0	Low-quality	Genome-fragment	21.95	AAI-based (high-confidence)	0	1	0	metagenome
VIRSorter_NODE_990_length_3006_cov_20_292443	P72P	3006	11.0063	FALSE	34.56	TRUE	TRUE	6	Siphoviridae	NA	NA	NA	NA	FALSE	FALSE	No	NA	11	4	0	Low-quality	Genome-fragment	8.32	AAI-based (high-confidence)	0	1	0	metagenome
VIRSorter_NODE_1043_length_2912_cov_11_022751	P72P	2912	1.2394	FALSE	35.16	TRUE	TRUE	4	Siphoviridae	NA	NA	NA	NA	FALSE	FALSE	No	NA	5	2	0	Low-quality	Genome-fragment	8.25	AAI-based (high-confidence)	0	1	0	metagenome
VIRSorter_NODE_1095_length_2828_cov_17_059502	P72P	2828	2.1178	FALSE	30.45	TRUE	TRUE	2	Siphoviridae	NA	NA	NA	NA	FALSE	FALSE	Yes	2124	4	1	1	Low-quality	Genome-fragment	6.49	AAI-based (high-confidence)	24.89	1	0	metagenome
VIRSorter_NODE_1186_length_2690_cov_4_693738	P72P	2690	2.7253	FALSE	36.88	TRUE	TRUE	1	Siphoviridae	NA	NA	NA	NA	FALSE	FALSE	No	NA	6	3	0	Low-quality	Genome-fragment	5.79	AAI-based (high-confidence)	0	1	0	metagenome
VIRSorter_NODE_1593_length_2234_cov_5_235429	P72P	2234	2.6128	FALSE	41.72	TRUE	TRUE	1	Siphoviridae	NA	NA	NA	NA	FALSE	FALSE	No	NA	4	3	0	Low-quality	Genome-fragment	3.02	HMM-based (lower-bound)	0	1	0	metagenome
VIRSorter_NODE_1632_length_2202_cov_28_395901	P72P	2202	7.4673	FALSE	33.97	TRUE	TRUE	4	Siphoviridae	NA	NA	NA	NA	FALSE	FALSE	No	NA	4	2	0	Low-quality	Genome-fragment	6.58	AAI-based (high-confidence)	0	1	0	metagenome
VIRSorter_NODE_1656_length_2178_cov_9_797456	P72P	2178	1.3131	FALSE	36.09	TRUE	TRUE	4	Siphoviridae	NA	NA	NA	NA	FALSE	FALSE	No	NA	7	4	0	Low-quality	Genome-fragment	5.24	AAI-based (high-confidence)	0	1	0	metagenome
VIRSorter_NODE_1718_length_2134_cov_3_110630	P72P	2134	2.6912	FALSE	39.18	TRUE	TRUE	4	Siphoviridae	NA	NA	NA	Listeria	FALSE	FALSE	No	NA	4	3	0	Low-quality	Genome-fragment	4.62	AAI-based (medium-confidence)	0	1	0	metagenome
VIRSorter_NODE_1728_length_2125_cov_13_610145	P72P	2125	1.5774	FALSE	32.99	TRUE	TRUE	5	Siphoviridae	NA	NA	NA	NA	FALSE	FALSE	No	NA	6	3	0	Low-quality	Genome-fragment	5.79	AAI-based (high-confidence)	0	1	0	metagenome
VIRSorter_NODE_1876_length_2037_cov_3_709889	P72P	2037	3.3643	FALSE	57.93	TRUE	TRUE	1	Unclassified	NA	NA	NA	NA	FALSE	FALSE	No	NA	4	2	0	Low-quality	Genome-fragment	6.23	AAI-based (medium-confidence)	0	1	0	metagenome
VIRSorter_NODE_1929_length_2010_cov_2_467008	P72P	2010	2.8632	FALSE	43.18	TRUE	FALSE	0	Myoviridae	NA	NA	NA	Lactobacillus	FALSE	FALSE	No	NA	5	0	0	Low-quality	Genome-fragment	5.5	AAI-based (high-confidence)	0	1	no viral genes detected	metagenome
VIRSorter_NODE_1947_length_2003_cov_43_215606	P72P	2003	9.3769	FALSE	33.1	TRUE	FALSE	0	Siphoviridae	Lactococcus phage bIL310	gi|13095862|ref|NC_002669.1|	NA	NA	FALSE	FALSE	No	NA	3	0	0	Low-quality	Genome-fragment	13.16	AAI-based (high-confidence)	0	1	no viral genes detected	metagenome
VIRSorter_NODE_2302_length_1807_cov_3_450342	P72P	1807	2.238	FALSE	41.89	TRUE	TRUE	3	Siphoviridae	NA	NA	NA	Pediococcus	FALSE	FALSE	No	NA	5	3	0	Low-quality	Genome-fragment	3.6	AAI-based (high-confidence)	0	1	0	metagenome
VIRSorter_NODE_2671_length_1665_cov_27_483230	P72P	1665	14.2763	FALSE	33.39	TRUE	FALSE	0	Siphoviridae	Lactococcus phage bIL311	gi|13095658|ref|NC_002670.1|	NA	NA	FALSE	FALSE	No	NA	2	1	0	Low-quality	Genome-fragment	1.2	HMM-based (lower-bound)	0	1	0	metagenome
VIRSorter_NODE_2809_length_1619_cov_4_756394	P72P	1619	4.4898	FALSE	40.09	TRUE	TRUE	3	Siphoviridae	NA	NA	NA	Lactobacillus	FALSE	FALSE	No	NA	3	2	0	Low-quality	Genome-fragment	4.2	AAI-based (medium-confidence)	0	1	0	metagenome
VIRSorter_NODE_2821_length_1615_cov_21_990385	P72P	1615	5.6805	FALSE	34.12	TRUE	TRUE	3	Siphoviridae	NA	NA	NA	NA	FALSE	FALSE	No	NA	5	0	0	Low-quality	Genome-fragment	4.42	AAI-based (high-confidence)	0	1	no viral genes detected	metagenome
VIRSorter_NODE_2988_length_1559_cov_4_432181	P72P	1559	2.7364	FALSE	32.39	TRUE	TRUE	3	Siphoviridae	NA	NA	NA	NA	FALSE	FALSE	No	NA	5	3	0	Low-quality	Genome-fragment	1.44	HMM-based (lower-bound)	0	1	0	metagenome
VIRSorter_NODE_3140_length_1516_cov_1_646133	P72P	1516	1.6234	FALSE	31	TRUE	TRUE	4	Siphoviridae	Lactococcus phage 949	gi|327197843|ref|NC_015263.1|	NA	NA	FALSE	FALSE	No	NA	4	0	0	Low-quality	Genome-fragment	1.22	AAI-based (high-confidence)	0	1	no viral genes detected	metagenome
VIRSorter_NODE_3526_length_1419_cov_19_445015	P72P	1419	7.5708	FALSE	32.7	TRUE	TRUE	2	Siphoviridae	Lactococcus phage 63301	gi|1070097696|ref|NC_031017.1|	NA	NA	FALSE	FALSE	No	NA	2	1	0	Low-quality	Genome-fragment	3.99	AAI-based (high-confidence)	0	1	0	metagenome
VIRSorter_NODE_3571_length_1410_cov_39_416974	P72P	1410	3.8603	FALSE	36.52	TRUE	TRUE	1	Siphoviridae	NA	NA	NA	NA	FALSE	FALSE	No	NA	3	0	0	Low-quality	Genome-fragment	9.43	AAI-based (high-confidence)	0	1	no viral genes detected	metagenome
VIRSorter_NODE_4875_length_1175_cov_1_924107	P72P	1175	1.2723	FALSE	30.3	TRUE	TRUE	5	Siphoviridae	Lactococcus phage 949	gi|327197843|ref|NC_015263.1|	NA	NA	FALSE	FALSE	No	NA	5	1	0	Low-quality	Genome-fragment	0.92	AAI-based (high-confidence)	0	1	0	metagenome
VIRSorter_NODE_5904_length_1049_cov_33_084507	P72P	1049	3.4051	FALSE	35.56	TRUE	TRUE	2	Siphoviridae	NA	NA	NA	NA	FALSE	FALSE	No	NA	3	3	0	Low-quality	Genome-fragment	2.84	AAI-based (high-confidence)	0	1	0	metagenome
VIRSorter_NODE_5910_length_1048_cov_39_625378	P72P	1048	3.4962	FALSE	38.84	TRUE	TRUE	1	Siphoviridae	Lactococcus phage bIL310	gi|13095862|ref|NC_002669.1|	NA	NA	FALSE	FALSE	No	NA	4	1	0	Low-quality	Genome-fragment	7.19	AAI-based (high-confidence)	0	1	0	metagenome
VIRSorter_NODE_5993_length_1040_cov_2_955330	P72P	1040	1.7625	FALSE	38.17	TRUE	TRUE	1	Siphoviridae	NA	NA	NA	NA	FALSE	FALSE	No	NA	4	1	0	Low-quality	Genome-fragment	2.79	AAI-based (high-confidence)	0	1	0	metagenome
VIRSorter_NODE_821_length_3633_cov_3_126887	P72Q	3633	2.6634	FALSE	31.36	TRUE	TRUE	4	Siphoviridae	NA	NA	NA	NA	FALSE	FALSE	No	NA	10	5	0	Low-quality	Genome-fragment	8.58	AAI-based (medium-confidence)	0	1	0	metagenome
VIRSorter_NODE_1045_length_2850_cov_10_345975	P72Q	2850	4.7126	FALSE	38.98	TRUE	TRUE	6	Siphoviridae	NA	NA	NA	NA	FALSE	FALSE	No	NA	6	6	0	Low-quality	Genome-fragment	7.19	AAI-based (medium-confidence)	0	1	0	metagenome
VIRSorter_NODE_1537_length_2030_cov_2_600506	P72Q	2030	2.9867	FALSE	31.03	TRUE	TRUE	2	Siphoviridae	NA	NA	NA	NA	FALSE	FALSE	No	NA	3	2	0	Low-quality	Genome-fragment	4.85	AAI-based (high-confidence)	0	1	0	metagenome
VIRSorter_NODE_2076_length_1618_cov_5_815099	P72Q	1618	4.8708	FALSE	37.14	TRUE	TRUE	4	Unassigned	NA	NA	NA	NA	FALSE	FALSE	No	NA	5	4	0	Low-quality	Genome-fragment	3.21	HMM-based (lower-bound)	0	1	0	metagenome
VIRSorter_NODE_2908_length_1297_cov_3_079710	P72Q	1297	2.3485	FALSE	39.48	TRUE	TRUE	3	Siphoviridae	Lactobacillus virus phiJL1	gi|62327085|ref|NC_006936.1|	NA	NA	FALSE	FALSE	No	NA	5	3	0	Low-quality	Genome-fragment	3.47	AAI-based (high-confidence)	0	1	0	metagenome
VIRSorter_NODE_2980_length_1274_cov_2_768663	P72Q	1274	2.8242	FALSE	36.26	TRUE	TRUE	3	Siphoviridae	NA	NA	NA	NA	FALSE	FALSE	No	NA	3	3	0	Low-quality	Genome-fragment	2.82	AAI-based (high-confidence)	0	1	0	metagenome
VIRSorter_NODE_3178_length_1209_cov_2_405546	P72Q	1209	1.6791	FALSE	45.33	TRUE	TRUE	2	Siphoviridae	NA	NA	NA	NA	FALSE	FALSE	No	NA	4	2	0	Low-quality	Genome-fragment	2.84	AAI-based (medium-confidence)	0	1	0	metagenome
VIRSorter_NODE_130_length_24474_cov_9_785495	P72Q	24474	5.223	FALSE	65.46	TRUE	TRUE	12	Siphoviridae	NA	NA	NA	NA	FALSE	FALSE	No	NA	26	15	0	Medium-quality	Genome-fragment	51.93	AAI-based (medium-confidence)	0	1	0	metagenome
VIRSorter_NODE_431_length_7277_cov_15_683883	P72Q	7277	10.9204	FALSE	40.59	TRUE	TRUE	5	Myoviridae	NA	NA	NA	NA	TRUE	FALSE	No	NA	7	0	1	Low-quality	Genome-fragment	5.16	AAI-based (medium-confidence)	0	1	no viral genes detected	metagenome
VIRSorter_NODE_514_length_6007_cov_6_429940	P72Q	6007	5.2331	FALSE	35.97	TRUE	TRUE	3	Siphoviridae	NA	NA	NA	NA	TRUE	FALSE	No	NA	7	0	1	Not-determined	Genome-fragment	NA	NA	0	1	no viral genes detected	metagenome
VIRSorter_NODE_572_length_5236_cov_3_468828	P72Q	5236	3.0162	FALSE	31.7	TRUE	TRUE	9	Siphoviridae	NA	NA	NA	NA	FALSE	FALSE	No	NA	12	8	0	Low-quality	Genome-fragment	12.17	AAI-based (medium-confidence)	0	1	0	metagenome
VIRSorter_NODE_646_length_4617_cov_3_476545	P72Q	4617	1.9474	FALSE	37.12	TRUE	TRUE	4	Siphoviridae	NA	NA	NA	NA	FALSE	FALSE	No	NA	14	2	1	Low-quality	Genome-fragment	11.37	AAI-based (medium-confidence)	0	1	0	metagenome
VIRSorter_NODE_1035_length_2876_cov_3_581709	P72Q	2876	3.242	FALSE	38.66	TRUE	TRUE	3	Siphoviridae	NA	NA	NA	NA	FALSE	FALSE	No	NA	7	2	0	Low-quality	Genome-fragment	4.05	HMM-based (lower-bound)	0	1	0	metagenome
VIRSorter_NODE_1083_length_2739_cov_2_929210	P72Q	2739	2.2939	FALSE	67.13	TRUE	TRUE	5	Siphoviridae	NA	NA	NA	NA	FALSE	FALSE	No	NA	9	6	0	Low-quality	Genome-fragment	4.51	HMM-based (lower-bound)	0	1	0	metagenome
VIRSorter_NODE_1121_length_2683_cov_4_072679	P72Q	2683	3.3071	FALSE	34.77	TRUE	TRUE	4	Siphoviridae	NA	NA	NA	Staphylococcus	FALSE	FALSE	No	NA	6	5	0	Low-quality	Genome-fragment	6.18	AAI-based (high-confidence)	0	1	0	metagenome
VIRSorter_NODE_102_length_28989_cov_8_466545_gene_18_gene_31	P72Q	10297	2.0792	FALSE	32.38	TRUE	TRUE	8	Unassigned	NA	NA	NA	Streptococcus	TRUE	TRUE	No	NA	16	3	1	Low-quality	Genome-fragment	28.18	AAI-based (high-confidence)	0	1	0	metagenome

## Sheet: tableS1B_viral_phage_contigs
Contig name	Sample	Size, bp	Coverage, X	Circular	G+C content, %	VirSorter-positive	pVOGs-positive	pVOG count genes	Demovir_assignment	Viral_RefSeq_Tax	Viral_RefSeq_hit	vConTACT2 cluster	VC MemberRefSeq88	integrase/Recombinase present	VirSorter Prophage	provirus	proviral_length	gene_count	viral_genes	host_genes	checkv_quality	miuvig_quality	completeness	completeness_method	contamination	kmer_freq	warnings
NODE_1_length_144131_cov_28.441559	P29	144131	22.6171	FALSE	35.57	FALSE	TRUE	40	Myoviridae	NA	NA	407_0	NA	TRUE	FALSE	No	NA	151	0	100	Not-determined	Genome-fragment	NA	NA	0	1	no viral genes detected
NODE_2_length_112297_cov_22.563604	P29	112297	17.961	FALSE	35.76	FALSE	TRUE	20	Siphoviridae	NA	NA	388_0	NA	FALSE	FALSE	No	NA	102	1	83	Medium-quality	Genome-fragment	65.27	HMM-based (lower-bound)	0	1	NA
NODE_3_length_90959_cov_19.606926	P29	90959	20.1721	FALSE	34.81	FALSE	TRUE	32	Siphoviridae	NA	NA	372_0	NA	FALSE	FALSE	No	NA	98	1	63	Medium-quality	Genome-fragment	82.25	HMM-based (lower-bound)	0	1	NA
NODE_4_length_86072_cov_19.458386	P29	86072	20.2701	FALSE	34.8	FALSE	TRUE	35	Myoviridae	NA	NA	373_0	NA	FALSE	FALSE	No	NA	83	0	61	Not-determined	Genome-fragment	NA	NA	0	1	no viral genes detected
NODE_5_length_83345_cov_23.065158	P29	83345	17.6595	FALSE	35.45	FALSE	TRUE	14	Siphoviridae	NA	NA	397_0	NA	FALSE	FALSE	No	NA	71	1	56	Medium-quality	Genome-fragment	55.89	HMM-based (lower-bound)	0	1	NA
NODE_6_length_77498_cov_18.199140	P29	77498	22.4501	TRUE	32.66	TRUE	TRUE	15	Podoviridae	NA	NA	NA	NA	FALSE	FALSE	No	NA	82	4	1	Complete	High-quality	100	DTR (high-confidence)	0	1	NA
NODE_7_length_72158_cov_28.009653	P29	72158	22.7264	FALSE	34.67	FALSE	TRUE	10	Myoviridae	NA	NA	381_0	NA	FALSE	FALSE	No	NA	71	0	47	Not-determined	Genome-fragment	NA	NA	0	1	no viral genes detected
NODE_8_length_63998_cov_19.026352	P29	63998	32.4449	FALSE	34.74	FALSE	TRUE	13	Podoviridae	NA	NA	360_0	NA	FALSE	FALSE	No	NA	65	1	48	High-quality	High-quality	100	HMM-based (lower-bound)	0	1	NA
NODE_9_length_56602_cov_29.800874	P29	56602	23.0354	FALSE	35.8	FALSE	TRUE	17	Siphoviridae	NA	NA	369_0	NA	FALSE	FALSE	No	NA	67	1	56	High-quality	High-quality	100	HMM-based (lower-bound)	0	1	NA
NODE_10_length_54815_cov_24.412034	P29	54815	19.6159	FALSE	34.71	FALSE	TRUE	11	Siphoviridae	NA	NA	327_0	NA	TRUE	FALSE	No	NA	59	0	43	Not-determined	Genome-fragment	NA	NA	0	1	no viral genes detected
NODE_11_length_54569_cov_282.215394	P29	54569	300.909	FALSE	33.56	TRUE	TRUE	52	Siphoviridae	Lactococcus_phage_P118	gi_643654590_ref_NC_024208.1	69_0	Lactococcus~phage~P078,Lactococcus~phage~P092,Lactococcus~phage~P118,Lactococcus~phage~P162	FALSE	FALSE	No	NA	79	31	0	High-quality	High-quality	98.17	AAI-based (high-confidence)	0	1	NA
NODE_12_length_53283_cov_157.904449	P29	53283	173.122	FALSE	44.62	TRUE	TRUE	53	Siphoviridae	NA	NA	70_0	Arthrobacter~phage~Mudcat,Rhodococcus~phage~ReqiPepy6,Rhodococcus~phage~ReqiPoco6	FALSE	FALSE	No	NA	79	35	0	Medium-quality	Genome-fragment	88.28	AAI-based (medium-confidence)	0	1	NA
NODE_13_length_52916_cov_21.921038	P29	52916	43.2938	FALSE	35.2	FALSE	TRUE	3	Siphoviridae	NA	NA	NA	NA	FALSE	FALSE	No	NA	55	0	36	Not-determined	Genome-fragment	NA	NA	0	1	no viral genes detected
NODE_14_length_48707_cov_26.603038	P29	48707	45.1983	FALSE	35.51	FALSE	TRUE	7	Unassigned	NA	NA	NA	NA	FALSE	FALSE	No	NA	52	1	38	Low-quality	Genome-fragment	34.82	HMM-based (lower-bound)	0	1	NA
NODE_16_length_43267_cov_12.491877	P29	43267	24.992	FALSE	37.49	FALSE	TRUE	10	Siphoviridae	NA	NA	NA	NA	FALSE	FALSE	No	NA	42	1	30	Medium-quality	Genome-fragment	67.48	HMM-based (lower-bound)	0	1	NA
NODE_17_length_42074_cov_31.069683	P29	42074	26.6603	FALSE	35.84	FALSE	TRUE	17	Myoviridae	NA	NA	409_0	NA	FALSE	FALSE	No	NA	47	0	34	Not-determined	Genome-fragment	NA	NA	0	1	no viral genes detected
NODE_18_length_41975_cov_26.849308	P29	41975	25.4734	FALSE	35.2	FALSE	TRUE	11	Unassigned	NA	NA	412_0	NA	FALSE	FALSE	No	NA	43	1	32	Low-quality	Genome-fragment	20.73	AAI-based (medium-confidence)	0	1	NA
NODE_19_length_41815_cov_13.009962	P29	41815	25.7857	FALSE	37.12	FALSE	TRUE	12	Myoviridae	NA	NA	413_0	NA	FALSE	FALSE	No	NA	42	0	35	Not-determined	Genome-fragment	NA	NA	0	1	no viral genes detected
NODE_20_length_40205_cov_24.714471	P29	40205	31.3358	FALSE	34.58	FALSE	TRUE	11	Siphoviridae	NA	NA	367_0	NA	FALSE	FALSE	No	NA	37	0	30	Not-determined	Genome-fragment	NA	NA	0	1	no viral genes detected
NODE_21_length_37412_cov_28.637284	P29	37412	35.657	FALSE	34.55	FALSE	TRUE	15	Siphoviridae	NA	NA	374_0	NA	FALSE	FALSE	No	NA	38	0	31	Not-determined	Genome-fragment	NA	NA	0	1	no viral genes detected
NODE_22_length_37270_cov_30.931345	P29	37270	20.9451	FALSE	35.25	FALSE	TRUE	11	Unassigned	NA	NA	425_0	NA	FALSE	FALSE	No	NA	34	0	23	Not-determined	Genome-fragment	NA	NA	0	1	no viral genes detected
NODE_23_length_37209_cov_11.634387	P29	37209	23.5778	FALSE	38.17	FALSE	TRUE	12	Unassigned	NA	NA	NA	NA	FALSE	FALSE	No	NA	40	0	30	Low-quality	Genome-fragment	21.31	AAI-based (medium-confidence)	0	1	no viral genes detected
NODE_24_length_36734_cov_28.876823	P29	36734	18.867	FALSE	34.62	FALSE	TRUE	7	Unassigned	NA	NA	375_0	NA	FALSE	FALSE	No	NA	39	0	23	Not-determined	Genome-fragment	NA	NA	0	1	no viral genes detected
NODE_25_length_36140_cov_9.356131	P29	36140	18.9217	FALSE	37.04	FALSE	TRUE	10	Siphoviridae	NA	NA	NA	NA	FALSE	FALSE	No	NA	36	0	23	Not-determined	Genome-fragment	NA	NA	0	1	no viral genes detected
NODE_27_length_34987_cov_16.853086	P29	34987	15.9555	FALSE	36.36	TRUE	TRUE	34	Siphoviridae	NA	NA	92_0	NA	TRUE	TRUE	Yes	14673	34	10	14	Low-quality	Genome-fragment	35.98	AAI-based (medium-confidence)	58.06	1	NA
NODE_28_length_34627_cov_21.296222	P29	34627	23.1359	FALSE	37.53	TRUE	TRUE	63	Siphoviridae	NA	NA	NA	NA	FALSE	FALSE	No	NA	52	32	0	High-quality	High-quality	92.14	AAI-based (medium-confidence)	0	1	NA
NODE_30_length_33058_cov_26.139654	P29	33058	20.0424	FALSE	36.14	FALSE	TRUE	10	Myoviridae	NA	NA	374_0	NA	TRUE	FALSE	No	NA	30	0	22	Not-determined	Genome-fragment	NA	NA	0	1	no viral genes detected
NODE_31_length_32279_cov_21.897592	P29	32279	17.0053	FALSE	35.71	FALSE	TRUE	16	Myoviridae	NA	NA	385_0	NA	FALSE	FALSE	No	NA	36	0	23	Not-determined	Genome-fragment	NA	NA	0	1	no viral genes detected
NODE_32_length_32219_cov_24.431445	P29	32219	44.3854	FALSE	33.79	FALSE	TRUE	6	Phycodnaviridae	NA	NA	398_0	NA	FALSE	FALSE	No	NA	26	0	18	Not-determined	Genome-fragment	NA	NA	0	1	no viral genes detected
NODE_33_length_31112_cov_16.214316	P29	31112	20.7578	FALSE	37.72	TRUE	TRUE	32	Myoviridae	NA	NA	83_0	NA	FALSE	FALSE	No	NA	30	22	0	Low-quality	Genome-fragment	20.16	AAI-based (medium-confidence)	0	1	NA
NODE_34_length_30276_cov_30.824559	P29	30276	22.6515	FALSE	35.63	FALSE	TRUE	4	Unassigned	NA	NA	354_0	NA	FALSE	FALSE	No	NA	31	0	26	Not-determined	Genome-fragment	NA	NA	0	1	no viral genes detected
NODE_35_length_29703_cov_19.943234	P29	29703	20.5193	FALSE	33.35	FALSE	TRUE	15	Siphoviridae	NA	NA	309_0	NA	TRUE	FALSE	Yes	4955	38	4	10	Low-quality	Genome-fragment	10.12	HMM-based (lower-bound)	83.32	1	NA
NODE_37_length_29019_cov_26.988952	P29	29019	27.7291	FALSE	65.93	TRUE	TRUE	17	Siphoviridae	NA	NA	NA	NA	FALSE	FALSE	No	NA	37	13	0	Medium-quality	Genome-fragment	75.83	AAI-based (medium-confidence)	0	1	NA
NODE_38_length_28876_cov_26.594601	P29	28876	20.1087	FALSE	34.8	FALSE	TRUE	16	Myoviridae	NA	NA	351_0	NA	FALSE	FALSE	No	NA	27	0	18	Not-determined	Genome-fragment	NA	NA	0	1	no viral genes detected
NODE_39_length_28420_cov_11.569328	P29	28420	22.8671	FALSE	38.88	FALSE	TRUE	20	Myoviridae	NA	NA	377_0	NA	FALSE	FALSE	No	NA	23	0	20	Not-determined	Genome-fragment	NA	NA	0	1	no viral genes detected
NODE_40_length_27975_cov_9.950716	P29	27975	20.3251	FALSE	37.57	FALSE	TRUE	7	Unassigned	NA	NA	NA	NA	FALSE	FALSE	No	NA	28	0	20	Not-determined	Genome-fragment	NA	NA	0	1	no viral genes detected
NODE_41_length_27722_cov_29.059313	P29	27722	20.5068	FALSE	34.89	FALSE	TRUE	4	Unassigned	NA	NA	402_0	NA	FALSE	FALSE	No	NA	27	0	20	Not-determined	Genome-fragment	NA	NA	0	1	no viral genes detected
NODE_42_length_27548_cov_9.454989	P29	27548	15.1539	FALSE	36.65	TRUE	TRUE	27	Myoviridae	NA	NA	NA	NA	FALSE	FALSE	No	NA	35	16	1	Low-quality	Genome-fragment	18.22	AAI-based (high-confidence)	0	1	NA
NODE_44_length_27403_cov_22.605602	P29	27403	22.4318	FALSE	35.68	FALSE	TRUE	7	Myoviridae	NA	NA	439_0	NA	FALSE	FALSE	No	NA	23	0	21	Not-determined	Genome-fragment	NA	NA	0	1	no viral genes detected
NODE_45_length_27052_cov_29.410786	P29	27052	15.98	FALSE	54.13	TRUE	TRUE	18	Siphoviridae	NA	NA	417_0	NA	FALSE	FALSE	No	NA	32	9	1	Medium-quality	Genome-fragment	82.7	AAI-based (medium-confidence)	0	1	NA
NODE_46_length_25291_cov_20.146022	P29	25291	22.416	FALSE	34.04	FALSE	TRUE	7	Siphoviridae	NA	NA	428_0	NA	FALSE	FALSE	No	NA	28	0	17	Not-determined	Genome-fragment	NA	NA	0	1	no viral genes detected
NODE_48_length_24521_cov_30.269966	P29	24521	31.103	FALSE	35.81	FALSE	TRUE	3	Unassigned	NA	NA	362_0	NA	FALSE	FALSE	No	NA	21	0	15	Not-determined	Genome-fragment	NA	NA	0	1	no viral genes detected
NODE_49_length_23571_cov_238.752551	P29	23571	266.858	FALSE	38.57	TRUE	TRUE	26	Siphoviridae	NA	NA	NA	NA	TRUE	TRUE	No	NA	25	15	0	Medium-quality	Genome-fragment	62.63	AAI-based (medium-confidence)	0	1	NA
NODE_50_length_23076_cov_35.477868	P29	23076	68.7692	FALSE	30.85	FALSE	TRUE	7	Myoviridae	NA	NA	357_0	NA	FALSE	FALSE	No	NA	23	1	4	Low-quality	Genome-fragment	9.37	HMM-based (lower-bound)	0	1	NA
NODE_51_length_22342_cov_10.594068	P29	22342	14.3346	FALSE	39.61	TRUE	TRUE	19	Siphoviridae	NA	NA	NA	NA	FALSE	FALSE	No	NA	23	18	0	Low-quality	Genome-fragment	37.01	AAI-based (high-confidence)	0	1	NA
NODE_52_length_22040_cov_36.982443	P29	22040	17.2666	FALSE	70.62	TRUE	TRUE	16	Siphoviridae	NA	NA	204_0	NA	FALSE	FALSE	No	NA	26	13	0	Medium-quality	Genome-fragment	58.23	AAI-based (medium-confidence)	0	1	NA
NODE_53_length_22013_cov_56.817515	P29	22013	46.7963	FALSE	49.22	FALSE	TRUE	21	Siphoviridae	NA	NA	215_0	Corynebacterium~phage~P1201	FALSE	FALSE	No	NA	28	8	0	Low-quality	Genome-fragment	31	AAI-based (medium-confidence)	0	1	NA
NODE_54_length_21955_cov_11.615799	P29	21955	22.5878	FALSE	38.62	FALSE	TRUE	9	Unassigned	NA	NA	NA	NA	FALSE	FALSE	No	NA	25	0	21	Not-determined	Genome-fragment	NA	NA	0	1	no viral genes detected
NODE_56_length_21672_cov_820.206643	P29	21672	767.896	FALSE	35.23	TRUE	TRUE	36	Siphoviridae	NA	NA	NA	NA	FALSE	FALSE	No	NA	31	25	0	Medium-quality	Genome-fragment	55.17	AAI-based (high-confidence)	0	1	NA
NODE_57_length_21412_cov_13.952568	P29	21412	15.3377	FALSE	40.31	TRUE	TRUE	22	Siphoviridae	NA	NA	NA	NA	FALSE	FALSE	No	NA	20	8	0	Medium-quality	Genome-fragment	53.16	AAI-based (medium-confidence)	0	1	NA
NODE_60_length_20515_cov_108.606403	P29	20515	70.9813	FALSE	58.29	TRUE	TRUE	7	Unassigned	NA	NA	NA	NA	FALSE	FALSE	No	NA	24	6	0	Low-quality	Genome-fragment	27.35	HMM-based (lower-bound)	0	1	NA
NODE_61_length_20263_cov_25.760095	P29	20263	20.014	FALSE	34.82	FALSE	TRUE	10	Unassigned	NA	NA	325_0	NA	FALSE	FALSE	No	NA	23	0	13	Not-determined	Genome-fragment	NA	NA	0	1	no viral genes detected
NODE_62_length_20027_cov_9.917835	P29	20027	8.5489	FALSE	56.71	TRUE	TRUE	12	Siphoviridae	NA	NA	NA	NA	FALSE	FALSE	No	NA	43	10	0	Low-quality	Genome-fragment	33.31	AAI-based (high-confidence)	0	1	NA
NODE_63_length_19652_cov_10.189315	P29	19652	19.4667	FALSE	37.39	FALSE	TRUE	5	Siphoviridae	NA	NA	NA	NA	FALSE	FALSE	No	NA	22	0	21	Not-determined	Genome-fragment	NA	NA	0	1	no viral genes detected
NODE_64_length_19638_cov_11.175714	P29	19638	22.3403	FALSE	37.08	FALSE	TRUE	7	Siphoviridae	NA	NA	NA	NA	FALSE	FALSE	No	NA	19	0	11	Not-determined	Genome-fragment	NA	NA	0	1	no viral genes detected
NODE_65_length_19568_cov_9.618767	P29	19568	19.6476	FALSE	34.22	FALSE	TRUE	4	Unassigned	NA	NA	NA	NA	FALSE	FALSE	No	NA	22	0	11	Not-determined	Genome-fragment	NA	NA	0	1	no viral genes detected
NODE_67_length_18748_cov_25.460868	P29	18748	24.7649	FALSE	35.96	FALSE	TRUE	7	Siphoviridae	NA	NA	438_0	NA	FALSE	FALSE	No	NA	20	0	14	Low-quality	Genome-fragment	18.92	AAI-based (medium-confidence)	0	1	no viral genes detected
NODE_69_length_18554_cov_9.904103	P29	18554	19.0729	FALSE	36.85	FALSE	TRUE	5	Siphoviridae	NA	NA	NA	NA	FALSE	FALSE	No	NA	22	0	14	Not-determined	Genome-fragment	NA	NA	0	1	no viral genes detected
NODE_70_length_18531_cov_155.628708	P29	18531	131.538	FALSE	49.85	TRUE	TRUE	14	Podoviridae	NA	NA	44_0	Actinomyces~virus~Av1	FALSE	FALSE	No	NA	27	8	0	High-quality	High-quality	96.95	AAI-based (medium-confidence)	0	1	NA
NODE_71_length_18462_cov_9.124083	P29	18462	18.1895	FALSE	37.1	FALSE	TRUE	15	Siphoviridae	NA	NA	NA	NA	TRUE	FALSE	No	NA	17	0	10	Low-quality	Genome-fragment	18.43	AAI-based (medium-confidence)	0	1	no viral genes detected
NODE_72_length_18300_cov_3573.192710	P29	18300	4995.17	FALSE	33.03	TRUE	TRUE	17	Podoviridae	Lactococcus_phage_asccphi28	gi_168983473_ref_NC_010363.1_	320_0	Lactococcus~phage~asccphi28	FALSE	FALSE	No	NA	25	9	0	Complete	High-quality	100	ITR (high-confidence)	0	1	NA
NODE_73_length_18258_cov_11.028677	P29	18258	21.4664	FALSE	38.25	FALSE	TRUE	16	Unassigned	NA	NA	NA	NA	FALSE	FALSE	No	NA	19	0	14	Not-determined	Genome-fragment	NA	NA	0	1	no viral genes detected
NODE_74_length_18009_cov_10.391389	P29	18009	20.4688	FALSE	37.25	FALSE	TRUE	11	Podoviridae	NA	NA	NA	NA	FALSE	FALSE	No	NA	13	0	10	Not-determined	Genome-fragment	NA	NA	0	1	no viral genes detected
NODE_75_length_17823_cov_10.305212	P29	17823	10.3788	FALSE	40.31	TRUE	TRUE	28	Siphoviridae	NA	NA	146_0	Lactobacillus~phage~LfeSau	TRUE	FALSE	No	NA	21	15	0	Medium-quality	Genome-fragment	50.27	AAI-based (high-confidence)	0	1	NA
NODE_76_length_17781_cov_10.990692	P29	17781	21.9485	FALSE	38.81	FALSE	TRUE	3	Unassigned	NA	NA	NA	NA	FALSE	FALSE	No	NA	22	0	17	Not-determined	Genome-fragment	NA	NA	0	1	no viral genes detected
NODE_77_length_17562_cov_32.222254	P29	17562	21.256	FALSE	35.39	FALSE	TRUE	7	Siphoviridae	NA	NA	324_0	NA	FALSE	FALSE	No	NA	21	1	8	Low-quality	Genome-fragment	37.67	HMM-based (lower-bound)	0	1	NA
NODE_79_length_17245_cov_56.948749	P29	17245	47.3548	FALSE	65.73	TRUE	TRUE	25	Siphoviridae	NA	NA	NA	NA	FALSE	FALSE	No	NA	20	15	0	Low-quality	Genome-fragment	44.14	AAI-based (high-confidence)	0	1	NA
NODE_80_length_17047_cov_11.989348	P29	17047	23.5114	FALSE	38.78	FALSE	TRUE	6	Myoviridae	NA	NA	NA	NA	FALSE	FALSE	No	NA	19	1	17	Low-quality	Genome-fragment	13.14	AAI-based (medium-confidence)	0	1	NA
NODE_81_length_16984_cov_11.444208	P29	16984	23.3187	FALSE	40.03	FALSE	TRUE	5	Unassigned	NA	NA	NA	NA	FALSE	FALSE	No	NA	15	0	13	Low-quality	Genome-fragment	19.3	AAI-based (medium-confidence)	0	1	no viral genes detected
NODE_82_length_16842_cov_17.758146	P29	16842	34.6579	FALSE	33.78	FALSE	TRUE	3	Unassigned	NA	NA	NA	NA	FALSE	FALSE	No	NA	19	0	4	Not-determined	Genome-fragment	NA	NA	0	1	no viral genes detected
NODE_83_length_16759_cov_26.257064	P29	16759	24.0775	FALSE	35.33	FALSE	TRUE	9	Siphoviridae	NA	NA	NA	NA	TRUE	FALSE	No	NA	19	0	13	Low-quality	Genome-fragment	40.36	AAI-based (medium-confidence)	0	1	no viral genes detected
NODE_84_length_16246_cov_9.731147	P29	16246	13.6322	FALSE	35.4	TRUE	TRUE	4	Siphoviridae	NA	NA	NA	NA	FALSE	FALSE	No	NA	40	4	0	Low-quality	Genome-fragment	29.23	AAI-based (medium-confidence)	0	1	NA
NODE_86_length_15865_cov_24.797533	P29	15865	17.3725	FALSE	35.29	FALSE	TRUE	3	Mimiviridae	NA	NA	445_0	NA	FALSE	FALSE	No	NA	14	0	11	Not-determined	Genome-fragment	NA	NA	0	1	no viral genes detected
NODE_88_length_15652_cov_14.335577	P29	15652	16.7969	FALSE	33.57	FALSE	TRUE	5	Unassigned	NA	NA	443_0	NA	FALSE	FALSE	No	NA	12	0	2	Not-determined	Genome-fragment	NA	NA	0	1	no viral genes detected
NODE_89_length_15635_cov_10.159243	P29	15635	20.2883	FALSE	36.81	FALSE	TRUE	4	Unassigned	NA	NA	NA	NA	FALSE	FALSE	No	NA	16	0	11	Not-determined	Genome-fragment	NA	NA	0	1	no viral genes detected
NODE_90_length_15520_cov_12.186162	P29	15520	24.437	FALSE	38.69	FALSE	TRUE	9	Myoviridae	NA	NA	NA	NA	FALSE	FALSE	No	NA	19	0	15	Not-determined	Genome-fragment	NA	NA	0	1	no viral genes detected
NODE_93_length_15379_cov_31.054881	P29	15379	13.1056	FALSE	64.62	TRUE	TRUE	12	Siphoviridae	NA	NA	408_0	NA	FALSE	FALSE	No	NA	18	10	0	Low-quality	Genome-fragment	44.68	AAI-based (medium-confidence)	0	1	NA
NODE_95_length_15150_cov_32.248294	P29	15150	28.8136	FALSE	32.77	FALSE	TRUE	5	Unassigned	NA	NA	345_0	NA	FALSE	FALSE	No	NA	17	0	9	Low-quality	Genome-fragment	7.83	AAI-based (medium-confidence)	0	1	no viral genes detected
NODE_96_length_15098_cov_30.398325	P29	15098	20.0036	FALSE	36.91	FALSE	TRUE	9	Siphoviridae	NA	NA	353_0	NA	FALSE	FALSE	No	NA	17	1	12	Low-quality	Genome-fragment	34.95	HMM-based (lower-bound)	0	1	NA
NODE_97_length_14885_cov_103.389346	P29	14885	76.7524	FALSE	66.8	TRUE	TRUE	14	Siphoviridae	NA	NA	67_0	Arthrobacter~phage~Decurro,Gordonia~phage~GMA5,Gordonia~phage~GRU3,Gordonia~phage~McGonagall,Rhodococcus~phage~RRH1	FALSE	FALSE	No	NA	25	11	0	High-quality	High-quality	96.09	AAI-based (medium-confidence)	0	1	NA
NODE_98_length_14776_cov_57.139596	P29	14776	30.1747	FALSE	58.64	TRUE	TRUE	14	Siphoviridae	NA	NA	NA	NA	FALSE	FALSE	No	NA	16	9	0	Low-quality	Genome-fragment	30.2	AAI-based (medium-confidence)	0	1	NA
NODE_99_length_14581_cov_10.967988	P29	14581	21.176	FALSE	35.6	TRUE	TRUE	24	Siphoviridae	NA	NA	NA	NA	FALSE	FALSE	No	NA	17	14	0	Low-quality	Genome-fragment	35.61	AAI-based (high-confidence)	0	1	NA
NODE_100_length_14458_cov_36.981184	P29	14458	21.178	FALSE	32.69	FALSE	TRUE	15	Unassigned	NA	NA	338_0	NA	FALSE	FALSE	No	NA	11	0	7	Not-determined	Genome-fragment	NA	NA	0	1	no viral genes detected
NODE_101_length_14426_cov_71.152251	P29	14426	51.7438	FALSE	55.13	TRUE	TRUE	8	Unassigned	NA	NA	NA	NA	FALSE	FALSE	No	NA	21	4	0	Low-quality	Genome-fragment	21.13	HMM-based (lower-bound)	0	1	NA
NODE_102_length_14401_cov_37.947233	P29	14401	20.0156	FALSE	34.07	FALSE	TRUE	12	Unassigned	NA	NA	339_0	NA	FALSE	FALSE	No	NA	13	0	9	Not-determined	Genome-fragment	NA	NA	0	1	no viral genes detected
NODE_103_length_14228_cov_31.095675	P29	14228	27.6692	FALSE	34	FALSE	TRUE	3	Unassigned	NA	NA	346_0	NA	FALSE	FALSE	No	NA	18	0	13	Not-determined	Genome-fragment	NA	NA	0	1	no viral genes detected
NODE_105_length_14061_cov_20.470156	P29	14061	14.738	FALSE	35.28	FALSE	TRUE	11	Unassigned	NA	NA	312_0	NA	FALSE	FALSE	No	NA	16	1	11	Low-quality	Genome-fragment	10.05	HMM-based (lower-bound)	0	1	NA
NODE_107_length_13737_cov_62.234542	P29	13737	22.4306	FALSE	60.95	TRUE	TRUE	11	Siphoviridae	NA	NA	347_0	NA	FALSE	FALSE	No	NA	15	11	0	Low-quality	Genome-fragment	27.39	AAI-based (medium-confidence)	0	1	NA
NODE_109_length_13562_cov_10.118531	P29	13562	20.3167	FALSE	38.16	FALSE	TRUE	5	Unassigned	NA	NA	NA	NA	FALSE	FALSE	No	NA	14	0	12	Not-determined	Genome-fragment	NA	NA	0	1	no viral genes detected
NODE_110_length_13422_cov_17.009351	P29	13422	15.2401	FALSE	63.43	TRUE	TRUE	9	Siphoviridae	NA	NA	NA	NA	FALSE	TRUE	No	NA	15	10	0	Low-quality	Genome-fragment	16.02	HMM-based (lower-bound)	0	1	NA
NODE_111_length_13237_cov_39.018738	P29	13237	41.8306	FALSE	50.49	TRUE	TRUE	10	Siphoviridae	NA	NA	NA	NA	FALSE	FALSE	No	NA	20	6	0	Low-quality	Genome-fragment	31.02	HMM-based (lower-bound)	0	1	NA
NODE_112_length_13087_cov_12.902241	P29	13087	27.398	FALSE	31.41	FALSE	TRUE	6	Unassigned	NA	NA	NA	NA	FALSE	FALSE	No	NA	11	0	6	Not-determined	Genome-fragment	NA	NA	0	1	no viral genes detected
NODE_113_length_13068_cov_8.483363	P29	13068	17.4863	FALSE	35.5	FALSE	TRUE	13	Siphoviridae	NA	NA	323_0	NA	TRUE	FALSE	No	NA	20	3	1	Low-quality	Genome-fragment	17.87	HMM-based (lower-bound)	0	1	NA
NODE_114_length_12991_cov_21.071815	P29	12991	13.9948	FALSE	32.79	FALSE	TRUE	9	Unassigned	NA	NA	358_0	NA	TRUE	FALSE	No	NA	18	0	4	Low-quality	Genome-fragment	4.43	AAI-based (medium-confidence)	0	1	no viral genes detected
NODE_116_length_12866_cov_21.762314	P29	12866	41.7045	FALSE	41.96	FALSE	TRUE	3	Unassigned	NA	NA	NA	NA	FALSE	FALSE	No	NA	13	0	9	Not-determined	Genome-fragment	NA	NA	0	1	no viral genes detected
NODE_118_length_12628_cov_92.413107	P29	12628	76.079	FALSE	37.89	TRUE	TRUE	8	Podoviridae	NA	NA	44_0	Actinomyces~virus~Av1	FALSE	FALSE	No	NA	14	5	0	Medium-quality	Genome-fragment	65.95	AAI-based (medium-confidence)	0	1	NA
NODE_120_length_12446_cov_12.037124	P29	12446	12.1556	FALSE	58.73	TRUE	TRUE	7	Siphoviridae	NA	NA	265_0	NA	FALSE	FALSE	No	NA	15	7	0	Low-quality	Genome-fragment	31.47	AAI-based (medium-confidence)	0	1	NA
NODE_122_length_12284_cov_9.659989	P29	12284	14.4133	FALSE	37.09	TRUE	TRUE	16	Myoviridae	NA	NA	NA	NA	FALSE	FALSE	No	NA	9	5	0	Low-quality	Genome-fragment	8.29	AAI-based (medium-confidence)	0	1	NA
NODE_124_length_11998_cov_16.180692	P29	11998	29.8476	FALSE	36.42	FALSE	TRUE	5	Siphoviridae	NA	NA	NA	NA	TRUE	FALSE	No	NA	14	0	3	Not-determined	Genome-fragment	NA	NA	0	1	no viral genes detected
NODE_125_length_11975_cov_10.497987	P29	11975	20.9065	FALSE	39.53	FALSE	TRUE	6	Podoviridae	NA	NA	NA	NA	FALSE	FALSE	No	NA	9	0	9	Low-quality	Genome-fragment	3.91	AAI-based (medium-confidence)	0	1	no viral genes detected
NODE_126_length_11886_cov_13.107092	P29	11886	26.4311	FALSE	37	FALSE	TRUE	5	Myoviridae	NA	NA	NA	NA	FALSE	FALSE	No	NA	13	0	9	Not-determined	Genome-fragment	NA	NA	0	1	no viral genes detected
NODE_127_length_11822_cov_11.103935	P29	11822	22.3027	FALSE	39.17	FALSE	TRUE	3	Unassigned	NA	NA	371_0	NA	FALSE	FALSE	No	NA	11	0	7	Not-determined	Genome-fragment	NA	NA	0	1	no viral genes detected
NODE_129_length_11637_cov_9.040235	P29	11637	8.7443	FALSE	53.07	TRUE	TRUE	23	Siphoviridae	NA	NA	73_0	NA	FALSE	FALSE	No	NA	16	12	0	Low-quality	Genome-fragment	30.72	AAI-based (medium-confidence)	0	1	NA
NODE_131_length_11579_cov_9.701145	P29	11579	18.8267	FALSE	37.74	FALSE	TRUE	7	Myoviridae	NA	NA	NA	NA	FALSE	FALSE	No	NA	13	0	12	Not-determined	Genome-fragment	NA	NA	0	1	no viral genes detected
NODE_133_length_11513_cov_10.198813	P29	11513	9.1142	FALSE	45.24	TRUE	TRUE	8	Podoviridae	NA	NA	44_0	Actinomyces~virus~Av1	FALSE	FALSE	No	NA	14	6	0	Medium-quality	Genome-fragment	60.18	AAI-based (medium-confidence)	0	1	NA
NODE_134_length_11475_cov_25.521454	P29	11475	25.3617	FALSE	35.97	FALSE	TRUE	11	Unassigned	NA	NA	344_0	NA	FALSE	FALSE	No	NA	13	0	8	Not-determined	Genome-fragment	NA	NA	0	1	no viral genes detected
NODE_135_length_11442_cov_8.423026	P29	11442	16.7214	FALSE	38.65	FALSE	TRUE	5	Myoviridae	NA	NA	383_0	NA	FALSE	FALSE	No	NA	14	0	10	Not-determined	Genome-fragment	NA	NA	0	1	no viral genes detected
NODE_136_length_11440_cov_8.973386	P29	11440	17.0987	FALSE	37.12	TRUE	TRUE	20	Siphoviridae	NA	NA	NA	NA	FALSE	FALSE	No	NA	9	7	0	Low-quality	Genome-fragment	22.07	HMM-based (lower-bound)	0	1	NA
NODE_138_length_11365_cov_8.639346	P29	11365	10.0474	FALSE	37.62	TRUE	TRUE	13	Siphoviridae	NA	NA	NA	NA	FALSE	FALSE	No	NA	19	8	0	Low-quality	Genome-fragment	17.08	HMM-based (lower-bound)	0	1	NA
NODE_139_length_11243_cov_12.212549	P29	11243	24.3413	FALSE	36.89	FALSE	TRUE	5	Unassigned	NA	NA	NA	NA	FALSE	FALSE	No	NA	10	0	6	Not-determined	Genome-fragment	NA	NA	0	1	no viral genes detected
NODE_141_length_11092_cov_113.857298	P29	11092	98.2644	FALSE	58	FALSE	TRUE	4	Unassigned	NA	NA	390_0	NA	FALSE	FALSE	No	NA	14	2	0	Low-quality	Genome-fragment	10.97	HMM-based (lower-bound)	0	1	NA
NODE_143_length_10993_cov_9.366429	P29	10993	18.9875	FALSE	37.65	FALSE	TRUE	3	Unassigned	NA	NA	NA	NA	FALSE	FALSE	No	NA	11	0	10	Not-determined	Genome-fragment	NA	NA	0	1	no viral genes detected
NODE_144_length_10889_cov_268.905575	P29	10889	174.55	FALSE	58.25	TRUE	TRUE	8	Siphoviridae	NA	NA	265_0	NA	FALSE	FALSE	No	NA	14	7	0	Low-quality	Genome-fragment	27.53	AAI-based (high-confidence)	0	1	NA
NODE_145_length_10820_cov_55.258802	P29	10820	18.9868	FALSE	66.94	TRUE	TRUE	13	Siphoviridae	NA	NA	NA	NA	FALSE	FALSE	No	NA	16	13	0	Low-quality	Genome-fragment	26.21	AAI-based (medium-confidence)	0	1	NA
NODE_146_length_10777_cov_9.153143	P29	10777	9.2383	FALSE	59.72	FALSE	TRUE	5	Siphoviridae	NA	NA	NA	NA	FALSE	FALSE	No	NA	9	6	0	Low-quality	Genome-fragment	27.24	AAI-based (medium-confidence)	0	1	NA
NODE_148_length_10748_cov_10.336108	P29	10748	20.3392	FALSE	39.23	FALSE	TRUE	4	Unassigned	NA	NA	NA	NA	FALSE	FALSE	No	NA	11	0	8	Not-determined	Genome-fragment	NA	NA	0	1	no viral genes detected
NODE_149_length_10713_cov_9.046913	P29	10713	12.1319	FALSE	36.88	FALSE	TRUE	10	Siphoviridae	NA	NA	303_0	NA	FALSE	FALSE	No	NA	13	4	0	Low-quality	Genome-fragment	17.97	AAI-based (high-confidence)	0	1	NA
NODE_150_length_10684_cov_8.888701	P29	10684	17.1333	FALSE	38.93	FALSE	TRUE	4	Myoviridae	NA	NA	395_0	NA	FALSE	FALSE	No	NA	8	0	8	Low-quality	Genome-fragment	5.29	AAI-based (medium-confidence)	0	1	no viral genes detected
NODE_152_length_10550_cov_29.752835	P29	10550	19.2177	FALSE	37.1	FALSE	TRUE	3	Unassigned	NA	NA	396_0	NA	FALSE	FALSE	No	NA	12	0	11	Low-quality	Genome-fragment	25.1	AAI-based (medium-confidence)	0	1	no viral genes detected
NODE_153_length_10462_cov_8.075046	P29	10462	16.4565	FALSE	40.25	FALSE	TRUE	3	Unassigned	NA	NA	NA	NA	FALSE	FALSE	No	NA	13	0	4	Low-quality	Genome-fragment	4.22	AAI-based (medium-confidence)	0	1	no viral genes detected
NODE_155_length_10136_cov_8.629997	P29	10136	18.3222	FALSE	39.48	FALSE	TRUE	6	Myoviridae	NA	NA	NA	NA	FALSE	FALSE	No	NA	11	0	3	Low-quality	Genome-fragment	4.09	AAI-based (medium-confidence)	0	1	no viral genes detected
NODE_157_length_10034_cov_10.534322	P29	10034	10.6597	FALSE	38.99	TRUE	TRUE	11	Siphoviridae	NA	NA	400_0	NA	FALSE	FALSE	No	NA	18	8	0	Low-quality	Genome-fragment	25.09	AAI-based (medium-confidence)	0	1	NA
NODE_158_length_10016_cov_9.228391	P29	10016	18.0686	FALSE	37.65	FALSE	TRUE	3	Unassigned	NA	NA	NA	NA	FALSE	FALSE	No	NA	12	0	10	Not-determined	Genome-fragment	NA	NA	0	1	no viral genes detected
NODE_160_length_9870_cov_20.795008	P29	9870	36.5311	FALSE	40.85	FALSE	TRUE	5	Siphoviridae	NA	NA	NA	NA	FALSE	FALSE	No	NA	10	0	6	Not-determined	Genome-fragment	NA	NA	0	1	no viral genes detected
NODE_161_length_9869_cov_65.614734	P29	9869	54.2967	FALSE	49.72	TRUE	TRUE	12	Siphoviridae	NA	NA	NA	NA	FALSE	FALSE	No	NA	13	10	0	Low-quality	Genome-fragment	14.28	AAI-based (medium-confidence)	0	1	NA
NODE_164_length_9684_cov_11.354450	P29	9684	20.4441	FALSE	36.21	TRUE	TRUE	16	Siphoviridae	NA	NA	115_0	Enterococcus~phage~phiFL4A,Lactococcus~phage~1358	FALSE	FALSE	No	NA	14	12	0	Low-quality	Genome-fragment	29.95	AAI-based (high-confidence)	0	1	NA
NODE_166_length_9625_cov_702.730617	P29	9625	815.489	FALSE	30.28	TRUE	TRUE	9	Podoviridae	NA	NA	NA	NA	FALSE	FALSE	No	NA	12	9	0	Medium-quality	Genome-fragment	53.49	AAI-based (high-confidence)	0	1	NA
NODE_167_length_9525_cov_9.229673	P29	9525	18.0676	FALSE	36.54	FALSE	TRUE	5	Unassigned	NA	NA	NA	NA	FALSE	FALSE	No	NA	11	0	8	Not-determined	Genome-fragment	NA	NA	0	1	no viral genes detected
NODE_169_length_9351_cov_8.782164	P29	9351	18.0945	FALSE	36.43	FALSE	TRUE	5	Phycodnaviridae	NA	NA	NA	NA	FALSE	FALSE	No	NA	10	0	10	Not-determined	Genome-fragment	NA	NA	0	1	no viral genes detected
NODE_174_length_8983_cov_10.644041	P29	8983	21.3521	FALSE	38.74	FALSE	TRUE	8	Unassigned	NA	NA	NA	NA	FALSE	FALSE	No	NA	8	0	7	Low-quality	Genome-fragment	4.25	AAI-based (medium-confidence)	0	1	no viral genes detected
NODE_176_length_8823_cov_12.188412	P29	8823	24.0901	FALSE	40.18	FALSE	TRUE	3	Unassigned	NA	NA	NA	NA	FALSE	FALSE	No	NA	7	0	5	Not-determined	Genome-fragment	NA	NA	0	1	no viral genes detected
NODE_179_length_8651_cov_9.988134	P29	8651	14.9792	FALSE	37.35	TRUE	TRUE	15	Myoviridae	NA	NA	NA	NA	FALSE	FALSE	No	NA	7	7	0	Low-quality	Genome-fragment	6.05	AAI-based (medium-confidence)	0	1	NA
NODE_181_length_8582_cov_69.381494	P29	8582	54.0541	FALSE	48.2	FALSE	TRUE	7	Siphoviridae	NA	NA	NA	NA	FALSE	FALSE	No	NA	18	2	0	Low-quality	Genome-fragment	12.72	AAI-based (medium-confidence)	0	1	NA
NODE_183_length_8520_cov_6.386178	P29	8520	7.5495	FALSE	35.01	FALSE	TRUE	11	Siphoviridae	NA	NA	NA	NA	FALSE	FALSE	No	NA	17	5	0	Low-quality	Genome-fragment	12.54	HMM-based (lower-bound)	0	1	NA
NODE_185_length_8464_cov_31.590082	P29	8464	22.4107	FALSE	33.92	FALSE	TRUE	5	Unassigned	NA	NA	366_0	NA	TRUE	FALSE	Yes	1531	8	1	3	Low-quality	Genome-fragment	3.5	HMM-based (lower-bound)	81.91	1	NA
NODE_186_length_8453_cov_13.377471	P29	8453	26.7279	FALSE	37.68	FALSE	TRUE	3	Unassigned	NA	NA	NA	NA	FALSE	FALSE	No	NA	9	0	8	Not-determined	Genome-fragment	NA	NA	0	1	no viral genes detected
NODE_190_length_8345_cov_10.199397	P29	8345	19.9954	FALSE	37.89	FALSE	TRUE	3	Unassigned	NA	NA	NA	NA	FALSE	FALSE	No	NA	9	0	4	Not-determined	Genome-fragment	NA	NA	0	1	no viral genes detected
NODE_191_length_8311_cov_8.002059	P29	8311	15.8965	FALSE	38.56	FALSE	TRUE	5	Unassigned	NA	NA	NA	NA	TRUE	FALSE	No	NA	9	0	9	Not-determined	Genome-fragment	NA	NA	0	1	no viral genes detected
NODE_192_length_8308_cov_10.759724	P29	8308	13.9047	FALSE	63.18	FALSE	TRUE	11	Siphoviridae	NA	NA	NA	NA	FALSE	FALSE	No	NA	21	3	0	Low-quality	Genome-fragment	18.11	AAI-based (medium-confidence)	0	1	NA
NODE_193_length_8197_cov_28.629207	P29	8197	19.5157	FALSE	32.99	FALSE	TRUE	5	Unassigned	NA	NA	343_0	NA	FALSE	FALSE	No	NA	11	0	8	Not-determined	Genome-fragment	NA	NA	0	1	no viral genes detected
NODE_196_length_8072_cov_10.852813	P29	8072	5.9243	FALSE	67.39	FALSE	TRUE	6	Siphoviridae	NA	NA	382_0	NA	FALSE	FALSE	No	NA	12	4	0	Low-quality	Genome-fragment	12	HMM-based (lower-bound)	0	1	NA
NODE_197_length_8030_cov_40.026708	P29	8030	41.8737	FALSE	51.42	FALSE	TRUE	6	Unassigned	NA	NA	NA	NA	FALSE	FALSE	No	NA	10	2	0	Low-quality	Genome-fragment	9.14	HMM-based (lower-bound)	0	1	NA
NODE_200_length_7925_cov_10.998475	P29	7925	21.3806	FALSE	29	FALSE	TRUE	3	Unassigned	NA	NA	NA	NA	FALSE	FALSE	No	NA	8	0	5	Not-determined	Genome-fragment	NA	NA	0	1	no viral genes detected
NODE_202_length_7901_cov_9.326026	P29	7901	9.6341	FALSE	38.73	FALSE	TRUE	12	Siphoviridae	NA	NA	313_0	NA	FALSE	FALSE	No	NA	15	5	0	Low-quality	Genome-fragment	13.97	HMM-based (lower-bound)	0	1	NA
NODE_203_length_7899_cov_10.710862	P29	7899	6.844	FALSE	52.01	FALSE	TRUE	13	Siphoviridae	NA	NA	NA	NA	FALSE	FALSE	No	NA	14	4	0	Low-quality	Genome-fragment	9.77	HMM-based (lower-bound)	0	1	NA
NODE_204_length_7859_cov_11.918247	P29	7859	19.4839	FALSE	32.17	FALSE	TRUE	4	Unassigned	NA	NA	NA	NA	TRUE	FALSE	No	NA	9	0	0	Not-determined	Genome-fragment	NA	NA	0	1	no viral genes detected; low-confidence DTR
NODE_205_length_7850_cov_8.764208	P29	7850	6.0497	FALSE	69.95	FALSE	TRUE	4	Unassigned	NA	NA	361_0	NA	TRUE	FALSE	No	NA	15	4	0	Low-quality	Genome-fragment	15.76	AAI-based (medium-confidence)	0	1	NA
NODE_210_length_7735_cov_8.522396	P29	7735	14.4608	FALSE	36.1	TRUE	TRUE	5	Unassigned	NA	NA	NA	NA	FALSE	FALSE	No	NA	20	2	0	Low-quality	Genome-fragment	4.97	HMM-based (lower-bound)	0	1	NA
NODE_213_length_7626_cov_103.331792	P29	7626	70.2422	FALSE	55.41	FALSE	TRUE	3	Unassigned	NA	NA	NA	NA	FALSE	FALSE	No	NA	17	1	0	Low-quality	Genome-fragment	9.46	HMM-based (lower-bound)	0	1	NA
NODE_214_length_7582_cov_20.818121	P29	7582	14.7695	FALSE	35.83	TRUE	TRUE	9	Siphoviridae	Lactococcus_phage_bIL309	gi_13095805_ref_NC_002668.1_	295_0	NA	FALSE	FALSE	No	NA	10	8	0	Low-quality	Genome-fragment	20.52	AAI-based (high-confidence)	0	1	NA
NODE_217_length_7454_cov_8.829707	P29	7454	9.5899	FALSE	38.14	FALSE	TRUE	7	Podoviridae	NA	NA	NA	NA	FALSE	FALSE	No	NA	13	5	0	Low-quality	Genome-fragment	24.53	HMM-based (lower-bound)	0	1	NA
NODE_221_length_7347_cov_4.714619	P29	7347	4.357	FALSE	54.47	TRUE	TRUE	7	Myoviridae	NA	NA	NA	NA	FALSE	FALSE	No	NA	7	3	0	Low-quality	Genome-fragment	14.66	AAI-based (medium-confidence)	0	1	NA
NODE_222_length_7344_cov_7.327343	P29	7344	7.9225	FALSE	40.55	FALSE	TRUE	10	Unassigned	NA	NA	423_0	NA	FALSE	FALSE	No	NA	13	2	0	Low-quality	Genome-fragment	17.5	HMM-based (lower-bound)	0	1	NA
NODE_223_length_7302_cov_787.671864	P29	7302	595.422	FALSE	55.75	TRUE	TRUE	8	Siphoviridae	NA	NA	211_0	NA	FALSE	FALSE	No	NA	11	6	0	Low-quality	Genome-fragment	17.51	AAI-based (high-confidence)	0	1	NA
NODE_224_length_7279_cov_10.592885	P29	7279	21.5377	FALSE	36.75	FALSE	TRUE	3	Siphoviridae	NA	NA	NA	NA	FALSE	FALSE	No	NA	5	0	4	Low-quality	Genome-fragment	4.43	AAI-based (medium-confidence)	0	1	no viral genes detected
NODE_225_length_7274_cov_23.502147	P29	7274	40.5591	FALSE	34.41	FALSE	TRUE	4	Siphoviridae	NA	NA	359_0	NA	FALSE	FALSE	No	NA	12	0	4	Not-determined	Genome-fragment	NA	NA	0	1	no viral genes detected
NODE_227_length_7231_cov_9.518395	P29	7231	19.4233	FALSE	37.98	FALSE	TRUE	3	Unassigned	NA	NA	NA	NA	FALSE	FALSE	No	NA	6	0	6	Not-determined	Genome-fragment	NA	NA	0	1	no viral genes detected
NODE_228_length_7178_cov_291.012074	P29	7178	238.381	FALSE	38.13	FALSE	TRUE	11	Siphoviridae	NA	NA	293_0	NA	FALSE	FALSE	No	NA	13	8	0	Low-quality	Genome-fragment	18.98	AAI-based (high-confidence)	0	1	NA
NODE_229_length_7164_cov_57.839359	P29	7164	45.1575	FALSE	57.06	FALSE	TRUE	5	Siphoviridae	NA	NA	NA	NA	TRUE	FALSE	No	NA	9	3	0	Low-quality	Genome-fragment	13.74	AAI-based (medium-confidence)	0	1	NA
NODE_237_length_6836_cov_233.611119	P29	6836	258.485	FALSE	38.74	FALSE	TRUE	8	Siphoviridae	NA	NA	313_0	NA	FALSE	FALSE	No	NA	15	6	0	Low-quality	Genome-fragment	8.41	HMM-based (lower-bound)	0	1	NA
NODE_243_length_6667_cov_5.458409	P29	6667	5.8748	FALSE	38.7	TRUE	TRUE	9	Siphoviridae	NA	NA	235_0	Lactobacillus~phage~LBR48,Listeria~phage~B054	FALSE	FALSE	No	NA	9	6	0	Low-quality	Genome-fragment	4.77	HMM-based (lower-bound)	0	1	NA
NODE_246_length_6474_cov_7.730176	P29	6474	15.6264	FALSE	40.39	FALSE	TRUE	5	Myoviridae	NA	NA	NA	NA	FALSE	FALSE	No	NA	8	1	0	Low-quality	Genome-fragment	3.18	HMM-based (lower-bound)	0	1	NA
NODE_247_length_6466_cov_8.746061	P29	6466	17.0775	FALSE	39	FALSE	TRUE	3	Unassigned	NA	NA	NA	NA	FALSE	FALSE	No	NA	5	0	5	Not-determined	Genome-fragment	NA	NA	0	1	no viral genes detected
NODE_250_length_6410_cov_8.820928	P29	6410	17.9398	FALSE	38.16	FALSE	TRUE	10	Siphoviridae	NA	NA	NA	NA	FALSE	FALSE	No	NA	7	1	0	Low-quality	Genome-fragment	2.97	HMM-based (lower-bound)	0	1	NA
NODE_251_length_6385_cov_7.852291	P29	6385	14.3435	FALSE	38.5	FALSE	TRUE	5	Siphoviridae	NA	NA	NA	NA	FALSE	FALSE	No	NA	10	6	0	Low-quality	Genome-fragment	12.26	HMM-based (lower-bound)	0	1	NA
NODE_253_length_6321_cov_9.109161	P29	6321	17.1789	FALSE	38.78	FALSE	TRUE	4	Siphoviridae	NA	NA	NA	NA	FALSE	FALSE	No	NA	6	0	6	Low-quality	Genome-fragment	14.34	AAI-based (medium-confidence)	0	1	no viral genes detected
NODE_257_length_6195_cov_8.548046	P29	6195	17.3772	FALSE	38.72	FALSE	TRUE	5	Unassigned	NA	NA	NA	NA	FALSE	FALSE	Yes	3132	8	1	1	Low-quality	Genome-fragment	1.87	HMM-based (lower-bound)	49.44	1	NA
NODE_260_length_6045_cov_275.417696	P29	6045	511.62	FALSE	34.82	TRUE	TRUE	9	Siphoviridae	NA	NA	NA	NA	FALSE	FALSE	No	NA	7	7	0	Low-quality	Genome-fragment	16.06	AAI-based (high-confidence)	0	1	NA
NODE_262_length_5981_cov_8.243503	P29	5981	3.38	FALSE	65.19	FALSE	TRUE	8	Siphoviridae	NA	NA	65_0	NA	FALSE	FALSE	No	NA	7	3	0	Low-quality	Genome-fragment	14.52	AAI-based (medium-confidence)	0	1	NA
NODE_265_length_5905_cov_13.843761	P29	5905	26.4513	FALSE	30.89	FALSE	TRUE	9	Unassigned	NA	NA	NA	NA	TRUE	FALSE	No	NA	7	1	0	Low-quality	Genome-fragment	13.51	HMM-based (lower-bound)	0	1	NA
NODE_266_length_5904_cov_8.646264	P29	5904	17.5356	FALSE	39.19	FALSE	TRUE	6	Siphoviridae	NA	NA	NA	NA	FALSE	FALSE	Yes	4101	7	1	1	Low-quality	Genome-fragment	4.36	AAI-based (medium-confidence)	30.54	1	NA
NODE_268_length_5842_cov_63.583895	P29	5842	49.2044	FALSE	62.51	FALSE	TRUE	4	Unassigned	NA	NA	390_0	NA	FALSE	FALSE	No	NA	6	2	0	Low-quality	Genome-fragment	7.18	HMM-based (lower-bound)	0	1	NA
NODE_271_length_5716_cov_20.111288	P29	5716	16.0003	FALSE	34.64	FALSE	TRUE	5	Siphoviridae	NA	NA	386_0	NA	FALSE	FALSE	No	NA	7	0	4	Not-determined	Genome-fragment	NA	NA	0	1	no viral genes detected
NODE_273_length_5669_cov_15.388493	P29	5669	13.6994	FALSE	61	FALSE	TRUE	6	Unassigned	NA	NA	NA	NA	FALSE	FALSE	No	NA	2	2	0	Low-quality	Genome-fragment	6.75	HMM-based (lower-bound)	0	1	NA
NODE_274_length_5647_cov_10.375715	P29	5647	21.2525	FALSE	37.38	FALSE	TRUE	3	Unassigned	NA	NA	NA	NA	FALSE	FALSE	No	NA	6	0	5	Not-determined	Genome-fragment	NA	NA	0	1	no viral genes detected
NODE_277_length_5625_cov_24.927289	P29	5625	46.4919	FALSE	35.79	TRUE	TRUE	8	Siphoviridae	NA	NA	433_0	NA	TRUE	FALSE	No	NA	9	6	0	Low-quality	Genome-fragment	14	AAI-based (medium-confidence)	0	1	NA
NODE_278_length_5624_cov_9.058359	P29	5624	12.2212	FALSE	37.54	TRUE	TRUE	7	Siphoviridae	NA	NA	71_0	NA	FALSE	FALSE	No	NA	9	4	0	Low-quality	Genome-fragment	8.07	HMM-based (lower-bound)	0	1	NA
NODE_280_length_5572_cov_251.917346	P29	5572	233.102	FALSE	60	FALSE	TRUE	3	Unassigned	NA	NA	NA	NA	FALSE	FALSE	No	NA	6	2	0	Low-quality	Genome-fragment	6.9	HMM-based (lower-bound)	0	1	NA
NODE_281_length_5551_cov_7.398108	P29	5551	3.5048	FALSE	66.85	TRUE	TRUE	8	Siphoviridae	NA	NA	255_0	NA	FALSE	FALSE	No	NA	11	9	0	Low-quality	Genome-fragment	7.59	HMM-based (lower-bound)	0	1	NA
NODE_291_length_5321_cov_8.486137	P29	5321	16.8448	FALSE	38.79	FALSE	TRUE	4	Siphoviridae	NA	NA	NA	NA	FALSE	FALSE	No	NA	7	3	0	Low-quality	Genome-fragment	3.43	HMM-based (lower-bound)	0	1	NA
NODE_292_length_5298_cov_131.135991	P29	5298	105.312	FALSE	62.06	FALSE	TRUE	3	Unassigned	NA	NA	390_0	NA	FALSE	FALSE	No	NA	5	3	0	Low-quality	Genome-fragment	10.97	AAI-based (medium-confidence)	0	1	NA
NODE_296_length_5229_cov_11.045613	P29	5229	21.9946	FALSE	36.22	FALSE	TRUE	4	Unassigned	NA	NA	NA	NA	FALSE	FALSE	No	NA	3	0	1	Not-determined	Genome-fragment	NA	NA	0	1	no viral genes detected
NODE_297_length_5222_cov_10.706019	P29	5222	21.4843	FALSE	37.04	FALSE	TRUE	3	Unassigned	NA	NA	NA	NA	FALSE	FALSE	No	NA	5	0	3	Not-determined	Genome-fragment	NA	NA	0	1	no viral genes detected
NODE_299_length_5207_cov_5.310171	P29	5207	5.6395	FALSE	42.65	TRUE	TRUE	3	Siphoviridae	NA	NA	302_0	NA	FALSE	FALSE	No	NA	4	4	0	Low-quality	Genome-fragment	13.73	AAI-based (high-confidence)	0	1	NA
NODE_302_length_5200_cov_96.905734	P29	5200	56.2769	FALSE	36.83	FALSE	TRUE	3	Podoviridae	NA	NA	391_0	NA	FALSE	FALSE	No	NA	5	0	5	Not-determined	Genome-fragment	NA	NA	0	1	no viral genes detected
NODE_305_length_5090_cov_9.727905	P29	5090	20.3238	FALSE	39.57	FALSE	TRUE	4	Unassigned	NA	NA	NA	NA	FALSE	FALSE	No	NA	4	0	3	Not-determined	Genome-fragment	NA	NA	0	1	no viral genes detected
NODE_308_length_5053_cov_9.709884	P29	5053	5.5213	FALSE	38.2	FALSE	TRUE	4	Unassigned	NA	NA	392_0	NA	FALSE	FALSE	No	NA	3	0	1	Not-determined	Genome-fragment	NA	NA	0	1	no viral genes detected
NODE_309_length_5047_cov_11.779647	P29	5047	21.7529	FALSE	37.57	FALSE	TRUE	3	Unassigned	NA	NA	NA	NA	FALSE	FALSE	No	NA	6	0	3	Not-determined	Genome-fragment	NA	NA	0	1	no viral genes detected
NODE_319_length_4879_cov_7.185945	P29	4879	14.1492	FALSE	36.03	FALSE	TRUE	3	Unassigned	NA	NA	NA	NA	FALSE	FALSE	No	NA	5	0	1	Low-quality	Genome-fragment	3.24	AAI-based (medium-confidence)	0	1	no viral genes detected
NODE_320_length_4869_cov_5.767968	P29	4869	5.5332	FALSE	55.27	FALSE	TRUE	5	Siphoviridae	NA	NA	NA	NA	FALSE	FALSE	No	NA	6	5	0	Low-quality	Genome-fragment	10.68	AAI-based (high-confidence)	0	1	NA
NODE_323_length_4828_cov_296.882254	P29	4828	368.434	FALSE	34.94	TRUE	TRUE	8	Siphoviridae	NA	NA	NA	NA	FALSE	FALSE	No	NA	8	6	0	Low-quality	Genome-fragment	13.37	AAI-based (high-confidence)	0	1	NA
NODE_328_length_4789_cov_6.269751	P29	4789	4.9269	FALSE	40.59	TRUE	TRUE	11	Siphoviridae	Lactobacillus_virus_phiJL1	gi_62327085_ref_NC_006936.1_	NA	NA	FALSE	FALSE	No	NA	10	9	0	Low-quality	Genome-fragment	12.63	AAI-based (high-confidence)	0	1	NA
NODE_329_length_4788_cov_9.752166	P29	4788	19.3787	FALSE	37.43	FALSE	TRUE	3	Myoviridae	NA	NA	NA	NA	FALSE	FALSE	No	NA	6	0	4	Not-determined	Genome-fragment	NA	NA	0	1	no viral genes detected
NODE_334_length_4746_cov_6.249201	P29	4746	12.7212	FALSE	35.99	FALSE	TRUE	4	Unassigned	NA	NA	NA	NA	FALSE	FALSE	No	NA	9	1	0	Low-quality	Genome-fragment	10.46	HMM-based (lower-bound)	0	1	NA
NODE_338_length_4677_cov_17.703592	P29	4677	16.7368	FALSE	32.22	FALSE	TRUE	5	Myoviridae	NA	NA	404_0	NA	FALSE	FALSE	No	NA	7	0	1	Not-determined	Genome-fragment	NA	NA	0	1	no viral genes detected
NODE_345_length_4494_cov_8.937148	P29	4494	8.3138	FALSE	59.57	FALSE	TRUE	9	Siphoviridae	NA	NA	NA	NA	FALSE	FALSE	No	NA	11	3	0	Low-quality	Genome-fragment	5.16	HMM-based (lower-bound)	0	1	NA
NODE_348_length_4442_cov_13.288352	P29	4442	10.6072	FALSE	59.66	TRUE	TRUE	3	Siphoviridae	NA	NA	434_0	NA	FALSE	FALSE	No	NA	7	4	0	Low-quality	Genome-fragment	13.17	AAI-based (high-confidence)	0	1	NA
NODE_352_length_4388_cov_19.882991	P29	4388	19.7035	FALSE	47.72	FALSE	TRUE	3	Unassigned	NA	NA	441_0	NA	FALSE	FALSE	No	NA	5	1	0	Low-quality	Genome-fragment	2.81	HMM-based (lower-bound)	0	1	NA
NODE_353_length_4382_cov_15.630922	P29	4382	15.5739	FALSE	49.89	FALSE	TRUE	4	Unassigned	NA	NA	441_0	NA	FALSE	FALSE	No	NA	5	1	0	Low-quality	Genome-fragment	3.01	HMM-based (lower-bound)	0	1	NA
NODE_356_length_4360_cov_9.732172	P29	4360	9.6358	FALSE	51.7	TRUE	TRUE	10	Unassigned	NA	NA	NA	NA	FALSE	FALSE	No	NA	6	3	0	Low-quality	Genome-fragment	4.76	HMM-based (lower-bound)	0	1	NA
NODE_361_length_4338_cov_54.630399	P29	4338	41.4594	FALSE	50.35	FALSE	TRUE	6	Siphoviridae	NA	NA	NA	NA	FALSE	FALSE	No	NA	3	3	0	Low-quality	Genome-fragment	6.21	AAI-based (medium-confidence)	0	1	NA
NODE_371_length_4274_cov_8.805878	P29	4274	7.8292	FALSE	66.78	FALSE	TRUE	3	Unassigned	NA	NA	NA	NA	FALSE	FALSE	No	NA	8	0	0	Not-determined	Genome-fragment	NA	NA	0	1	no viral genes detected
NODE_372_length_4257_cov_124.403617	P29	4257	36.7186	FALSE	59.2	FALSE	TRUE	6	Siphoviridae	NA	NA	431_0	NA	FALSE	FALSE	No	NA	6	3	0	Low-quality	Genome-fragment	5.1	HMM-based (lower-bound)	0	1	NA
NODE_374_length_4232_cov_12.109169	P29	4232	21.8587	FALSE	29.58	FALSE	TRUE	4	Unassigned	NA	NA	NA	NA	FALSE	FALSE	No	NA	5	0	2	Not-determined	Genome-fragment	NA	NA	0	1	no viral genes detected
NODE_378_length_4200_cov_8.230157	P29	4200	16.8683	FALSE	39.55	FALSE	TRUE	3	Unassigned	NA	NA	NA	NA	FALSE	FALSE	No	NA	3	0	2	Not-determined	Genome-fragment	NA	NA	0	1	no viral genes detected
NODE_384_length_4141_cov_6.591777	P29	4141	10.4726	FALSE	55.35	FALSE	TRUE	5	Unassigned	NA	NA	413_0	NA	FALSE	FALSE	No	NA	3	0	3	Not-determined	Genome-fragment	NA	NA	0	1	no viral genes detected
NODE_385_length_4124_cov_44.241337	P29	4124	30.4353	FALSE	33.32	FALSE	TRUE	4	Siphoviridae	NA	NA	442_0	NA	FALSE	FALSE	No	NA	5	0	1	Not-determined	Genome-fragment	NA	NA	0	1	no viral genes detected
NODE_386_length_4118_cov_12.072606	P29	4118	11.7273	FALSE	34.87	FALSE	TRUE	4	Siphoviridae	NA	NA	91_0	NA	FALSE	FALSE	No	NA	5	4	0	Low-quality	Genome-fragment	10.85	AAI-based (high-confidence)	0	1	NA
NODE_390_length_4066_cov_10.811518	P29	4066	21.4943	FALSE	38.42	FALSE	TRUE	4	Unassigned	NA	NA	NA	NA	FALSE	FALSE	No	NA	4	0	4	Low-quality	Genome-fragment	1.21	AAI-based (high-confidence)	0	1	no viral genes detected
NODE_393_length_4049_cov_12.432649	P29	4049	24.3132	FALSE	32.35	TRUE	TRUE	15	Siphoviridae	NA	NA	NA	NA	TRUE	FALSE	No	NA	10	5	0	Low-quality	Genome-fragment	11.24	AAI-based (high-confidence)	0	1	NA
NODE_395_length_4047_cov_3.217685	P29	4047	4.1139	FALSE	31.04	FALSE	TRUE	14	Siphoviridae	NA	NA	NA	NA	FALSE	FALSE	No	NA	5	4	0	Low-quality	Genome-fragment	8.63	AAI-based (medium-confidence)	0	1	NA
NODE_401_length_4015_cov_12.430051	P29	4015	13.1968	FALSE	36.34	TRUE	TRUE	7	Siphoviridae	NA	NA	90_0	NA	FALSE	FALSE	No	NA	11	8	0	Low-quality	Genome-fragment	10.66	AAI-based (medium-confidence)	0	1	NA
NODE_402_length_4002_cov_6.166709	P29	4002	9.4888	FALSE	58.42	FALSE	TRUE	5	Unassigned	NA	NA	435_0	NA	FALSE	FALSE	No	NA	3	0	2	Not-determined	Genome-fragment	NA	NA	0	1	no viral genes detected
NODE_404_length_3988_cov_5.346555	P29	3988	4.4629	FALSE	54.94	FALSE	TRUE	6	Siphoviridae	NA	NA	NA	NA	FALSE	FALSE	No	NA	3	1	0	Low-quality	Genome-fragment	6.96	AAI-based (high-confidence)	0	1	NA
NODE_406_length_3969_cov_7.264946	P29	3969	14.3862	FALSE	40.19	FALSE	TRUE	3	Unassigned	NA	NA	NA	NA	FALSE	FALSE	No	NA	2	1	0	Low-quality	Genome-fragment	1.97	AAI-based (high-confidence)	0	1	NA
NODE_407_length_3948_cov_8.963781	P29	3948	18.4448	FALSE	32.42	FALSE	TRUE	3	Unassigned	NA	NA	NA	NA	FALSE	FALSE	No	NA	6	0	5	Not-determined	Genome-fragment	NA	NA	0	1	no viral genes detected
NODE_410_length_3941_cov_42.595728	P29	3941	39.1233	FALSE	54.1	FALSE	TRUE	3	Siphoviridae	NA	NA	NA	NA	FALSE	FALSE	No	NA	8	0	0	Low-quality	Genome-fragment	10.34	AAI-based (medium-confidence)	0	1	no viral genes detected
NODE_413_length_3912_cov_11.799067	P29	3912	10.1725	FALSE	44.35	FALSE	TRUE	4	Podoviridae	NA	NA	NA	NA	FALSE	FALSE	No	NA	5	2	0	Low-quality	Genome-fragment	7.4	AAI-based (high-confidence)	0	1	NA
NODE_420_length_3878_cov_10.057285	P29	3878	19.0709	FALSE	37.13	FALSE	TRUE	5	Myoviridae	NA	NA	437_0	NA	FALSE	FALSE	No	NA	6	0	3	Low-quality	Genome-fragment	3.21	AAI-based (medium-confidence)	0	1	no viral genes detected
NODE_422_length_3865_cov_7.715223	P29	3865	14.0864	FALSE	33.01	FALSE	TRUE	3	Unassigned	NA	NA	NA	NA	FALSE	FALSE	No	NA	6	0	1	Not-determined	Genome-fragment	NA	NA	0	1	no viral genes detected
NODE_432_length_3792_cov_9.675408	P29	3792	18.4531	FALSE	34.05	FALSE	TRUE	3	Siphoviridae	NA	NA	NA	NA	FALSE	FALSE	No	NA	7	4	1	Low-quality	Genome-fragment	10.35	AAI-based (high-confidence)	0	1	NA
NODE_444_length_3657_cov_3.401999	P29	3657	4.4277	FALSE	30.76	TRUE	TRUE	6	Siphoviridae	NA	NA	NA	NA	FALSE	FALSE	No	NA	7	5	0	Low-quality	Genome-fragment	6.78	HMM-based (lower-bound)	0	1	NA
NODE_445_length_3652_cov_53.334167	P29	3652	93.089	FALSE	29.13	FALSE	TRUE	3	Unassigned	NA	NA	406_0	NA	FALSE	FALSE	No	NA	3	0	2	Not-determined	Genome-fragment	NA	NA	0	1	no viral genes detected
NODE_447_length_3650_cov_19.899305	P29	3650	14.9748	FALSE	57.1	FALSE	TRUE	3	Siphoviridae	NA	NA	NA	NA	FALSE	FALSE	No	NA	3	3	0	Low-quality	Genome-fragment	8.94	AAI-based (high-confidence)	0	1	NA
NODE_451_length_3600_cov_9.927221	P29	3600	19.8161	FALSE	35.89	FALSE	TRUE	4	Myoviridae	NA	NA	437_0	NA	FALSE	FALSE	No	NA	3	0	0	Low-quality	Genome-fragment	2.52	AAI-based (medium-confidence)	0	1	no viral genes detected
NODE_454_length_3584_cov_4.757722	P29	3584	8.3251	FALSE	54.83	FALSE	TRUE	4	Unassigned	NA	NA	NA	NA	TRUE	FALSE	No	NA	3	0	3	Not-determined	Genome-fragment	NA	NA	0	1	no viral genes detected
NODE_470_length_3442_cov_6.579274	P29	3442	12.5706	FALSE	30.53	FALSE	TRUE	4	Unassigned	NA	NA	NA	NA	FALSE	FALSE	No	NA	4	0	0	Low-quality	Genome-fragment	4.76	AAI-based (medium-confidence)	0	1	no viral genes detected
NODE_479_length_3384_cov_8.776810	P29	3384	13.5408	FALSE	40.84	TRUE	TRUE	6	Siphoviridae	NA	NA	NA	NA	FALSE	FALSE	No	NA	7	3	0	Low-quality	Genome-fragment	5.5	AAI-based (medium-confidence)	0	1	NA
NODE_482_length_3365_cov_4.839275	P29	3365	7.721	FALSE	58.63	FALSE	TRUE	5	Siphoviridae	NA	NA	424_0	NA	FALSE	FALSE	No	NA	3	3	0	Low-quality	Genome-fragment	19.74	AAI-based (high-confidence)	0	1	NA
NODE_487_length_3353_cov_19.818981	P29	3353	20.9642	FALSE	35.43	FALSE	TRUE	5	Siphoviridae	Lactococcus_phage_P335_sensu_lato	gi_30089861_ref_NC_004746.1_	311_0	NA	FALSE	FALSE	No	NA	3	3	0	Low-quality	Genome-fragment	7.86	AAI-based (medium-confidence)	0	1	NA
NODE_491_length_3331_cov_6.605006	P29	3331	6.9222	FALSE	40.86	FALSE	TRUE	4	Unassigned	NA	NA	436_0	NA	FALSE	FALSE	No	NA	5	3	0	Low-quality	Genome-fragment	4.51	HMM-based (lower-bound)	0	1	NA
NODE_496_length_3282_cov_7.977068	P29	3282	16.3644	FALSE	40.1	FALSE	TRUE	3	Unassigned	NA	NA	NA	NA	FALSE	FALSE	No	NA	8	2	0	Low-quality	Genome-fragment	1.86	HMM-based (lower-bound)	0	1	NA
NODE_498_length_3281_cov_10.745195	P29	3281	20.4307	FALSE	39.9	FALSE	TRUE	3	Unassigned	NA	NA	NA	NA	FALSE	FALSE	No	NA	3	0	3	Low-quality	Genome-fragment	3.26	AAI-based (medium-confidence)	0	1	no viral genes detected
NODE_510_length_3210_cov_12.949287	P29	3210	8.9003	FALSE	35.17	FALSE	TRUE	4	Siphoviridae	Lactococcus_phage_bIL312	gi_13095891_ref_NC_002671.1_	NA	NA	FALSE	FALSE	No	NA	4	1	0	Low-quality	Genome-fragment	9.2	AAI-based (medium-confidence)	0	1	NA
NODE_514_length_3192_cov_7.888747	P29	3192	16.4712	FALSE	38.97	FALSE	TRUE	5	Myoviridae	NA	NA	NA	NA	FALSE	FALSE	No	NA	3	0	0	Low-quality	Genome-fragment	2.25	AAI-based (high-confidence)	0	1	no viral genes detected
NODE_521_length_3155_cov_7.898065	P29	3155	9.0149	FALSE	52.42	FALSE	TRUE	3	Unassigned	NA	NA	NA	NA	TRUE	FALSE	No	NA	4	0	0	Low-quality	Genome-fragment	7.8	AAI-based (medium-confidence)	0	1	no viral genes detected
NODE_522_length_3146_cov_5.093174	P29	3146	9.5223	FALSE	56.07	FALSE	TRUE	3	Unassigned	NA	NA	NA	NA	FALSE	FALSE	No	NA	2	0	0	Low-quality	Genome-fragment	2.26	AAI-based (high-confidence)	0	1	no viral genes detected
NODE_525_length_3139_cov_21.443256	P29	3139	17.7318	FALSE	30.61	TRUE	TRUE	4	Siphoviridae	NA	NA	326_0	NA	FALSE	FALSE	Yes	1982	5	1	1	Low-quality	Genome-fragment	6.06	AAI-based (high-confidence)	36.86	1	NA
NODE_527_length_3135_cov_6.651948	P29	3135	5.3295	FALSE	58.31	FALSE	TRUE	8	Siphoviridae	NA	NA	210_0	Gordonia~phage~GMA4	FALSE	FALSE	No	NA	6	5	0	Low-quality	Genome-fragment	5.49	HMM-based (lower-bound)	0	1	NA
NODE_535_length_3087_cov_5.877968	P29	3087	6.5196	FALSE	36.8	FALSE	TRUE	4	Unassigned	NA	NA	387_0	NA	FALSE	FALSE	No	NA	5	1	0	Low-quality	Genome-fragment	1.38	HMM-based (lower-bound)	0	1	NA
NODE_544_length_3070_cov_9.875954	P29	3070	9.8179	FALSE	32.83	FALSE	TRUE	3	Unassigned	NA	NA	401_0	NA	FALSE	FALSE	No	NA	3	0	0	Not-determined	Genome-fragment	NA	NA	0	1	no viral genes detected
NODE_551_length_3040_cov_13.643551	P29	3040	9.547	FALSE	33.59	TRUE	TRUE	3	Siphoviridae	NA	NA	NA	NA	TRUE	FALSE	No	NA	4	1	0	Low-quality	Genome-fragment	4.36	HMM-based (lower-bound)	0	1	NA
NODE_556_length_3031_cov_23.800739	P29	3031	14.1808	FALSE	32.79	FALSE	TRUE	4	Siphoviridae	NA	NA	422_0	NA	FALSE	FALSE	No	NA	7	2	0	Low-quality	Genome-fragment	8.16	AAI-based (high-confidence)	0	1	NA
NODE_559_length_3019_cov_8.642375	P29	3019	17.6373	FALSE	36.47	FALSE	TRUE	4	Myoviridae	NA	NA	NA	NA	FALSE	FALSE	No	NA	6	0	1	Not-determined	Genome-fragment	NA	NA	0	1	no viral genes detected
NODE_560_length_3012_cov_68.985796	P29	3012	12.2673	FALSE	59.36	FALSE	TRUE	5	Unassigned	NA	NA	440_0	NA	FALSE	FALSE	No	NA	5	1	0	Low-quality	Genome-fragment	5.82	HMM-based (lower-bound)	0	1	NA
NODE_569_length_2945_cov_16.312457	P29	2945	12.5063	FALSE	38.47	FALSE	TRUE	8	Siphoviridae	Lactococcus_phage_ul36	gi_21716072_ref_NC_004066.1_	NA	NA	FALSE	FALSE	No	NA	3	2	0	Low-quality	Genome-fragment	7.36	AAI-based (high-confidence)	0	1	NA
NODE_574_length_2910_cov_9.540455	P29	2910	10.9725	FALSE	38.21	FALSE	TRUE	3	Siphoviridae	NA	NA	NA	NA	FALSE	FALSE	No	NA	8	2	0	Low-quality	Genome-fragment	7.05	AAI-based (medium-confidence)	0	1	NA
NODE_577_length_2889_cov_6.761821	P29	2889	12.938	FALSE	42.19	FALSE	TRUE	5	Myoviridae	NA	NA	NA	NA	FALSE	FALSE	No	NA	5	0	0	Not-determined	Genome-fragment	NA	NA	0	1	no viral genes detected
NODE_581_length_2875_cov_9.102837	P29	2875	17.6348	FALSE	37.25	FALSE	TRUE	4	Unassigned	NA	NA	NA	NA	FALSE	FALSE	No	NA	4	0	1	Not-determined	Genome-fragment	NA	NA	0	1	no viral genes detected
NODE_583_length_2860_cov_5.812478	P29	2860	2.7371	FALSE	68.67	FALSE	TRUE	5	Unassigned	NA	NA	399_0	NA	FALSE	FALSE	No	NA	3	3	0	Low-quality	Genome-fragment	4.13	HMM-based (lower-bound)	0	1	NA
NODE_594_length_2805_cov_8.431273	P29	2805	8.5654	FALSE	39.68	FALSE	TRUE	3	Podoviridae	NA	NA	NA	NA	FALSE	FALSE	No	NA	3	3	0	Low-quality	Genome-fragment	9.9	HMM-based (lower-bound)	0	1	NA
NODE_595_length_2800_cov_10.721676	P29	2800	19.7354	FALSE	32.18	FALSE	TRUE	3	Unassigned	NA	NA	NA	NA	FALSE	FALSE	No	NA	3	0	0	Low-quality	Genome-fragment	4.06	AAI-based (high-confidence)	0	1	no viral genes detected
NODE_600_length_2793_cov_6.882396	P29	2793	14.6359	FALSE	35.45	FALSE	TRUE	5	Siphoviridae	NA	NA	442_0	NA	FALSE	FALSE	No	NA	3	0	0	Low-quality	Genome-fragment	3.54	AAI-based (high-confidence)	0	1	no viral genes detected
NODE_612_length_2744_cov_5.173671	P29	2744	7.7843	FALSE	60.46	FALSE	TRUE	3	Unassigned	NA	NA	NA	NA	FALSE	FALSE	No	NA	2	0	1	Low-quality	Genome-fragment	0.85	AAI-based (medium-confidence)	0	1	no viral genes detected
NODE_631_length_2686_cov_10.617256	P29	2686	14.3433	FALSE	61.24	FALSE	TRUE	3	Unassigned	NA	NA	NA	NA	FALSE	FALSE	No	NA	3	0	1	Not-determined	Genome-fragment	NA	NA	0	1	no viral genes detected
NODE_633_length_2682_cov_7.995051	P29	2682	13.7379	FALSE	40.12	FALSE	TRUE	4	Siphoviridae	NA	NA	356_0	NA	FALSE	FALSE	No	NA	4	0	1	Low-quality	Genome-fragment	3.85	AAI-based (medium-confidence)	0	1	no viral genes detected
NODE_636_length_2677_cov_209.163997	P29	2677	169.051	FALSE	33.84	TRUE	TRUE	10	Siphoviridae	NA	NA	305_0	NA	FALSE	FALSE	No	NA	6	5	0	Low-quality	Genome-fragment	7.31	AAI-based (high-confidence)	0	1	NA
NODE_639_length_2660_cov_46.047217	P29	2660	80.3974	FALSE	37.48	TRUE	TRUE	5	Siphoviridae	NA	NA	NA	NA	FALSE	FALSE	No	NA	4	2	0	Low-quality	Genome-fragment	4.07	HMM-based (lower-bound)	0	1	NA
NODE_642_length_2647_cov_15.461806	P29	2647	7.4549	FALSE	51.68	FALSE	TRUE	3	Unassigned	NA	NA	NA	NA	FALSE	FALSE	No	NA	2	1	0	Low-quality	Genome-fragment	4.16	HMM-based (lower-bound)	0	1	NA
NODE_644_length_2636_cov_6.519179	P29	2636	9.7633	FALSE	57.63	FALSE	TRUE	3	Myoviridae	NA	NA	395_0	NA	FALSE	FALSE	No	NA	2	0	1	Not-determined	Genome-fragment	NA	NA	0	1	no viral genes detected
NODE_651_length_2609_cov_7.909554	P29	2609	12.6129	FALSE	41.59	FALSE	TRUE	4	Siphoviridae	NA	NA	NA	NA	FALSE	FALSE	No	NA	4	4	0	Low-quality	Genome-fragment	6.82	AAI-based (high-confidence)	0	1	NA
NODE_659_length_2589_cov_8.755328	P29	2589	13.1595	FALSE	37.74	FALSE	TRUE	4	Myoviridae	NA	NA	NA	NA	FALSE	FALSE	No	NA	3	1	0	Low-quality	Genome-fragment	1.31	HMM-based (lower-bound)	0	1	NA
NODE_661_length_2586_cov_5.767286	P29	2586	4.6752	FALSE	40.84	FALSE	TRUE	3	Unassigned	NA	NA	436_0	NA	FALSE	FALSE	No	NA	6	1	0	Low-quality	Genome-fragment	2.07	HMM-based (lower-bound)	0	1	NA
NODE_686_length_2483_cov_599.000412	P29	2483	614.209	FALSE	39.51	FALSE	TRUE	4	Siphoviridae	NA	NA	NA	NA	FALSE	FALSE	No	NA	5	2	0	Low-quality	Genome-fragment	2.55	AAI-based (high-confidence)	0	1	NA
NODE_691_length_2479_cov_8.863861	P29	2479	18.5454	FALSE	39.09	FALSE	TRUE	4	Unassigned	NA	NA	NA	NA	FALSE	FALSE	No	NA	3	0	0	Not-determined	Genome-fragment	NA	NA	0	1	no viral genes detected
NODE_690_length_2479_cov_14.245462	P29	2479	24.739	FALSE	34.29	TRUE	TRUE	3	Siphoviridae	NA	NA	NA	NA	FALSE	FALSE	No	NA	8	1	0	Low-quality	Genome-fragment	17.97	AAI-based (medium-confidence)	0	1	NA
NODE_697_length_2443_cov_10.044807	P29	2443	8.9705	FALSE	35.69	FALSE	TRUE	3	Siphoviridae	NA	NA	NA	NA	TRUE	FALSE	No	NA	3	1	0	Low-quality	Genome-fragment	5.59	HMM-based (lower-bound)	0	1	NA
NODE_698_length_2442_cov_4.010473	P29	2442	3.5717	FALSE	53.48	FALSE	TRUE	3	Siphoviridae	NA	NA	NA	NA	FALSE	FALSE	No	NA	6	3	0	Low-quality	Genome-fragment	5.13	AAI-based (high-confidence)	0	1	NA
NODE_703_length_2423_cov_5.449747	P29	2423	7.1878	FALSE	36.73	FALSE	TRUE	7	Unassigned	NA	NA	430_0	NA	FALSE	FALSE	No	NA	3	0	3	Low-quality	Genome-fragment	3.18	AAI-based (medium-confidence)	0	1	no viral genes detected
NODE_709_length_2397_cov_33.502989	P29	2397	35.9787	FALSE	38.38	FALSE	TRUE	3	Siphoviridae	NA	NA	NA	NA	FALSE	FALSE	No	NA	4	2	0	Low-quality	Genome-fragment	6.36	AAI-based (high-confidence)	0	1	NA
NODE_712_length_2389_cov_3.943445	P29	2389	3.8962	FALSE	33.78	FALSE	TRUE	3	Siphoviridae	NA	NA	NA	NA	FALSE	FALSE	No	NA	7	0	0	Low-quality	Genome-fragment	5.57	AAI-based (medium-confidence)	0	1	no viral genes detected
NODE_713_length_2387_cov_23.056175	P29	2387	23.4504	FALSE	30.83	FALSE	TRUE	3	Unassigned	NA	NA	447_0	NA	FALSE	FALSE	Yes	554	4	1	1	Low-quality	Genome-fragment	1.22	HMM-based (lower-bound)	76.79	1	NA
NODE_726_length_2363_cov_5.126516	P29	2363	4.9869	FALSE	54.55	FALSE	TRUE	4	Siphoviridae	NA	NA	NA	NA	FALSE	FALSE	No	NA	3	3	0	Low-quality	Genome-fragment	5.52	AAI-based (medium-confidence)	0	1	NA
NODE_736_length_2344_cov_10.713849	P29	2344	8.0328	FALSE	51.45	FALSE	TRUE	3	Unassigned	NA	NA	434_0	NA	FALSE	FALSE	No	NA	3	1	0	Low-quality	Genome-fragment	1.68	HMM-based (lower-bound)	0	1	NA
NODE_737_length_2339_cov_4.160683	P29	2339	3.8927	FALSE	67.85	FALSE	TRUE	3	Siphoviridae	NA	NA	NA	NA	FALSE	FALSE	No	NA	4	2	0	Low-quality	Genome-fragment	4.99	AAI-based (high-confidence)	0	1	NA
NODE_747_length_2295_cov_6.683482	P29	2295	12.4139	FALSE	30.63	FALSE	TRUE	3	Unassigned	NA	NA	NA	NA	FALSE	FALSE	No	NA	1	0	0	Not-determined	Genome-fragment	NA	NA	0	1	no viral genes detected
NODE_757_length_2271_cov_4.347473	P29	2271	6.1885	FALSE	37.47	FALSE	TRUE	6	Unassigned	NA	NA	NA	NA	FALSE	FALSE	No	NA	4	1	0	Low-quality	Genome-fragment	2.81	AAI-based (high-confidence)	0	1	NA
NODE_763_length_2262_cov_6.347531	P29	2262	6.0818	FALSE	54.2	FALSE	TRUE	4	Siphoviridae	NA	NA	448_0	NA	FALSE	FALSE	No	NA	3	1	0	Low-quality	Genome-fragment	3.49	HMM-based (lower-bound)	0	1	NA
NODE_764_length_2261_cov_20.980054	P29	2261	20.1959	FALSE	35.91	FALSE	TRUE	4	Siphoviridae	NA	NA	NA	NA	FALSE	FALSE	No	NA	7	3	0	Low-quality	Genome-fragment	6.43	AAI-based (high-confidence)	0	1	NA
NODE_772_length_2243_cov_9.264625	P29	2243	15.7396	FALSE	36.6	FALSE	TRUE	8	Unassigned	NA	NA	NA	NA	FALSE	FALSE	No	NA	2	1	0	Low-quality	Genome-fragment	6.16	AAI-based (medium-confidence)	0	1	NA
NODE_781_length_2222_cov_12.462852	P29	2222	22.8632	FALSE	38.07	FALSE	TRUE	3	Unassigned	NA	NA	NA	NA	FALSE	FALSE	No	NA	4	0	4	Not-determined	Genome-fragment	NA	NA	0	1	no viral genes detected
NODE_782_length_2214_cov_7.640111	P29	2214	10.6771	FALSE	33.69	FALSE	TRUE	3	Unassigned	NA	NA	341_0	NA	FALSE	FALSE	No	NA	3	0	1	Low-quality	Genome-fragment	4.02	AAI-based (medium-confidence)	0	1	no viral genes detected
NODE_796_length_2172_cov_5.122343	P29	2172	3.7182	FALSE	69.15	FALSE	TRUE	3	Siphoviridae	NA	NA	NA	NA	FALSE	FALSE	No	NA	5	1	0	Low-quality	Genome-fragment	5.55	AAI-based (medium-confidence)	0	1	NA
NODE_797_length_2167_cov_14.037879	P29	2167	14.4647	FALSE	37.33	FALSE	TRUE	3	Siphoviridae	Lactococcus_phage_PLgT-1	gi_1070065236_ref_NC_031016.1_	415_0	NA	FALSE	FALSE	No	NA	2	2	0	Low-quality	Genome-fragment	5.45	AAI-based (high-confidence)	0	1	NA
NODE_809_length_2151_cov_14.047233	P29	2151	10.3301	FALSE	70.15	FALSE	TRUE	7	Unassigned	NA	NA	NA	NA	FALSE	FALSE	No	NA	2	1	0	Low-quality	Genome-fragment	2.82	HMM-based (lower-bound)	0	1	NA
NODE_813_length_2138_cov_26.080653	P29	2138	25.3672	FALSE	52.43	FALSE	TRUE	5	Siphoviridae	NA	NA	NA	NA	FALSE	FALSE	No	NA	3	2	0	Low-quality	Genome-fragment	5.39	AAI-based (medium-confidence)	0	1	NA
NODE_819_length_2125_cov_4.341063	P29	2125	4.0456	FALSE	41.22	FALSE	TRUE	7	Siphoviridae	NA	NA	NA	NA	FALSE	FALSE	No	NA	2	2	0	Low-quality	Genome-fragment	5.59	AAI-based (high-confidence)	0	1	NA
NODE_821_length_2120_cov_5.879903	P29	2120	6.7863	FALSE	36.04	FALSE	TRUE	4	Siphoviridae	NA	NA	NA	NA	FALSE	FALSE	No	NA	3	2	0	Low-quality	Genome-fragment	4.57	AAI-based (medium-confidence)	0	1	NA
NODE_836_length_2089_cov_11.835792	P29	2089	11.326	FALSE	47.53	FALSE	TRUE	7	Unassigned	NA	NA	NA	NA	FALSE	FALSE	Yes	1635	5	1	1	Low-quality	Genome-fragment	2.15	HMM-based (lower-bound)	21.73	1	NA
NODE_837_length_2079_cov_7.554842	P29	2079	8.9375	FALSE	40.64	FALSE	TRUE	3	Podoviridae	NA	NA	NA	NA	FALSE	FALSE	No	NA	2	2	0	Low-quality	Genome-fragment	6.86	HMM-based (lower-bound)	0	1	NA
NODE_844_length_2061_cov_5.890329	P29	2061	7.7986	FALSE	40.42	FALSE	TRUE	4	Siphoviridae	NA	NA	420_0	NA	FALSE	FALSE	No	NA	5	1	0	Low-quality	Genome-fragment	5.45	AAI-based (medium-confidence)	0	1	NA
NODE_848_length_2050_cov_4.265163	P29	2050	7.5312	FALSE	56.83	FALSE	TRUE	3	Unassigned	NA	NA	NA	NA	FALSE	FALSE	No	NA	2	0	2	Not-determined	Genome-fragment	NA	NA	0	1	no viral genes detected
NODE_856_length_2045_cov_7.834673	P29	2045	15.4577	FALSE	40	FALSE	TRUE	3	Unassigned	NA	NA	NA	NA	FALSE	FALSE	No	NA	1	0	1	Low-quality	Genome-fragment	2.25	AAI-based (medium-confidence)	0	1	no viral genes detected
NODE_868_length_2028_cov_25.657881	P29	2028	31.3457	FALSE	35.75	FALSE	TRUE	6	Myoviridae	NA	NA	NA	NA	FALSE	FALSE	No	NA	3	3	0	Low-quality	Genome-fragment	0.97	HMM-based (lower-bound)	0	1	NA
NODE_870_length_2027_cov_5.101927	P29	2027	9.7005	FALSE	40.01	FALSE	TRUE	3	Unassigned	NA	NA	NA	NA	FALSE	FALSE	No	NA	2	0	0	Not-determined	Genome-fragment	NA	NA	0	1	no viral genes detected
NODE_881_length_2001_cov_7.529805	P29	2001	14.8611	FALSE	32.78	FALSE	TRUE	3	Unassigned	NA	NA	NA	NA	FALSE	FALSE	No	NA	2	0	0	Not-determined	Genome-fragment	NA	NA	0	1	no viral genes detected
NODE_889_length_1995_cov_113.521134	P29	1995	185.627	FALSE	39.55	FALSE	TRUE	3	Unassigned	NA	NA	NA	NA	FALSE	FALSE	No	NA	2	1	0	Low-quality	Genome-fragment	3.92	AAI-based (high-confidence)	0	1	NA
NODE_892_length_1985_cov_5.696891	P29	1985	10.405	FALSE	36.62	FALSE	TRUE	5	Unassigned	NA	NA	NA	NA	FALSE	FALSE	No	NA	4	0	0	Low-quality	Genome-fragment	4.12	AAI-based (medium-confidence)	0	1	no viral genes detected
NODE_893_length_1981_cov_9.417965	P29	1981	12.7612	FALSE	37.41	FALSE	TRUE	3	Myoviridae	NA	NA	NA	NA	FALSE	FALSE	No	NA	4	2	0	Low-quality	Genome-fragment	0.76	HMM-based (lower-bound)	0	1	NA
NODE_922_length_1937_cov_11.842189	P29	1937	22.8384	FALSE	34.9	FALSE	TRUE	7	Siphoviridae	NA	NA	349_0	NA	FALSE	FALSE	No	NA	4	0	0	Not-determined	Genome-fragment	NA	NA	0	1	no viral genes detected
NODE_929_length_1929_cov_7.145678	P29	1929	7.6034	FALSE	32.71	FALSE	TRUE	5	Myoviridae	NA	NA	363_0	NA	FALSE	FALSE	No	NA	5	3	0	Low-quality	Genome-fragment	1.4	HMM-based (lower-bound)	0	1	NA
NODE_935_length_1922_cov_3.927691	P29	1922	6.0957	FALSE	59.73	FALSE	TRUE	5	Unassigned	NA	NA	NA	NA	FALSE	FALSE	No	NA	2	0	2	Not-determined	Genome-fragment	NA	NA	0	1	no viral genes detected
NODE_945_length_1910_cov_9.124528	P29	1910	8.3309	FALSE	35.18	TRUE	TRUE	3	Siphoviridae	Lactococcus_phage_bIL309	gi_13095805_ref_NC_002668.1_	NA	NA	FALSE	FALSE	No	NA	4	3	0	Low-quality	Genome-fragment	5.17	AAI-based (high-confidence)	0	1	NA
NODE_946_length_1909_cov_20.576052	P29	1909	18.605	FALSE	36.88	FALSE	TRUE	9	Siphoviridae	NA	NA	NA	NA	FALSE	FALSE	No	NA	2	1	0	Low-quality	Genome-fragment	4.57	HMM-based (lower-bound)	0	1	NA
NODE_951_length_1899_cov_521.950108	P29	1899	750.525	FALSE	41.47	FALSE	TRUE	6	Unassigned	NA	NA	NA	NA	FALSE	FALSE	No	NA	1	1	0	Low-quality	Genome-fragment	5.25	AAI-based (medium-confidence)	0	1	NA
NODE_953_length_1897_cov_18.014115	P29	1897	29.6568	FALSE	37.8	FALSE	TRUE	5	Siphoviridae	NA	NA	NA	NA	FALSE	FALSE	No	NA	3	2	0	Low-quality	Genome-fragment	3.81	AAI-based (high-confidence)	0	1	NA
NODE_957_length_1890_cov_13.268665	P29	1890	11.282	FALSE	57.51	FALSE	TRUE	6	Unassigned	NA	NA	NA	NA	FALSE	FALSE	No	NA	1	1	0	Low-quality	Genome-fragment	1.41	HMM-based (lower-bound)	0	1	NA
NODE_963_length_1883_cov_5.295405	P29	1883	8.7339	FALSE	58.05	FALSE	TRUE	3	Myoviridae	NA	NA	NA	NA	FALSE	FALSE	No	NA	3	0	0	Low-quality	Genome-fragment	0.77	AAI-based (medium-confidence)	0	1	no viral genes detected
NODE_977_length_1868_cov_28.375621	P29	1868	20.432	FALSE	58.51	FALSE	TRUE	3	Unassigned	NA	NA	NA	NA	FALSE	FALSE	No	NA	3	1	0	Low-quality	Genome-fragment	3.46	AAI-based (high-confidence)	0	1	NA
NODE_986_length_1859_cov_51.450111	P29	1859	46.3975	FALSE	51.16	FALSE	TRUE	3	Siphoviridae	NA	NA	448_0	NA	FALSE	FALSE	No	NA	3	2	0	Low-quality	Genome-fragment	2.49	HMM-based (lower-bound)	0	1	NA
NODE_996_length_1850_cov_5.366574	P29	1850	9.9141	FALSE	55.19	FALSE	TRUE	3	Unassigned	NA	NA	NA	NA	FALSE	FALSE	No	NA	2	0	1	Low-quality	Genome-fragment	1.41	AAI-based (high-confidence)	0	1	no viral genes detected
NODE_1029_length_1800_cov_6.005158	P29	1800	8.8261	FALSE	59.44	FALSE	TRUE	3	Unassigned	NA	NA	NA	NA	FALSE	FALSE	No	NA	1	0	1	Not-determined	Genome-fragment	NA	NA	0	1	no viral genes detected
NODE_1035_length_1796_cov_2.780011	P29	1796	4.0974	FALSE	36.19	FALSE	TRUE	4	Siphoviridae	NA	NA	NA	NA	FALSE	FALSE	No	NA	4	2	0	Low-quality	Genome-fragment	4.19	AAI-based (medium-confidence)	0	1	NA
NODE_1048_length_1779_cov_149.990719	P29	1779	138.177	FALSE	37.49	FALSE	TRUE	11	Siphoviridae	Lactococcus_phage_bIL286	gi_13095743_ref_NC_002667.1_	321_0	NA	FALSE	FALSE	No	NA	4	3	0	Low-quality	Genome-fragment	3.01	AAI-based (high-confidence)	0	1	NA
NODE_1092_length_1741_cov_3.238434	P29	1741	5.1643	FALSE	37.91	FALSE	TRUE	3	Unassigned	NA	NA	NA	NA	FALSE	FALSE	No	NA	4	2	0	Low-quality	Genome-fragment	0.57	HMM-based (lower-bound)	0	1	NA
NODE_1101_length_1724_cov_3.816058	P29	1724	3.319	FALSE	41.3	FALSE	TRUE	5	Siphoviridae	Lactobacillus_virus_phiJL1	gi_62327085_ref_NC_006936.1_	355_0	NA	FALSE	FALSE	No	NA	2	2	0	Low-quality	Genome-fragment	4.47	AAI-based (high-confidence)	0	1	NA
NODE_1117_length_1706_cov_34.092671	P29	1706	14.0299	FALSE	35.7	FALSE	TRUE	4	Siphoviridae	NA	NA	356_0	NA	FALSE	FALSE	No	NA	2	0	0	Low-quality	Genome-fragment	2.55	AAI-based (medium-confidence)	0	1	no viral genes detected
NODE_1121_length_1701_cov_7.978129	P29	1701	13.953	FALSE	38.15	FALSE	TRUE	5	Unassigned	NA	NA	NA	NA	FALSE	FALSE	No	NA	5	1	0	Low-quality	Genome-fragment	3.89	HMM-based (lower-bound)	0	1	NA
NODE_1139_length_1675_cov_4.856173	P29	1675	8.5994	FALSE	40.54	FALSE	TRUE	4	Unassigned	NA	NA	NA	NA	FALSE	FALSE	No	NA	3	1	0	Low-quality	Genome-fragment	1.55	HMM-based (lower-bound)	0	1	NA
NODE_1140_length_1674_cov_4.189006	P29	1674	3.4582	FALSE	41.28	FALSE	TRUE	4	Unassigned	NA	NA	NA	NA	FALSE	FALSE	No	NA	1	0	0	Not-determined	Genome-fragment	NA	NA	0	1	no viral genes detected
NODE_1153_length_1661_cov_33.478829	P29	1661	26.0572	FALSE	32.09	FALSE	TRUE	3	Siphoviridae	NA	NA	NA	NA	FALSE	FALSE	No	NA	4	2	0	Low-quality	Genome-fragment	4.63	AAI-based (high-confidence)	0	1	NA
NODE_1163_length_1656_cov_108.271705	P29	1656	75.1963	FALSE	56.58	FALSE	TRUE	3	Unassigned	NA	NA	NA	NA	FALSE	FALSE	No	NA	3	1	0	Low-quality	Genome-fragment	3.29	AAI-based (high-confidence)	0	1	NA
NODE_1166_length_1652_cov_133.913588	P29	1652	116.001	FALSE	60.84	FALSE	TRUE	3	Unassigned	NA	NA	NA	NA	FALSE	FALSE	No	NA	4	2	0	Low-quality	Genome-fragment	3.2	AAI-based (high-confidence)	0	1	NA
NODE_1215_length_1595_cov_3.671429	P29	1595	5.6458	FALSE	39.81	FALSE	TRUE	3	Unassigned	NA	NA	364_0	NA	FALSE	FALSE	No	NA	3	0	2	Not-determined	Genome-fragment	NA	NA	0	1	no viral genes detected
NODE_1214_length_1595_cov_4.942208	P29	1595	7.8809	FALSE	39.5	FALSE	TRUE	4	Siphoviridae	NA	NA	NA	NA	FALSE	FALSE	No	NA	3	0	0	Low-quality	Genome-fragment	2.38	AAI-based (medium-confidence)	0	1	no viral genes detected
NODE_1246_length_1559_cov_5.023271	P29	1559	4.27	FALSE	55.42	FALSE	TRUE	8	Siphoviridae	NA	NA	NA	NA	FALSE	FALSE	No	NA	4	3	0	Low-quality	Genome-fragment	2.7	AAI-based (high-confidence)	0	1	NA
NODE_1273_length_1534_cov_7.656525	P29	1534	13.4166	FALSE	36.51	FALSE	TRUE	3	Siphoviridae	NA	NA	370_0	NA	FALSE	FALSE	No	NA	2	2	0	Low-quality	Genome-fragment	3.35	HMM-based (lower-bound)	0	1	NA
NODE_1279_length_1531_cov_15.917344	P29	1531	18.2782	FALSE	33.96	TRUE	TRUE	7	Siphoviridae	NA	NA	318_0	NA	FALSE	FALSE	No	NA	4	4	0	Low-quality	Genome-fragment	3.28	AAI-based (medium-confidence)	0	1	NA
NODE_1298_length_1512_cov_258.018531	P29	1512	296.222	FALSE	56.48	FALSE	TRUE	3	Siphoviridae	NA	NA	NA	NA	FALSE	FALSE	No	NA	5	1	0	Low-quality	Genome-fragment	0.98	HMM-based (lower-bound)	0	1	NA
NODE_1302_length_1508_cov_8.229181	P29	1508	7.3044	FALSE	54.58	FALSE	TRUE	5	Unassigned	NA	NA	NA	NA	FALSE	FALSE	No	NA	1	1	0	Low-quality	Genome-fragment	1.12	HMM-based (lower-bound)	0	1	NA
NODE_1315_length_1494_cov_77.866574	P29	1494	8.6787	FALSE	60.98	FALSE	TRUE	3	Unassigned	NA	NA	379_0	NA	FALSE	FALSE	No	NA	4	1	0	Low-quality	Genome-fragment	1.13	AAI-based (medium-confidence)	0	1	NA
NODE_1322_length_1489_cov_4.358438	P29	1489	6.2062	FALSE	58.03	FALSE	TRUE	3	Siphoviridae	NA	NA	NA	NA	FALSE	FALSE	No	NA	2	0	0	Low-quality	Genome-fragment	3.22	AAI-based (medium-confidence)	0	1	no viral genes detected
NODE_1345_length_1472_cov_2.588567	P29	1472	2.3743	FALSE	52.85	FALSE	TRUE	4	Unassigned	NA	NA	NA	NA	FALSE	FALSE	No	NA	3	1	0	Low-quality	Genome-fragment	2.06	HMM-based (lower-bound)	0	1	NA
NODE_1348_length_1469_cov_22.427864	P29	1469	21.6814	FALSE	35.67	FALSE	TRUE	3	Unassigned	NA	NA	349_0	NA	TRUE	FALSE	No	NA	3	0	0	Low-quality	Genome-fragment	2.71	AAI-based (medium-confidence)	0	1	no viral genes detected
NODE_1362_length_1456_cov_504.340471	P29	1456	766.211	FALSE	36.61	FALSE	TRUE	5	Siphoviridae	NA	NA	NA	NA	FALSE	FALSE	No	NA	4	3	0	Low-quality	Genome-fragment	4.11	AAI-based (high-confidence)	0	1	NA
NODE_1364_length_1455_cov_37.107857	P29	1455	22.8729	FALSE	39.11	FALSE	TRUE	3	Unassigned	Lactococcus_phage_bIL310	gi_13095862_ref_NC_002669.1_	NA	NA	FALSE	FALSE	No	NA	1	1	0	Low-quality	Genome-fragment	4.58	AAI-based (high-confidence)	0	1	NA
NODE_1398_length_1433_cov_3.306241	P29	1433	3.3733	FALSE	32.66	FALSE	TRUE	3	Unassigned	NA	NA	NA	NA	FALSE	FALSE	No	NA	4	1	0	Low-quality	Genome-fragment	3.55	AAI-based (medium-confidence)	0	1	NA
NODE_1406_length_1428_cov_10.028405	P29	1428	20.5406	FALSE	38.17	FALSE	TRUE	3	Siphoviridae	NA	NA	NA	NA	FALSE	FALSE	No	NA	2	2	0	Low-quality	Genome-fragment	2.21	HMM-based (lower-bound)	0	1	NA
NODE_1411_length_1424_cov_277.654492	P29	1424	280.39	FALSE	61.94	FALSE	TRUE	3	Unassigned	NA	NA	NA	NA	FALSE	FALSE	No	NA	2	0	0	Low-quality	Genome-fragment	2.66	AAI-based (medium-confidence)	0	1	no viral genes detected
NODE_1427_length_1416_cov_23.335048	P29	1416	22.8531	FALSE	35.66	FALSE	TRUE	3	Siphoviridae	NA	NA	310_0	NA	FALSE	FALSE	No	NA	6	3	0	Low-quality	Genome-fragment	3.95	AAI-based (high-confidence)	0	1	NA
NODE_1434_length_1409_cov_4.277696	P29	1409	6.0312	FALSE	58.91	FALSE	TRUE	3	Unassigned	NA	NA	NA	NA	FALSE	FALSE	No	NA	2	0	2	Not-determined	Genome-fragment	NA	NA	0	1	no viral genes detected
NODE_1445_length_1400_cov_4.055762	P29	1400	3.4107	FALSE	49.43	FALSE	TRUE	8	Unassigned	NA	NA	NA	NA	FALSE	FALSE	No	NA	4	1	0	Low-quality	Genome-fragment	0.8	HMM-based (lower-bound)	0	1	NA
NODE_1450_length_1396_cov_5.039523	P29	1396	4.0014	FALSE	65.9	FALSE	TRUE	5	Siphoviridae	NA	NA	NA	NA	FALSE	FALSE	No	NA	3	2	0	Low-quality	Genome-fragment	2.25	HMM-based (lower-bound)	0	1	NA
NODE_1477_length_1382_cov_3.929164	P29	1382	4.2504	FALSE	38.42	FALSE	TRUE	5	Siphoviridae	NA	NA	NA	NA	FALSE	FALSE	No	NA	5	4	0	Low-quality	Genome-fragment	3.92	AAI-based (medium-confidence)	0	1	NA
NODE_1498_length_1371_cov_4.732523	P29	1371	6.6353	FALSE	57.55	FALSE	TRUE	3	Unassigned	NA	NA	NA	NA	FALSE	FALSE	No	NA	3	0	1	Not-determined	Genome-fragment	NA	NA	0	1	no viral genes detected
NODE_1502_length_1368_cov_3.895659	P29	1368	4.2836	FALSE	31.29	FALSE	TRUE	3	Unassigned	NA	NA	NA	NA	FALSE	FALSE	No	NA	3	1	0	Low-quality	Genome-fragment	2.76	AAI-based (medium-confidence)	0	1	NA
NODE_1500_length_1368_cov_4.060929	P29	1368	4.5307	FALSE	31.21	FALSE	TRUE	7	Siphoviridae	NA	NA	NA	NA	FALSE	FALSE	No	NA	2	2	0	Low-quality	Genome-fragment	2.47	HMM-based (lower-bound)	0	1	NA
NODE_1512_length_1358_cov_3.937068	P29	1358	7.4219	FALSE	32.18	FALSE	TRUE	4	Unassigned	NA	NA	NA	NA	FALSE	FALSE	No	NA	2	0	0	Not-determined	Genome-fragment	NA	NA	0	1	no viral genes detected
NODE_1524_length_1351_cov_3.509259	P29	1351	6.3583	FALSE	40.86	FALSE	TRUE	3	Unassigned	NA	NA	NA	NA	FALSE	FALSE	No	NA	3	3	0	Low-quality	Genome-fragment	2.07	HMM-based (lower-bound)	0	1	NA
NODE_1534_length_1348_cov_10.411446	P29	1348	14.2151	FALSE	38.8	FALSE	TRUE	3	Unassigned	NA	NA	NA	NA	FALSE	FALSE	No	NA	4	0	0	Low-quality	Genome-fragment	3.06	AAI-based (high-confidence)	0	1	no viral genes detected
NODE_1537_length_1346_cov_3.041828	P29	1346	5.7964	FALSE	45.02	FALSE	TRUE	6	Siphoviridae	NA	NA	NA	NA	FALSE	FALSE	No	NA	4	4	0	Low-quality	Genome-fragment	2.2	AAI-based (medium-confidence)	0	1	NA
NODE_1545_length_1340_cov_15.628794	P29	1340	9.0515	FALSE	38.73	FALSE	TRUE	3	Unassigned	Lactococcus_phage_Tuc2009	gi_13487801_ref_NC_002703.1_	NA	NA	FALSE	FALSE	No	NA	1	1	0	Low-quality	Genome-fragment	0.93	HMM-based (lower-bound)	0	1	NA
NODE_1565_length_1329_cov_53.485871	P29	1329	67.14	FALSE	35.89	FALSE	TRUE	5	Siphoviridae	NA	NA	318_0	NA	FALSE	FALSE	No	NA	4	3	0	Low-quality	Genome-fragment	3.81	AAI-based (high-confidence)	0	1	NA
NODE_1570_length_1326_cov_5.868607	P29	1326	6.6682	FALSE	38.91	FALSE	TRUE	3	Unassigned	NA	NA	NA	NA	FALSE	FALSE	No	NA	3	2	0	Low-quality	Genome-fragment	2.22	HMM-based (lower-bound)	0	1	NA
NODE_1576_length_1323_cov_4.787855	P29	1323	4.6546	FALSE	67.88	FALSE	TRUE	3	Unassigned	NA	NA	399_0	NA	FALSE	FALSE	No	NA	2	2	0	Low-quality	Genome-fragment	1.99	HMM-based (lower-bound)	0	1	NA
NODE_1623_length_1299_cov_4.386656	P29	1299	8.4434	FALSE	37.88	FALSE	TRUE	4	Unassigned	NA	NA	NA	NA	FALSE	FALSE	No	NA	3	0	1	Low-quality	Genome-fragment	2.8	AAI-based (medium-confidence)	0	1	no viral genes detected
NODE_1626_length_1295_cov_10.426613	P29	1295	8.4378	FALSE	34.13	FALSE	TRUE	4	Siphoviridae	NA	NA	306_0	NA	FALSE	FALSE	No	NA	3	2	0	Low-quality	Genome-fragment	3.72	AAI-based (high-confidence)	0	1	NA
NODE_1630_length_1293_cov_4.218901	P29	1293	5.9072	FALSE	56.61	FALSE	TRUE	3	Unassigned	NA	NA	NA	NA	FALSE	FALSE	No	NA	1	0	1	Not-determined	Genome-fragment	NA	NA	0	1	no viral genes detected
NODE_1637_length_1290_cov_5.031579	P29	1290	9.6884	FALSE	35.89	FALSE	TRUE	3	Unassigned	NA	NA	NA	NA	FALSE	FALSE	No	NA	3	0	0	Not-determined	Genome-fragment	NA	NA	0	1	no viral genes detected
NODE_1640_length_1289_cov_11.964344	P29	1289	10.4197	FALSE	33.13	FALSE	TRUE	3	Siphoviridae	NA	NA	NA	NA	FALSE	FALSE	No	NA	3	2	0	Low-quality	Genome-fragment	2.86	AAI-based (high-confidence)	0	1	NA
NODE_1672_length_1276_cov_3.574939	P29	1276	3.0031	FALSE	49.14	FALSE	TRUE	4	Siphoviridae	NA	NA	NA	NA	FALSE	FALSE	No	NA	3	0	0	Not-determined	Genome-fragment	NA	NA	0	1	no viral genes detected
NODE_1675_length_1274_cov_4.375718	P29	1274	7.2057	FALSE	59.89	FALSE	TRUE	3	Unassigned	NA	NA	NA	NA	FALSE	FALSE	No	NA	2	0	1	Not-determined	Genome-fragment	NA	NA	0	1	no viral genes detected
NODE_1683_length_1266_cov_11.910818	P29	1266	10.6469	FALSE	68.8	FALSE	TRUE	5	Unassigned	NA	NA	NA	NA	FALSE	FALSE	No	NA	2	1	0	Low-quality	Genome-fragment	1.72	HMM-based (lower-bound)	0	1	NA
NODE_1714_length_1249_cov_4.351759	P29	1249	6.5412	FALSE	39.07	FALSE	TRUE	4	Siphoviridae	NA	NA	349_0	NA	FALSE	FALSE	No	NA	3	0	0	Low-quality	Genome-fragment	3.19	AAI-based (high-confidence)	0	1	no viral genes detected
NODE_1731_length_1239_cov_232.038851	P29	1239	90.6651	FALSE	37.85	FALSE	TRUE	4	Unassigned	NA	NA	341_0	NA	FALSE	FALSE	No	NA	2	0	0	Not-determined	Genome-fragment	NA	NA	0	1	no viral genes detected
NODE_1736_length_1236_cov_18.767146	P29	1236	14.7508	FALSE	42.72	FALSE	TRUE	8	Unassigned	NA	NA	NA	NA	FALSE	FALSE	No	NA	1	1	0	Low-quality	Genome-fragment	2.85	AAI-based (high-confidence)	0	1	NA
NODE_1750_length_1226_cov_4.339026	P29	1226	2.4364	FALSE	55.38	FALSE	TRUE	5	Siphoviridae	NA	NA	NA	NA	FALSE	FALSE	No	NA	3	2	0	Low-quality	Genome-fragment	1.95	AAI-based (medium-confidence)	0	1	NA
NODE_1759_length_1219_cov_3.914089	P29	1219	4.1657	FALSE	43.97	FALSE	TRUE	3	Unassigned	NA	NA	NA	NA	FALSE	FALSE	No	NA	1	1	0	Low-quality	Genome-fragment	0.5	HMM-based (lower-bound)	0	1	NA
NODE_1766_length_1215_cov_4.177586	P29	1215	2.6074	FALSE	59.09	FALSE	TRUE	3	Siphoviridae	NA	NA	405_0	NA	FALSE	FALSE	No	NA	3	0	0	Not-determined	Genome-fragment	NA	NA	0	1	no viral genes detected
NODE_1764_length_1215_cov_19.907759	P29	1215	22.0198	FALSE	34.98	FALSE	TRUE	3	Siphoviridae	NA	NA	NA	NA	FALSE	FALSE	No	NA	4	2	0	Low-quality	Genome-fragment	1.44	HMM-based (lower-bound)	0	1	NA
NODE_1833_length_1180_cov_3.449778	P29	1180	5.5186	FALSE	40.68	FALSE	TRUE	3	Unassigned	NA	NA	NA	NA	FALSE	FALSE	No	NA	1	0	1	Not-determined	Genome-fragment	NA	NA	0	1	no viral genes detected
NODE_1832_length_1180_cov_3.617778	P29	1180	2.9305	FALSE	65.08	FALSE	TRUE	3	Unassigned	NA	NA	NA	NA	FALSE	FALSE	No	NA	1	1	0	Low-quality	Genome-fragment	2.17	AAI-based (high-confidence)	0	1	NA
NODE_1843_length_1174_cov_4.991957	P29	1174	4.5477	FALSE	66.01	FALSE	TRUE	3	Unassigned	NA	NA	NA	NA	FALSE	FALSE	No	NA	2	1	0	Low-quality	Genome-fragment	0.67	HMM-based (lower-bound)	0	1	NA
NODE_1851_length_1169_cov_6.777379	P29	1169	3.8263	FALSE	57.66	FALSE	TRUE	3	Unassigned	NA	NA	NA	NA	FALSE	FALSE	No	NA	2	2	0	Low-quality	Genome-fragment	1.75	AAI-based (medium-confidence)	0	1	NA
NODE_1855_length_1168_cov_4.409704	P29	1168	6.8271	FALSE	56.76	FALSE	TRUE	3	Unassigned	NA	NA	NA	NA	TRUE	FALSE	No	NA	1	0	1	Not-determined	Genome-fragment	NA	NA	0	1	no viral genes detected
NODE_1879_length_1158_cov_14.057117	P29	1158	12.1511	FALSE	36.01	FALSE	FALSE	0	Siphoviridae	Lactococcus_phage_bIL311	gi_13095658_ref_NC_002670.1_	NA	NA	FALSE	FALSE	No	NA	2	1	0	Low-quality	Genome-fragment	0.83	HMM-based (lower-bound)	0	1	NA
NODE_1908_length_1143_cov_168.818934	P29	1143	132.121	FALSE	37.18	FALSE	TRUE	4	Siphoviridae	NA	NA	300_0	NA	FALSE	FALSE	No	NA	2	1	0	Low-quality	Genome-fragment	0.64	HMM-based (lower-bound)	0	1	NA
NODE_1932_length_1135_cov_29.068519	P29	1135	14.3101	FALSE	38.59	FALSE	TRUE	3	Siphoviridae	Lactococcus_phage_BM13	gi_526244816_ref_NC_021861.1_	NA	NA	FALSE	FALSE	No	NA	3	1	0	Low-quality	Genome-fragment	3.07	AAI-based (high-confidence)	0	1	NA
NODE_1945_length_1129_cov_13.583799	P29	1129	12.403	FALSE	34.01	FALSE	TRUE	5	Siphoviridae	NA	NA	NA	NA	TRUE	FALSE	No	NA	3	1	0	Low-quality	Genome-fragment	3.1	AAI-based (medium-confidence)	0	1	NA
NODE_1956_length_1125_cov_15.592523	P29	1125	8.888	FALSE	59.2	FALSE	TRUE	4	Unassigned	NA	NA	NA	NA	FALSE	FALSE	No	NA	3	0	0	Not-determined	Genome-fragment	NA	NA	0	1	no viral genes detected
NODE_2003_length_1104_cov_59.304099	P29	1104	37.7264	FALSE	45.65	FALSE	TRUE	3	Unassigned	NA	NA	NA	NA	FALSE	FALSE	No	NA	1	1	0	Low-quality	Genome-fragment	0.72	AAI-based (medium-confidence)	0	1	NA
NODE_2014_length_1100_cov_21.724402	P29	1100	32.0618	FALSE	36.82	FALSE	FALSE	0	Siphoviridae	Lactococcus_phage_bIL310	gi_13095862_ref_NC_002669.1_	NA	NA	FALSE	FALSE	No	NA	3	0	0	Low-quality	Genome-fragment	7.54	AAI-based (high-confidence)	0	1	no viral genes detected
NODE_2082_length_1075_cov_20.410784	P29	1075	18.7609	FALSE	36.28	FALSE	TRUE	5	Siphoviridae	NA	NA	NA	NA	FALSE	FALSE	No	NA	2	2	0	Low-quality	Genome-fragment	1.23	HMM-based (lower-bound)	0	1	NA
NODE_2093_length_1073_cov_5.236739	P29	1073	8.7046	FALSE	42.68	FALSE	TRUE	5	Unassigned	NA	NA	NA	NA	FALSE	FALSE	No	NA	1	1	0	Low-quality	Genome-fragment	1.32	HMM-based (lower-bound)	0	1	NA
NODE_2116_length_1062_cov_3.834161	P29	1062	5.4058	FALSE	38.23	FALSE	TRUE	4	Unassigned	NA	NA	420_0	NA	FALSE	FALSE	No	NA	3	1	0	Low-quality	Genome-fragment	2.35	AAI-based (medium-confidence)	0	1	NA
NODE_2201_length_1031_cov_9.480533	P29	1031	9.3123	FALSE	37.54	FALSE	TRUE	4	Siphoviridae	NA	NA	NA	NA	FALSE	FALSE	No	NA	2	0	0	Low-quality	Genome-fragment	2.05	AAI-based (medium-confidence)	0	1	no viral genes detected
NODE_2237_length_1018_cov_6.220145	P29	1018	4.8713	FALSE	67.49	FALSE	TRUE	3	Unassigned	NA	NA	424_0	NA	FALSE	FALSE	No	NA	2	2	0	Low-quality	Genome-fragment	4.65	AAI-based (medium-confidence)	0	1	NA
NODE_2269_length_1011_cov_29.766736	P29	1011	21.1424	FALSE	48.66	FALSE	TRUE	4	Unassigned	NA	NA	NA	NA	FALSE	FALSE	No	NA	1	1	0	Low-quality	Genome-fragment	1.54	AAI-based (medium-confidence)	0	1	NA
NODE_2273_length_1010_cov_15.934031	P29	1010	15.897	FALSE	38.81	FALSE	TRUE	5	Siphoviridae	Lactococcus_phage_bIL285	gi_13095680_ref_NC_002666.1_	304_0	NA	FALSE	FALSE	No	NA	3	1	0	Low-quality	Genome-fragment	2.81	AAI-based (high-confidence)	0	1	NA
NODE_1_length_31872_cov_135.581324	P33	31872	135.358	TRUE	37.17	TRUE	TRUE	66	Siphoviridae	NA	NA	148_0	Streptococcus~virus~9871,Streptococcus~virus~9872,Streptococcus~virus~9874	FALSE	FALSE	No	NA	51	41	1	Complete	High-quality	100	DTR (high-confidence)	0	1	NA
NODE_3_length_8349_cov_7.529178	P33	8349	7.2728	FALSE	32.85	FALSE	TRUE	5	Unassigned	NA	NA	443_0	NA	FALSE	FALSE	No	NA	9	0	3	Low-quality	Genome-fragment	6.85	AAI-based (medium-confidence)	0	1	no viral genes detected
NODE_9_length_5752_cov_10.367737	P33	5752	7.4598	FALSE	36.27	FALSE	TRUE	6	Unassigned	NA	NA	NA	NA	FALSE	FALSE	No	NA	8	0	2	Not-determined	Genome-fragment	NA	NA	0	1	no viral genes detected
NODE_28_length_3896_cov_6.546733	P33	3896	5.6894	FALSE	34.7	TRUE	TRUE	3	Siphoviridae	NA	NA	NA	NA	TRUE	FALSE	No	NA	6	1	0	Low-quality	Genome-fragment	26.79	AAI-based (high-confidence)	0	1	NA
NODE_32_length_3580_cov_7.208227	P33	3580	5.9131	FALSE	35.95	FALSE	TRUE	3	Unassigned	NA	NA	NA	NA	FALSE	FALSE	No	NA	6	0	2	Low-quality	Genome-fragment	7.48	AAI-based (high-confidence)	0	1	no viral genes detected
NODE_64_length_2596_cov_6.028335	P33	2596	4.27	FALSE	31.51	FALSE	TRUE	4	Unassigned	NA	NA	447_0	NA	FALSE	FALSE	Yes	656	4	1	1	Low-quality	Genome-fragment	1.45	HMM-based (lower-bound)	74.73	1	NA
NODE_80_length_2342_cov_3.342370	P33	2342	1.7178	FALSE	38.9	FALSE	TRUE	3	Siphoviridae	Lactococcus_phage_ul36	gi_21716072_ref_NC_004066.1_	NA	NA	FALSE	FALSE	No	NA	4	3	0	Low-quality	Genome-fragment	6.54	AAI-based (high-confidence)	0	1	NA
NODE_148_length_1770_cov_6.645481	P33	1770	2.8056	FALSE	33.45	FALSE	TRUE	3	Unassigned	NA	NA	NA	NA	FALSE	FALSE	No	NA	2	0	0	Low-quality	Genome-fragment	1.39	AAI-based (medium-confidence)	0	1	no viral genes detected
NODE_177_length_1581_cov_3.083224	P33	1581	1.4162	FALSE	30.36	FALSE	TRUE	3	Unassigned	NA	NA	406_0	NA	FALSE	FALSE	No	NA	2	0	1	Not-determined	Genome-fragment	NA	NA	0	1	no viral genes detected
NODE_215_length_1411_cov_3.457965	P33	1411	3.2757	FALSE	30.9	FALSE	TRUE	3	Unassigned	NA	NA	421_0	NA	FALSE	FALSE	No	NA	4	1	0	Low-quality	Genome-fragment	2.41	HMM-based (lower-bound)	0	1	NA
NODE_279_length_1225_cov_4.145299	P33	1225	2.1029	FALSE	33.55	FALSE	TRUE	3	Unassigned	NA	NA	356_0	NA	FALSE	FALSE	No	NA	2	0	0	Not-determined	Genome-fragment	NA	NA	0	1	no viral genes detected
NODE_300_length_1184_cov_6.882197	P33	1184	8.3953	FALSE	34.12	FALSE	FALSE	0	Unassigned	Streptococcus_virus_9872	gi_1070063137_ref_NC_031094.1_	NA	NA	FALSE	FALSE	No	NA	1	1	0	Low-quality	Genome-fragment	3.19	AAI-based (high-confidence)	0	1	NA
NODE_1_length_32817_cov_14173.771931	P43	32817	21108	TRUE	37.67	TRUE	TRUE	71	Siphoviridae	NA	NA	148_0	Streptococcus~virus~9871,Streptococcus~virus~9872,Streptococcus~virus~9874	FALSE	FALSE	No	NA	47	42	0	Complete	High-quality	100	DTR (high-confidence)	0	1	NA
NODE_2_length_26510_cov_2524.659157	P43	26510	3453.67	FALSE	40.6	TRUE	TRUE	44	Siphoviridae	NA	NA	NA	NA	FALSE	TRUE	No	NA	28	22	0	Medium-quality	Genome-fragment	70.99	AAI-based (high-confidence)	0	1	NA
NODE_3_length_15086_cov_12.569955	P43	15086	12.7591	FALSE	37.84	FALSE	TRUE	9	Siphoviridae	NA	NA	NA	NA	FALSE	FALSE	No	NA	15	1	9	Low-quality	Genome-fragment	4.08	AAI-based (medium-confidence)	0	1	NA
NODE_4_length_14890_cov_158.563667	P43	14890	270.481	FALSE	36	FALSE	TRUE	30	Siphoviridae	NA	NA	NA	NA	TRUE	FALSE	No	NA	32	13	0	Low-quality	Genome-fragment	36.48	AAI-based (high-confidence)	0	1	NA
NODE_5_length_13662_cov_29.786139	P43	13662	29.7812	TRUE	30.98	TRUE	TRUE	11	Unassigned	NA	NA	421_0	NA	FALSE	TRUE	No	NA	15	4	0	Medium-quality	Genome-fragment	67.74	AAI-based (medium-confidence)	0	1	low-confidence DTR
NODE_6_length_13132_cov_16.344269	P43	13132	17.9459	FALSE	35.44	FALSE	TRUE	7	Podoviridae	NA	NA	NA	NA	FALSE	FALSE	No	NA	16	4	0	Low-quality	Genome-fragment	44.04	HMM-based (lower-bound)	0	1	NA
NODE_8_length_9144_cov_24.212235	P43	9144	12.6795	FALSE	35.15	FALSE	TRUE	18	Siphoviridae	NA	NA	246_0	NA	FALSE	FALSE	No	NA	18	7	0	Low-quality	Genome-fragment	25.02	AAI-based (medium-confidence)	0	1	NA
NODE_9_length_7071_cov_1176.646522	P43	7071	805.698	FALSE	32.78	FALSE	TRUE	4	Podoviridae	NA	NA	NA	NA	FALSE	FALSE	No	NA	5	4	0	Low-quality	Genome-fragment	38.91	AAI-based (medium-confidence)	0	1	NA
NODE_10_length_6816_cov_1238.492974	P43	6816	663.54	FALSE	33.96	FALSE	TRUE	6	Podoviridae	NA	NA	NA	NA	FALSE	FALSE	No	NA	11	5	0	Low-quality	Genome-fragment	37.51	AAI-based (medium-confidence)	0	1	NA
NODE_11_length_5022_cov_7.122811	P43	5022	11.8927	FALSE	35.15	FALSE	TRUE	3	Siphoviridae	NA	NA	NA	NA	FALSE	FALSE	No	NA	8	4	0	Low-quality	Genome-fragment	12.34	AAI-based (high-confidence)	0	1	NA
NODE_12_length_4294_cov_64.716914	P43	4294	72.0044	FALSE	39.82	FALSE	TRUE	8	Siphoviridae	NA	NA	NA	NA	FALSE	FALSE	No	NA	7	6	0	Low-quality	Genome-fragment	11.35	AAI-based (high-confidence)	0	1	NA
NODE_14_length_3151_cov_4.531008	P43	3151	5.8204	FALSE	31.77	FALSE	TRUE	5	Siphoviridae	Lactococcus_phage_949	gi_327197843_ref_NC_015263.1_	NA	NA	FALSE	FALSE	No	NA	6	0	0	Low-quality	Genome-fragment	2.49	AAI-based (high-confidence)	0	1	no viral genes detected
NODE_15_length_3132_cov_4.764381	P43	3132	6.0236	FALSE	32.76	FALSE	TRUE	9	Siphoviridae	Lactococcus_phage_949	gi_327197843_ref_NC_015263.1_	NA	NA	FALSE	FALSE	No	NA	9	2	0	Low-quality	Genome-fragment	2.47	AAI-based (high-confidence)	0	1	NA
NODE_20_length_2654_cov_4.359754	P43	2654	6.4367	FALSE	28.98	FALSE	TRUE	5	Unassigned	NA	NA	NA	NA	FALSE	FALSE	No	NA	3	0	0	Not-determined	Genome-fragment	NA	NA	0	1	no viral genes detected
NODE_21_length_2605_cov_7.490588	P43	2605	6.3655	FALSE	31.79	FALSE	TRUE	4	Siphoviridae	NA	NA	NA	NA	FALSE	FALSE	No	NA	6	2	0	Low-quality	Genome-fragment	2.04	AAI-based (high-confidence)	0	1	NA
NODE_22_length_2463_cov_4.905731	P43	2463	2.3784	FALSE	33.98	FALSE	TRUE	3	Siphoviridae	Lactococcus_phage_BK5-T	gi_14251125_ref_NC_002796.1_	NA	NA	FALSE	FALSE	No	NA	2	2	0	Low-quality	Genome-fragment	6.51	AAI-based (high-confidence)	0	1	NA
NODE_24_length_2328_cov_6.286406	P43	2328	5.796	FALSE	31.53	FALSE	TRUE	10	Siphoviridae	Lactococcus_phage_phiL47	gi_589890759_ref_NC_023574.1_	NA	NA	FALSE	FALSE	No	NA	10	3	0	Low-quality	Genome-fragment	1.81	AAI-based (high-confidence)	0	1	NA
NODE_25_length_2256_cov_3.891867	P43	2256	4.4344	FALSE	34.71	FALSE	FALSE	0	Siphoviridae	Lactococcus_phage_P087	gi_229604969_ref_NC_012663.1_	316_0	Lactococcus~phage~P087	FALSE	FALSE	No	NA	4	0	0	Low-quality	Genome-fragment	3.71	AAI-based (high-confidence)	0	1	no viral genes detected
NODE_26_length_2216_cov_4.091161	P43	2216	5.4594	FALSE	33.3	FALSE	TRUE	3	Siphoviridae	NA	NA	NA	NA	FALSE	FALSE	No	NA	4	2	0	Low-quality	Genome-fragment	3.64	AAI-based (high-confidence)	0	1	NA
NODE_27_length_2182_cov_4.858016	P43	2182	6.291	FALSE	32.68	FALSE	TRUE	4	Siphoviridae	Lactococcus_phage_phiL47	gi_589890759_ref_NC_023574.1_	NA	NA	FALSE	FALSE	No	NA	3	0	0	Low-quality	Genome-fragment	1.72	AAI-based (high-confidence)	0	1	no viral genes detected
NODE_28_length_2130_cov_798.858313	P43	2130	687.509	FALSE	35.59	FALSE	TRUE	5	Siphoviridae	NA	NA	415_0	NA	FALSE	FALSE	No	NA	3	2	0	Low-quality	Genome-fragment	5.45	AAI-based (high-confidence)	0	1	NA
NODE_29_length_2121_cov_11.866893	P43	2121	7.1975	FALSE	35.5	FALSE	TRUE	4	Unassigned	NA	NA	342_0	NA	FALSE	FALSE	No	NA	4	0	0	Low-quality	Genome-fragment	4.54	AAI-based (medium-confidence)	0	1	no viral genes detected
NODE_33_length_1986_cov_28.279648	P43	1986	18.4517	FALSE	42.25	FALSE	TRUE	4	Unassigned	NA	NA	NA	NA	FALSE	FALSE	No	NA	2	2	0	Low-quality	Genome-fragment	4.94	AAI-based (high-confidence)	0	1	NA
NODE_38_length_1762_cov_3.065026	P43	1762	5.1487	FALSE	31.61	FALSE	TRUE	3	Siphoviridae	Lactococcus_phage_949	gi_327197843_ref_NC_015263.1_	NA	NA	FALSE	FALSE	No	NA	4	1	0	Low-quality	Genome-fragment	1.39	AAI-based (high-confidence)	0	1	NA
NODE_40_length_1748_cov_3.494389	P43	1748	4.9754	FALSE	34.5	FALSE	FALSE	0	Siphoviridae	Lactococcus_phage_P087	gi_229604969_ref_NC_012663.1_	NA	NA	FALSE	FALSE	No	NA	3	0	0	Low-quality	Genome-fragment	2.87	AAI-based (high-confidence)	0	1	no viral genes detected
NODE_41_length_1733_cov_3.562574	P43	1733	5.0225	FALSE	32.72	FALSE	TRUE	3	Siphoviridae	Lactococcus_phage_949	gi_327197843_ref_NC_015263.1_	NA	NA	FALSE	FALSE	No	NA	3	3	0	Low-quality	Genome-fragment	1.37	AAI-based (high-confidence)	0	1	NA
NODE_42_length_1700_cov_5.024316	P43	1700	5.4329	FALSE	34.88	FALSE	TRUE	3	Unassigned	NA	NA	NA	NA	FALSE	FALSE	No	NA	6	1	0	Low-quality	Genome-fragment	1.22	HMM-based (lower-bound)	0	1	NA
NODE_48_length_1532_cov_2.851726	P43	1532	4.0731	FALSE	33.49	FALSE	FALSE	0	Siphoviridae	Lactococcus_phage_P087	gi_229604969_ref_NC_012663.1_	NA	NA	FALSE	FALSE	No	NA	2	0	0	Low-quality	Genome-fragment	2.52	AAI-based (high-confidence)	0	1	no viral genes detected
NODE_51_length_1506_cov_2.996554	P43	1506	3.4748	FALSE	33.86	FALSE	TRUE	6	Siphoviridae	NA	NA	NA	NA	FALSE	FALSE	No	NA	3	1	0	Low-quality	Genome-fragment	2.47	AAI-based (high-confidence)	0	1	NA
NODE_52_length_1475_cov_3.685915	P43	1475	4.5831	FALSE	34.24	FALSE	FALSE	0	Siphoviridae	Lactococcus_phage_P087	gi_229604969_ref_NC_012663.1_	NA	NA	FALSE	FALSE	No	NA	3	0	0	Low-quality	Genome-fragment	2.42	AAI-based (high-confidence)	0	1	no viral genes detected
NODE_56_length_1446_cov_3.463695	P43	1446	4.0124	FALSE	36.03	FALSE	FALSE	0	Unassigned	Lactococcus_phage_P087	gi_229604969_ref_NC_012663.1_	NA	NA	FALSE	FALSE	No	NA	1	1	0	Low-quality	Genome-fragment	2.11	HMM-based (lower-bound)	0	1	NA
NODE_57_length_1435_cov_2.931159	P43	1435	3.9164	FALSE	29.62	FALSE	FALSE	0	Siphoviridae	Lactococcus_phage_WRP3	gi_849250823_ref_NC_027341.1_	NA	NA	FALSE	FALSE	No	NA	3	0	0	Low-quality	Genome-fragment	1.12	AAI-based (high-confidence)	0	1	no viral genes detected
NODE_59_length_1406_cov_3.134715	P43	1406	3.872	FALSE	34.28	FALSE	FALSE	0	Unassigned	Lactococcus_phage_949	gi_327197843_ref_NC_015263.1_	NA	NA	FALSE	FALSE	No	NA	1	1	0	Low-quality	Genome-fragment	1.02	AAI-based (high-confidence)	0	1	NA
NODE_60_length_1371_cov_6.175532	P43	1371	5.8125	FALSE	35.89	FALSE	TRUE	4	Siphoviridae	NA	NA	349_0	NA	TRUE	FALSE	No	NA	3	1	0	Low-quality	Genome-fragment	2.36	AAI-based (medium-confidence)	0	1	NA
NODE_79_length_1118_cov_13.598307	P43	1118	7.9472	FALSE	36.14	FALSE	TRUE	3	Siphoviridae	NA	NA	NA	NA	FALSE	FALSE	No	NA	3	3	0	Low-quality	Genome-fragment	2.51	AAI-based (medium-confidence)	0	1	NA
NODE_81_length_1116_cov_4.002828	P43	1116	3.9489	FALSE	36.92	FALSE	FALSE	0	Siphoviridae	Lactococcus_phage_P087	gi_229604969_ref_NC_012663.1_	NA	NA	FALSE	FALSE	No	NA	2	0	0	Not-determined	Genome-fragment	NA	NA	0	1	no viral genes detected
NODE_83_length_1093_cov_3.043353	P43	1093	4.3129	FALSE	30.65	FALSE	TRUE	4	Siphoviridae	Lactococcus_phage_949	gi_327197843_ref_NC_015263.1_	NA	NA	FALSE	FALSE	No	NA	4	1	0	Low-quality	Genome-fragment	0.86	AAI-based (high-confidence)	0	1	NA
NODE_97_length_1024_cov_2.850361	P43	1024	3.1895	FALSE	35.06	FALSE	FALSE	0	Unassigned	Lactococcus_phage_949	gi_327197843_ref_NC_015263.1_	NA	NA	FALSE	FALSE	No	NA	1	0	0	Not-determined	Genome-fragment	NA	NA	0	1	no viral genes detected
NODE_98_length_1021_cov_3.750518	P43	1021	5.8786	FALSE	31.54	FALSE	FALSE	0	Unassigned	Lactococcus_phage_phiL47	gi_589890759_ref_NC_023574.1_	NA	NA	FALSE	FALSE	No	NA	1	1	0	Low-quality	Genome-fragment	0.7	HMM-based (lower-bound)	0	1	NA
NODE_1_length_21405_cov_47.745574	P44	21405	25.8265	FALSE	70.67	FALSE	TRUE	14	Siphoviridae	NA	NA	204_0	NA	FALSE	FALSE	No	NA	24	12	0	Medium-quality	Genome-fragment	56.58	AAI-based (medium-confidence)	0	1	NA
NODE_2_length_18040_cov_46.484793	P44	18040	23.6428	FALSE	60.19	TRUE	TRUE	11	Siphoviridae	NA	NA	347_0	NA	FALSE	FALSE	No	NA	19	11	0	Low-quality	Genome-fragment	36.24	AAI-based (medium-confidence)	0	1	NA
NODE_3_length_17447_cov_223.329749	P44	17447	189.858	FALSE	39.96	TRUE	TRUE	16	Siphoviridae	NA	NA	436_0	NA	FALSE	FALSE	No	NA	23	12	0	Low-quality	Genome-fragment	45.11	AAI-based (medium-confidence)	0	1	NA
NODE_4_length_17205_cov_17.695569	P44	17205	19.1737	FALSE	33.14	TRUE	TRUE	19	Podoviridae	NA	NA	NA	NA	FALSE	FALSE	No	NA	25	11	0	High-quality	High-quality	94.7	AAI-based (medium-confidence)	0	1	NA
NODE_5_length_17133_cov_20.680358	P44	17133	27.1852	FALSE	29.15	TRUE	TRUE	13	Podoviridae	Staphylococcus_phage_GRCS	gi_589892962_ref_NC_023550.1_	248_0	Staphylococcus~aureus~phage~P68,Staphylococcus~phage~66,Staphylococcus~phage~BP39,Staphylococcus~phage~GRCS,Staphylococcus~phage~S24-1,Staphylococcus~phage~SAP-2,Staphylococcus~phage~SLPW,Staphylococcus~virus~44AHJD	FALSE	FALSE	No	NA	19	16	0	High-quality	High-quality	95.57	AAI-based (high-confidence)	0	1	NA
NODE_6_length_17042_cov_72.583152	P44	17042	57.3697	FALSE	67.47	FALSE	TRUE	11	Siphoviridae	NA	NA	NA	NA	TRUE	FALSE	No	NA	25	7	1	High-quality	High-quality	100	AAI-based (medium-confidence)	0	1	NA
NODE_7_length_16984_cov_9.519995	P44	16984	9.8887	FALSE	39.52	TRUE	TRUE	28	Siphoviridae	NA	NA	115_0	Enterococcus~phage~phiFL4A,Lactococcus~phage~1358	FALSE	FALSE	No	NA	24	17	0	Low-quality	Genome-fragment	47.14	AAI-based (medium-confidence)	0	1	NA
NODE_8_length_16450_cov_117.454163	P44	16450	84.2633	FALSE	67.52	FALSE	TRUE	24	Siphoviridae	NA	NA	255_0	NA	FALSE	FALSE	No	NA	21	16	0	Low-quality	Genome-fragment	23.72	HMM-based (lower-bound)	0	1	NA
NODE_9_length_16062_cov_36.032986	P44	16062	26.6809	FALSE	64.82	TRUE	TRUE	13	Siphoviridae	NA	NA	408_0	NA	FALSE	FALSE	No	NA	21	12	0	Low-quality	Genome-fragment	46.76	AAI-based (medium-confidence)	0	1	NA
NODE_11_length_14583_cov_53.824477	P44	14583	31.1461	FALSE	70.25	FALSE	TRUE	14	Siphoviridae	NA	NA	361_0	NA	TRUE	FALSE	No	NA	27	6	0	Low-quality	Genome-fragment	23.18	HMM-based (lower-bound)	0	1	NA
NODE_12_length_14260_cov_8.183668	P44	14260	10.4295	FALSE	39.08	FALSE	TRUE	10	Unassigned	NA	NA	377_0	NA	TRUE	FALSE	No	NA	15	0	10	Not-determined	Genome-fragment	NA	NA	0	1	no viral genes detected
NODE_13_length_13077_cov_206.011212	P44	13077	221.759	FALSE	33.44	FALSE	TRUE	13	Siphoviridae	NA	NA	NA	NA	FALSE	FALSE	No	NA	28	11	0	Low-quality	Genome-fragment	34.37	AAI-based (medium-confidence)	0	1	NA
NODE_14_length_12029_cov_251.491899	P44	12029	133.036	FALSE	38.82	TRUE	TRUE	21	Siphoviridae	NA	NA	115_0	Enterococcus~phage~phiFL4A,Lactococcus~phage~1358	FALSE	FALSE	No	NA	16	15	0	Low-quality	Genome-fragment	35.24	AAI-based (medium-confidence)	0	1	NA
NODE_16_length_11369_cov_9.660774	P44	11369	10.2875	FALSE	36.59	FALSE	TRUE	10	Myoviridae	NA	NA	NA	NA	FALSE	FALSE	No	NA	13	2	0	Low-quality	Genome-fragment	7.93	AAI-based (high-confidence)	0	1	NA
NODE_17_length_10581_cov_14.056717	P44	10581	13.7984	FALSE	38.1	FALSE	TRUE	8	Siphoviridae	NA	NA	301_0	NA	FALSE	FALSE	No	NA	13	6	0	Low-quality	Genome-fragment	28.39	AAI-based (medium-confidence)	0	1	NA
NODE_18_length_10234_cov_11.056391	P44	10234	5.8166	FALSE	32.69	FALSE	TRUE	4	Unassigned	NA	NA	339_0	NA	FALSE	FALSE	No	NA	11	0	6	Not-determined	Genome-fragment	NA	NA	0	1	no viral genes detected
NODE_19_length_10031_cov_12.898156	P44	10031	12.3723	FALSE	39.88	TRUE	TRUE	9	Siphoviridae	NA	NA	NA	NA	FALSE	FALSE	No	NA	10	4	0	Low-quality	Genome-fragment	28.97	AAI-based (medium-confidence)	0	1	NA
NODE_20_length_9916_cov_18.336477	P44	9916	21.491	FALSE	40.66	FALSE	TRUE	7	Siphoviridae	NA	NA	403_0	NA	FALSE	FALSE	No	NA	13	0	4	Not-determined	Genome-fragment	NA	NA	0	1	no viral genes detected; low-confidence DTR
NODE_21_length_9246_cov_12.985203	P44	9246	6.2478	FALSE	32.55	FALSE	TRUE	11	Unassigned	NA	NA	338_0	NA	FALSE	FALSE	No	NA	4	0	4	Not-determined	Genome-fragment	NA	NA	0	1	no viral genes detected
NODE_22_length_9180_cov_12.509699	P44	9180	12.3614	FALSE	39.62	FALSE	TRUE	15	Siphoviridae	NA	NA	313_0	NA	FALSE	FALSE	No	NA	21	10	0	Low-quality	Genome-fragment	14.76	HMM-based (lower-bound)	0	1	NA
NODE_25_length_8402_cov_9.566191	P44	8402	10.2508	FALSE	41.41	TRUE	TRUE	12	Siphoviridae	NA	NA	NA	NA	FALSE	FALSE	No	NA	11	7	0	Low-quality	Genome-fragment	22.35	AAI-based (medium-confidence)	0	1	NA
NODE_26_length_8048_cov_21.676092	P44	8048	27.5965	FALSE	35.26	FALSE	TRUE	10	Siphoviridae	NA	NA	NA	NA	FALSE	FALSE	No	NA	16	6	0	Low-quality	Genome-fragment	20.37	AAI-based (medium-confidence)	0	1	NA
NODE_27_length_7792_cov_8.711387	P44	7792	6.5284	FALSE	34.7	FALSE	TRUE	5	Podoviridae	NA	NA	371_0	NA	FALSE	FALSE	No	NA	8	0	5	Not-determined	Genome-fragment	NA	NA	0	1	no viral genes detected
NODE_29_length_7444_cov_11.603059	P44	7444	12.1141	FALSE	37.76	FALSE	TRUE	10	Siphoviridae	NA	NA	NA	NA	FALSE	FALSE	No	NA	16	5	0	Low-quality	Genome-fragment	9.19	HMM-based (lower-bound)	0	1	NA
NODE_31_length_6666_cov_5.583119	P44	6666	7.5012	FALSE	31.16	TRUE	TRUE	11	Myoviridae	Staphylococcus_phage_G15	gi_418487912_ref_NC_019448.1_	NA	NA	FALSE	FALSE	No	NA	9	7	0	Low-quality	Genome-fragment	4.71	AAI-based (high-confidence)	0	1	NA
NODE_32_length_6582_cov_12.394668	P44	6582	11.3195	FALSE	67.9	TRUE	TRUE	11	Siphoviridae	NA	NA	73_0	NA	FALSE	FALSE	No	NA	9	8	0	Low-quality	Genome-fragment	16.53	AAI-based (high-confidence)	0	1	NA
NODE_33_length_6472_cov_16.879539	P44	6472	12.5501	FALSE	61.31	FALSE	TRUE	3	Unassigned	NA	NA	365_0	NA	FALSE	FALSE	No	NA	12	1	0	Low-quality	Genome-fragment	4.27	HMM-based (lower-bound)	0	1	NA
NODE_34_length_6425_cov_200.325746	P44	6425	129.293	FALSE	38.23	TRUE	TRUE	9	Siphoviridae	NA	NA	235_0	Lactobacillus~phage~LBR48,Listeria~phage~B054	FALSE	FALSE	No	NA	9	6	0	Low-quality	Genome-fragment	4.6	HMM-based (lower-bound)	0	1	NA
NODE_38_length_6071_cov_10.066157	P44	6071	6.0389	FALSE	36.86	FALSE	TRUE	4	Unassigned	NA	NA	392_0	NA	FALSE	FALSE	No	NA	5	0	2	Not-determined	Genome-fragment	NA	NA	0	1	no viral genes detected
NODE_40_length_5920_cov_8.299574	P44	5920	6.0149	FALSE	34.56	FALSE	TRUE	3	Phycodnaviridae	NA	NA	NA	NA	FALSE	FALSE	No	NA	7	0	5	Not-determined	Genome-fragment	NA	NA	0	1	no viral genes detected
NODE_41_length_5859_cov_11.832357	P44	5859	12.8559	FALSE	35.6	TRUE	TRUE	6	Siphoviridae	NA	NA	433_0	NA	TRUE	FALSE	No	NA	10	3	0	Low-quality	Genome-fragment	9.63	HMM-based (lower-bound)	0	1	NA
NODE_45_length_5634_cov_10.399892	P44	5634	6.9499	FALSE	35	FALSE	TRUE	3	Unassigned	NA	NA	NA	NA	FALSE	FALSE	No	NA	8	0	5	Not-determined	Genome-fragment	NA	NA	0	1	no viral genes detected
NODE_47_length_5579_cov_23.480449	P44	5579	23.924	FALSE	65.87	FALSE	TRUE	5	Siphoviridae	NA	NA	NA	NA	FALSE	FALSE	No	NA	7	4	0	Low-quality	Genome-fragment	8.81	HMM-based (lower-bound)	0	1	NA
NODE_49_length_5482_cov_51.563479	P44	5482	21.2107	FALSE	66.76	FALSE	TRUE	5	Siphoviridae	NA	NA	211_0	NA	FALSE	FALSE	No	NA	5	5	0	Low-quality	Genome-fragment	13.2	AAI-based (high-confidence)	0	1	NA
NODE_56_length_5310_cov_7.284301	P44	5310	8.152	FALSE	39.47	TRUE	TRUE	6	Siphoviridae	NA	NA	NA	NA	FALSE	FALSE	No	NA	5	5	0	Low-quality	Genome-fragment	13.12	AAI-based (high-confidence)	0	1	NA
NODE_58_length_5275_cov_6.825479	P44	5275	4.6021	FALSE	33.5	FALSE	TRUE	3	Unassigned	NA	NA	419_0	NA	FALSE	FALSE	No	NA	6	0	4	Not-determined	Genome-fragment	NA	NA	0	1	no viral genes detected
NODE_62_length_4976_cov_10.390571	P44	4976	4.8477	FALSE	35.97	FALSE	TRUE	4	Unassigned	NA	NA	NA	NA	FALSE	FALSE	No	NA	6	0	3	Not-determined	Genome-fragment	NA	NA	0	1	no viral genes detected
NODE_66_length_4914_cov_269.465734	P44	4914	152.234	FALSE	36.06	FALSE	TRUE	11	Siphoviridae	NA	NA	246_0	NA	FALSE	FALSE	No	NA	8	4	0	Low-quality	Genome-fragment	7.33	HMM-based (lower-bound)	0	1	NA
NODE_83_length_4197_cov_6.442057	P44	4197	3.6278	FALSE	34.24	FALSE	TRUE	6	Siphoviridae	NA	NA	352_0	NA	FALSE	FALSE	No	NA	3	0	3	Low-quality	Genome-fragment	3.49	AAI-based (high-confidence)	0	1	no viral genes detected
NODE_90_length_4039_cov_141.477661	P44	4039	105.444	FALSE	69.89	FALSE	TRUE	3	Unassigned	NA	NA	NA	NA	FALSE	FALSE	No	NA	6	0	0	Not-determined	Genome-fragment	NA	NA	0	1	no viral genes detected
NODE_92_length_4003_cov_10.359929	P44	4003	9.2601	FALSE	34.37	FALSE	TRUE	5	Unassigned	NA	NA	NA	NA	FALSE	FALSE	No	NA	5	0	5	Not-determined	Genome-fragment	NA	NA	0	1	no viral genes detected
NODE_93_length_3915_cov_34.345855	P44	3915	10.7111	FALSE	40.69	TRUE	TRUE	10	Siphoviridae	NA	NA	146_0	Lactobacillus~phage~LfeSau	FALSE	FALSE	No	NA	9	9	0	Low-quality	Genome-fragment	10.42	AAI-based (medium-confidence)	0	1	NA
NODE_95_length_3885_cov_19.926893	P44	3885	24.4615	FALSE	34.52	FALSE	TRUE	4	Siphoviridae	NA	NA	387_0	NA	FALSE	FALSE	No	NA	8	2	0	Low-quality	Genome-fragment	10	AAI-based (medium-confidence)	0	1	NA
NODE_98_length_3864_cov_6.543712	P44	3864	7.1457	FALSE	29.5	TRUE	TRUE	9	Myoviridae	Staphylococcus_phage_phiIPLA-RODI	gi_971741276_ref_NC_028765.1_	NA	NA	FALSE	FALSE	No	NA	9	6	0	Low-quality	Genome-fragment	2.69	AAI-based (high-confidence)	0	1	NA
NODE_103_length_3761_cov_5.608743	P44	3761	6.6288	FALSE	29.06	TRUE	TRUE	12	Myoviridae	Staphylococcus_phage_phiIPLA-RODI	gi_971741276_ref_NC_028765.1_	NA	NA	FALSE	FALSE	No	NA	9	9	0	Low-quality	Genome-fragment	2.64	AAI-based (high-confidence)	0	1	NA
NODE_113_length_3646_cov_4.235032	P44	3646	3.6607	FALSE	39.03	FALSE	TRUE	4	Myoviridae	NA	NA	83_0	NA	FALSE	FALSE	No	NA	4	3	0	Low-quality	Genome-fragment	2.36	AAI-based (medium-confidence)	0	1	NA
NODE_117_length_3594_cov_10.443346	P44	3594	3.9399	FALSE	65.03	FALSE	TRUE	7	Siphoviridae	NA	NA	65_0	NA	FALSE	FALSE	No	NA	6	2	0	Low-quality	Genome-fragment	8.71	AAI-based (medium-confidence)	0	1	NA
NODE_121_length_3553_cov_12.124643	P44	3553	11.1191	FALSE	60.88	FALSE	TRUE	3	Unassigned	NA	NA	365_0	NA	FALSE	FALSE	No	NA	8	1	0	Low-quality	Genome-fragment	2.34	HMM-based (lower-bound)	0	1	NA
NODE_131_length_3454_cov_27.429832	P44	3454	18.0217	FALSE	67.28	FALSE	TRUE	3	Siphoviridae	NA	NA	382_0	NA	FALSE	FALSE	No	NA	3	2	0	Low-quality	Genome-fragment	4.31	HMM-based (lower-bound)	0	1	NA
NODE_139_length_3395_cov_8.817665	P44	3395	4.7629	FALSE	34.49	FALSE	TRUE	4	Unassigned	NA	NA	NA	NA	FALSE	FALSE	No	NA	5	0	3	Not-determined	Genome-fragment	NA	NA	0	1	no viral genes detected
NODE_140_length_3357_cov_5.219564	P44	3357	6.616	FALSE	34.73	FALSE	TRUE	6	Myoviridae	Staphylococcus_phage_MCE-2014	gi_725948655_ref_NC_025416.1_	NA	NA	FALSE	FALSE	No	NA	2	2	0	Low-quality	Genome-fragment	2.38	AAI-based (high-confidence)	0	1	NA
NODE_150_length_3228_cov_5.596911	P44	3228	5.5409	FALSE	26.89	FALSE	TRUE	4	Myoviridae	NA	NA	NA	NA	FALSE	FALSE	No	NA	3	3	0	Low-quality	Genome-fragment	3.17	AAI-based (high-confidence)	0	1	NA
NODE_151_length_3217_cov_3.853257	P44	3217	4.8225	FALSE	31.27	FALSE	TRUE	8	Myoviridae	Staphylococcus_phage_P108	gi_712912451_ref_NC_025426.1_	NA	NA	FALSE	FALSE	No	NA	5	4	0	Low-quality	Genome-fragment	2.28	AAI-based (high-confidence)	0	1	NA
NODE_156_length_3156_cov_7.915834	P44	3156	5.3666	FALSE	34.98	FALSE	TRUE	3	Unassigned	NA	NA	NA	NA	FALSE	FALSE	No	NA	4	0	3	Low-quality	Genome-fragment	1.81	AAI-based (medium-confidence)	0	1	no viral genes detected
NODE_159_length_3081_cov_5.268341	P44	3081	6.7744	FALSE	29.86	FALSE	TRUE	4	Myoviridae	Staphylococcus_phage_phiIPLA-RODI	gi_971741276_ref_NC_028765.1_	NA	NA	FALSE	FALSE	No	NA	5	3	0	Low-quality	Genome-fragment	2.18	AAI-based (high-confidence)	0	1	NA
NODE_160_length_3077_cov_8.812376	P44	3077	5.8281	FALSE	66.33	FALSE	TRUE	3	Unassigned	NA	NA	NA	NA	FALSE	FALSE	No	NA	5	0	1	Low-quality	Genome-fragment	6.88	AAI-based (medium-confidence)	0	1	no viral genes detected
NODE_167_length_3019_cov_4.675439	P44	3019	5.7237	FALSE	33.98	FALSE	TRUE	5	Myoviridae	NA	NA	NA	NA	FALSE	FALSE	No	NA	3	3	0	Low-quality	Genome-fragment	2.14	AAI-based (high-confidence)	0	1	NA
NODE_177_length_2992_cov_5.290773	P44	2992	6.889	FALSE	33.22	FALSE	TRUE	3	Siphoviridae	NA	NA	323_0	NA	TRUE	FALSE	No	NA	6	0	0	Not-determined	Genome-fragment	NA	NA	0	1	no viral genes detected
NODE_178_length_2984_cov_5.268351	P44	2984	5.1227	FALSE	67.43	FALSE	TRUE	3	Siphoviridae	NA	NA	NA	NA	FALSE	FALSE	No	NA	6	4	0	Low-quality	Genome-fragment	5.29	AAI-based (medium-confidence)	0	1	NA
NODE_191_length_2914_cov_30.529206	P44	2914	30.3792	FALSE	65.1	FALSE	TRUE	5	Siphoviridae	NA	NA	NA	NA	FALSE	FALSE	No	NA	3	3	0	Low-quality	Genome-fragment	3.91	HMM-based (lower-bound)	0	1	NA
NODE_197_length_2878_cov_1158.961743	P44	2878	1201.75	FALSE	30.75	TRUE	TRUE	4	Podoviridae	NA	NA	NA	NA	FALSE	FALSE	No	NA	4	4	0	Low-quality	Genome-fragment	15.83	AAI-based (high-confidence)	0	1	NA
NODE_204_length_2854_cov_3.464809	P44	2854	3.4001	FALSE	37.95	FALSE	TRUE	4	Myoviridae	NA	NA	NA	NA	FALSE	FALSE	No	NA	5	4	0	Low-quality	Genome-fragment	1.84	HMM-based (lower-bound)	0	1	NA
NODE_217_length_2759_cov_4.964497	P44	2759	5.2044	FALSE	31.75	TRUE	TRUE	4	Myoviridae	Staphylococcus_phage_P108	gi_712912451_ref_NC_025426.1_	NA	NA	FALSE	FALSE	No	NA	4	4	0	Low-quality	Genome-fragment	1.95	AAI-based (high-confidence)	0	1	NA
NODE_228_length_2707_cov_13.461916	P44	2707	16.1943	FALSE	29.44	FALSE	TRUE	3	Unassigned	NA	NA	NA	NA	FALSE	FALSE	No	NA	2	0	2	Not-determined	Genome-fragment	NA	NA	0	1	no viral genes detected
NODE_236_length_2679_cov_6.672256	P44	2679	5.8108	FALSE	42.81	FALSE	TRUE	7	Siphoviridae	NA	NA	NA	NA	FALSE	FALSE	No	NA	6	4	0	Low-quality	Genome-fragment	6.52	AAI-based (high-confidence)	0	1	NA
NODE_237_length_2663_cov_5.901457	P44	2663	6.6297	FALSE	31.28	TRUE	TRUE	7	Myoviridae	NA	NA	NA	NA	FALSE	FALSE	No	NA	5	4	0	Low-quality	Genome-fragment	2.54	AAI-based (medium-confidence)	0	1	NA
NODE_247_length_2593_cov_37.530733	P44	2593	13.7852	FALSE	67.8	FALSE	TRUE	3	Siphoviridae	NA	NA	NA	NA	FALSE	FALSE	No	NA	6	4	0	Low-quality	Genome-fragment	6.89	AAI-based (medium-confidence)	0	1	NA
NODE_254_length_2549_cov_989.509222	P44	2549	1125.47	FALSE	35.35	FALSE	TRUE	7	Podoviridae	NA	NA	427_0	NA	FALSE	FALSE	No	NA	3	1	0	Low-quality	Genome-fragment	14.15	AAI-based (medium-confidence)	0	1	NA
NODE_263_length_2498_cov_7.182562	P44	2498	8.2826	FALSE	40.23	FALSE	TRUE	4	Siphoviridae	NA	NA	NA	NA	FALSE	FALSE	No	NA	8	3	0	Low-quality	Genome-fragment	5.21	HMM-based (lower-bound)	0	1	NA
NODE_268_length_2481_cov_4.630668	P44	2481	2.7207	FALSE	34.78	FALSE	TRUE	3	Unassigned	NA	NA	NA	NA	FALSE	FALSE	No	NA	3	0	3	Not-determined	Genome-fragment	NA	NA	0	1	no viral genes detected
NODE_270_length_2474_cov_4.421248	P44	2474	5.4507	FALSE	36.62	FALSE	TRUE	3	Unassigned	NA	NA	NA	NA	FALSE	FALSE	No	NA	3	3	0	Low-quality	Genome-fragment	16.87	AAI-based (medium-confidence)	0	1	NA
NODE_272_length_2467_cov_5.572554	P44	2467	2.636	FALSE	59.34	FALSE	TRUE	4	Siphoviridae	NA	NA	431_0	NA	FALSE	FALSE	No	NA	4	2	0	Low-quality	Genome-fragment	3.04	AAI-based (medium-confidence)	0	1	NA
NODE_275_length_2459_cov_5.831115	P44	2459	5.6576	FALSE	39.08	FALSE	TRUE	4	Siphoviridae	NA	NA	NA	NA	FALSE	FALSE	No	NA	4	3	0	Low-quality	Genome-fragment	2.81	HMM-based (lower-bound)	0	1	NA
NODE_285_length_2396_cov_4.745408	P44	2396	5.4883	FALSE	71.24	FALSE	TRUE	3	Unassigned	NA	NA	435_0	NA	FALSE	FALSE	No	NA	3	0	3	Not-determined	Genome-fragment	NA	NA	0	1	no viral genes detected
NODE_286_length_2389_cov_8.606255	P44	2389	10.0352	FALSE	27.25	FALSE	TRUE	3	Myoviridae	NA	NA	NA	NA	FALSE	FALSE	No	NA	5	3	0	Low-quality	Genome-fragment	1.66	AAI-based (high-confidence)	0	1	NA
NODE_289_length_2379_cov_9.121343	P44	2379	4.7503	FALSE	34.43	FALSE	TRUE	3	Unassigned	NA	NA	NA	NA	FALSE	FALSE	No	NA	3	0	3	Low-quality	Genome-fragment	4.76	AAI-based (medium-confidence)	0	1	no viral genes detected
NODE_298_length_2334_cov_4.559017	P44	2334	1.7399	FALSE	35.69	FALSE	TRUE	5	Unassigned	NA	NA	NA	NA	FALSE	FALSE	No	NA	2	0	1	Not-determined	Genome-fragment	NA	NA	0	1	no viral genes detected
NODE_302_length_2312_cov_5.969428	P44	2312	4.8893	FALSE	39.84	FALSE	TRUE	3	Siphoviridae	NA	NA	NA	NA	FALSE	FALSE	No	NA	3	2	0	Low-quality	Genome-fragment	6.45	AAI-based (high-confidence)	0	1	NA
NODE_311_length_2283_cov_6.878815	P44	2283	2.9312	FALSE	33.9	FALSE	TRUE	3	Unassigned	NA	NA	NA	NA	FALSE	FALSE	No	NA	4	0	4	Not-determined	Genome-fragment	NA	NA	0	1	no viral genes detected
NODE_317_length_2266_cov_8.638173	P44	2266	8.3054	FALSE	36.72	FALSE	TRUE	6	Siphoviridae	NA	NA	NA	NA	FALSE	FALSE	Yes	1115	4	1	1	Low-quality	Genome-fragment	2.34	AAI-based (medium-confidence)	50.79	1	NA
NODE_318_length_2265_cov_6.992308	P44	2265	7.0512	FALSE	30.24	FALSE	TRUE	3	Unassigned	NA	NA	NA	NA	FALSE	FALSE	No	NA	6	0	2	Not-determined	Genome-fragment	NA	NA	0	1	no viral genes detected
NODE_321_length_2260_cov_13.665306	P44	2260	11.7894	FALSE	36.99	FALSE	TRUE	3	Podoviridae	NA	NA	NA	NA	FALSE	FALSE	No	NA	3	0	2	Not-determined	Genome-fragment	NA	NA	0	1	no viral genes detected
NODE_323_length_2259_cov_3.934664	P44	2259	4.6853	FALSE	30.85	FALSE	TRUE	3	Unassigned	NA	NA	NA	NA	FALSE	FALSE	No	NA	3	0	0	Not-determined	Genome-fragment	NA	NA	0	1	no viral genes detected
NODE_325_length_2252_cov_11.419663	P44	2252	11.1097	FALSE	36.68	FALSE	TRUE	3	Siphoviridae	NA	NA	400_0	NA	FALSE	FALSE	No	NA	7	3	0	Low-quality	Genome-fragment	2.47	AAI-based (medium-confidence)	0	1	NA
NODE_334_length_2233_cov_17.469238	P44	2233	10.721	FALSE	35.33	FALSE	TRUE	4	Siphoviridae	NA	NA	NA	NA	TRUE	FALSE	No	NA	4	0	1	Low-quality	Genome-fragment	4.66	AAI-based (high-confidence)	0	1	no viral genes detected
NODE_338_length_2215_cov_4.468519	P44	2215	6.786	FALSE	34.09	FALSE	TRUE	7	Siphoviridae	NA	NA	NA	NA	FALSE	FALSE	No	NA	3	1	0	Low-quality	Genome-fragment	6.39	AAI-based (high-confidence)	0	1	NA
NODE_341_length_2201_cov_50.874185	P44	2201	12.6034	FALSE	60.02	FALSE	TRUE	5	Unassigned	NA	NA	440_0	NA	FALSE	FALSE	No	NA	4	0	0	Not-determined	Genome-fragment	NA	NA	0	1	no viral genes detected
NODE_343_length_2199_cov_4.465485	P44	2199	4.6621	FALSE	31.56	FALSE	TRUE	6	Myoviridae	Staphylococcus_phage_MCE-2014	gi_725948655_ref_NC_025416.1_	NA	NA	FALSE	FALSE	No	NA	2	2	0	Low-quality	Genome-fragment	1.55	AAI-based (high-confidence)	0	1	NA
NODE_350_length_2184_cov_31.312823	P44	2184	23.0234	FALSE	65.93	FALSE	TRUE	4	Unassigned	NA	NA	382_0	NA	FALSE	FALSE	No	NA	3	2	0	Low-quality	Genome-fragment	3.34	HMM-based (lower-bound)	0	1	NA
NODE_354_length_2170_cov_4.320567	P44	2170	4.6502	FALSE	40.83	FALSE	TRUE	3	Siphoviridae	NA	NA	NA	NA	FALSE	FALSE	No	NA	5	3	0	Low-quality	Genome-fragment	3.66	AAI-based (high-confidence)	0	1	NA
NODE_353_length_2170_cov_30.623641	P44	2170	19.2567	FALSE	62.21	FALSE	TRUE	3	Unassigned	NA	NA	NA	NA	FALSE	FALSE	No	NA	6	2	0	Low-quality	Genome-fragment	2.99	HMM-based (lower-bound)	0	1	NA
NODE_368_length_2139_cov_4.990403	P44	2139	6.7485	FALSE	40.3	TRUE	TRUE	7	Siphoviridae	NA	NA	NA	NA	FALSE	FALSE	No	NA	4	4	0	Low-quality	Genome-fragment	4.43	AAI-based (high-confidence)	0	1	NA
NODE_370_length_2137_cov_8.117195	P44	2137	10.6135	FALSE	29.43	FALSE	TRUE	4	Myoviridae	NA	NA	NA	NA	FALSE	FALSE	No	NA	4	2	0	Low-quality	Genome-fragment	1.54	AAI-based (high-confidence)	0	1	NA
NODE_374_length_2130_cov_4.154699	P44	2130	2.7554	FALSE	37.56	FALSE	TRUE	9	Unassigned	NA	NA	NA	NA	FALSE	FALSE	No	NA	3	0	3	Not-determined	Genome-fragment	NA	NA	0	1	no viral genes detected
NODE_402_length_2041_cov_11.782981	P44	2041	13.414	FALSE	29.2	FALSE	TRUE	5	Myoviridae	NA	NA	NA	NA	FALSE	FALSE	No	NA	4	3	0	Low-quality	Genome-fragment	1.34	HMM-based (lower-bound)	0	1	NA
NODE_412_length_2018_cov_7.625064	P44	2018	2.8885	FALSE	35.23	FALSE	TRUE	3	Unassigned	NA	NA	NA	NA	FALSE	FALSE	No	NA	2	0	1	Not-determined	Genome-fragment	NA	NA	0	1	no viral genes detected
NODE_415_length_2009_cov_8.446776	P44	2009	8.4211	FALSE	41.36	TRUE	TRUE	4	Siphoviridae	NA	NA	NA	NA	FALSE	FALSE	No	NA	5	5	0	Low-quality	Genome-fragment	4.6	AAI-based (high-confidence)	0	1	NA
NODE_433_length_1964_cov_24.689366	P44	1964	24.7994	FALSE	34.78	FALSE	TRUE	6	Siphoviridae	NA	NA	363_0	NA	FALSE	FALSE	No	NA	9	2	0	Low-quality	Genome-fragment	1.44	HMM-based (lower-bound)	0	1	NA
NODE_435_length_1960_cov_5.243045	P44	1960	6.5184	FALSE	32.35	FALSE	TRUE	3	Myoviridae	Staphylococcus_phage_MCE-2014	gi_725948655_ref_NC_025416.1_	NA	NA	FALSE	FALSE	No	NA	2	1	0	Low-quality	Genome-fragment	1.39	AAI-based (high-confidence)	0	1	NA
NODE_434_length_1960_cov_14.625197	P44	1960	5.3612	FALSE	36.22	FALSE	TRUE	4	Siphoviridae	NA	NA	356_0	NA	FALSE	FALSE	No	NA	3	0	0	Low-quality	Genome-fragment	2.93	AAI-based (medium-confidence)	0	1	no viral genes detected
NODE_436_length_1959_cov_5.244748	P44	1959	5.3538	FALSE	32.87	FALSE	TRUE	3	Unassigned	NA	NA	NA	NA	FALSE	FALSE	No	NA	4	0	1	Low-quality	Genome-fragment	2.62	AAI-based (medium-confidence)	0	1	no viral genes detected
NODE_438_length_1955_cov_5.935789	P44	1955	4.4348	FALSE	33.86	FALSE	TRUE	4	Siphoviridae	NA	NA	NA	NA	FALSE	FALSE	No	NA	3	0	2	Not-determined	Genome-fragment	NA	NA	0	1	no viral genes detected
NODE_453_length_1915_cov_4.945161	P44	1915	6.4021	FALSE	31.33	FALSE	TRUE	3	Myoviridae	Staphylococcus_phage_phiSA12	gi_589286664_ref_NC_023573.1_	NA	NA	FALSE	FALSE	No	NA	3	3	0	Low-quality	Genome-fragment	1.34	AAI-based (high-confidence)	0	1	NA
NODE_460_length_1904_cov_220.750135	P44	1904	154.693	FALSE	37.55	FALSE	TRUE	3	Siphoviridae	NA	NA	NA	NA	FALSE	FALSE	No	NA	4	1	0	Low-quality	Genome-fragment	4.67	AAI-based (high-confidence)	0	1	NA
NODE_468_length_1884_cov_4.604155	P44	1884	4.3323	FALSE	76.8	FALSE	TRUE	5	Unassigned	NA	NA	NA	NA	FALSE	FALSE	No	NA	2	0	2	Not-determined	Genome-fragment	NA	NA	0	1	no viral genes detected
NODE_478_length_1868_cov_3.365141	P44	1868	4.5059	FALSE	36.72	TRUE	TRUE	5	Siphoviridae	Lactococcus_phage_ul36	gi_21716072_ref_NC_004066.1_	NA	NA	FALSE	FALSE	No	NA	4	3	0	Low-quality	Genome-fragment	5.32	AAI-based (high-confidence)	0	1	NA
NODE_479_length_1867_cov_5.887417	P44	1867	6.6851	FALSE	30.16	FALSE	TRUE	4	Myoviridae	NA	NA	NA	NA	FALSE	FALSE	No	NA	5	4	0	Low-quality	Genome-fragment	1.29	AAI-based (high-confidence)	0	1	NA
NODE_492_length_1844_cov_8.949693	P44	1844	9.8991	FALSE	29.45	FALSE	TRUE	3	Unassigned	NA	NA	NA	NA	FALSE	FALSE	No	NA	2	0	0	Not-determined	Genome-fragment	NA	NA	0	1	no viral genes detected
NODE_496_length_1831_cov_5.019144	P44	1831	5.2916	FALSE	34.19	FALSE	TRUE	3	Siphoviridae	NA	NA	NA	NA	FALSE	FALSE	No	NA	3	1	0	Low-quality	Genome-fragment	11.97	AAI-based (medium-confidence)	0	1	NA
NODE_510_length_1807_cov_3.870434	P44	1807	1.8157	FALSE	35.69	FALSE	TRUE	3	Unassigned	NA	NA	NA	NA	FALSE	FALSE	No	NA	4	0	1	Not-determined	Genome-fragment	NA	NA	0	1	no viral genes detected
NODE_532_length_1768_cov_6.255692	P44	1768	1.5164	FALSE	38.69	FALSE	TRUE	3	Unassigned	NA	NA	NA	NA	FALSE	FALSE	No	NA	2	0	2	Not-determined	Genome-fragment	NA	NA	0	1	no viral genes detected
NODE_547_length_1740_cov_4.569139	P44	1740	4.8483	FALSE	34.2	FALSE	TRUE	4	Siphoviridae	NA	NA	NA	NA	FALSE	FALSE	No	NA	4	3	0	Low-quality	Genome-fragment	4.7	AAI-based (high-confidence)	0	1	NA
NODE_560_length_1722_cov_3.579484	P44	1722	4.529	FALSE	32.98	FALSE	TRUE	4	Myoviridae	NA	NA	NA	NA	FALSE	FALSE	No	NA	2	2	0	Low-quality	Genome-fragment	1.13	HMM-based (lower-bound)	0	1	NA
NODE_565_length_1716_cov_169.881999	P44	1716	171.587	FALSE	35.2	FALSE	TRUE	3	Siphoviridae	NA	NA	NA	NA	FALSE	FALSE	No	NA	2	1	0	Low-quality	Genome-fragment	5.3	AAI-based (high-confidence)	0	1	NA
NODE_603_length_1647_cov_84.963568	P44	1647	107.001	FALSE	37.4	FALSE	TRUE	3	Unassigned	NA	NA	NA	NA	FALSE	FALSE	No	NA	1	0	0	Low-quality	Genome-fragment	3.11	AAI-based (medium-confidence)	0	1	no viral genes detected
NODE_609_length_1630_cov_4.278095	P44	1630	5.6147	FALSE	27.42	FALSE	TRUE	3	Myoviridae	Staphylococcus_phage_Team1	gi_725948879_ref_NC_025417.1_	NA	NA	FALSE	FALSE	No	NA	2	2	0	Low-quality	Genome-fragment	1.16	AAI-based (high-confidence)	0	1	NA
NODE_611_length_1628_cov_103.111888	P44	1628	90.7856	FALSE	66.22	FALSE	TRUE	4	Siphoviridae	NA	NA	405_0	NA	FALSE	FALSE	No	NA	4	0	0	Low-quality	Genome-fragment	2.91	AAI-based (medium-confidence)	0	1	no viral genes detected
NODE_634_length_1608_cov_5.920798	P44	1608	6.7805	FALSE	35.2	TRUE	TRUE	4	Siphoviridae	Lactococcus_phage_Tuc2009	gi_13487801_ref_NC_002703.1_	147_0	NA	FALSE	FALSE	No	NA	4	4	0	Low-quality	Genome-fragment	4.37	AAI-based (high-confidence)	0	1	NA
NODE_642_length_1602_cov_4.058177	P44	1602	4.5194	FALSE	37.27	FALSE	FALSE	0	Myoviridae	Staphylococcus_phage_P108	gi_712912451_ref_NC_025426.1_	NA	NA	FALSE	FALSE	No	NA	2	2	0	Low-quality	Genome-fragment	0.14	HMM-based (lower-bound)	0	1	NA
NODE_641_length_1602_cov_5.366516	P44	1602	7.1923	FALSE	30.77	TRUE	TRUE	4	Myoviridae	Staphylococcus_phage_JD007	gi_428782997_ref_NC_019726.1_	NA	NA	FALSE	FALSE	No	NA	4	3	0	Low-quality	Genome-fragment	1.13	AAI-based (high-confidence)	0	1	NA
NODE_644_length_1601_cov_5.320181	P44	1601	5.7208	FALSE	44.72	FALSE	TRUE	3	Siphoviridae	NA	NA	NA	NA	FALSE	FALSE	No	NA	2	2	0	Low-quality	Genome-fragment	3.92	AAI-based (medium-confidence)	0	1	NA
NODE_646_length_1600_cov_7.092557	P44	1600	4.3081	FALSE	29.56	FALSE	TRUE	3	Unassigned	NA	NA	NA	NA	FALSE	FALSE	No	NA	3	0	1	Not-determined	Genome-fragment	NA	NA	0	1	no viral genes detected
NODE_680_length_1557_cov_4.384154	P44	1557	3.1895	FALSE	41.1	FALSE	TRUE	3	Unassigned	NA	NA	411_0	NA	FALSE	FALSE	No	NA	2	0	1	Not-determined	Genome-fragment	NA	NA	0	1	no viral genes detected
NODE_689_length_1544_cov_60.748825	P44	1544	47.6516	FALSE	68.07	FALSE	TRUE	3	Siphoviridae	NA	NA	NA	NA	FALSE	FALSE	No	NA	4	2	0	Low-quality	Genome-fragment	3.1	AAI-based (medium-confidence)	0	1	NA
NODE_740_length_1486_cov_6.265549	P44	1486	2.747	FALSE	69.31	TRUE	FALSE	0	Unassigned	NA	NA	NA	NA	FALSE	FALSE	No	NA	5	0	1	Low-quality	Genome-fragment	4.16	AAI-based (medium-confidence)	0	1	no viral genes detected
NODE_759_length_1470_cov_3.513074	P44	1470	3.3687	FALSE	67.69	FALSE	TRUE	3	Unassigned	NA	NA	NA	NA	FALSE	FALSE	No	NA	3	2	0	Low-quality	Genome-fragment	1.99	HMM-based (lower-bound)	0	1	NA
NODE_775_length_1453_cov_6.005007	P44	1453	7.1741	FALSE	44.67	FALSE	TRUE	4	Unassigned	NA	NA	NA	NA	FALSE	FALSE	No	NA	4	1	0	Low-quality	Genome-fragment	2.9	AAI-based (medium-confidence)	0	1	NA
NODE_778_length_1448_cov_8.211773	P44	1448	9.0124	FALSE	30.18	FALSE	FALSE	0	Unassigned	Staphylococcus_phage_MCE-2014	gi_725948655_ref_NC_025416.1_	NA	NA	FALSE	FALSE	No	NA	1	0	0	Low-quality	Genome-fragment	1.02	AAI-based (high-confidence)	0	1	no viral genes detected
NODE_783_length_1445_cov_6.410072	P44	1445	6.8187	FALSE	43.32	FALSE	TRUE	4	Siphoviridae	NA	NA	NA	NA	FALSE	FALSE	No	NA	2	2	0	Low-quality	Genome-fragment	2.74	HMM-based (lower-bound)	0	1	NA
NODE_784_length_1444_cov_4.180706	P44	1444	5.0568	FALSE	30.26	TRUE	TRUE	4	Myoviridae	Staphylococcus_phage_MCE-2014	gi_725948655_ref_NC_025416.1_	NA	NA	FALSE	FALSE	No	NA	4	4	0	Low-quality	Genome-fragment	1.01	AAI-based (high-confidence)	0	1	NA
NODE_787_length_1441_cov_4.702742	P44	1441	5.5947	FALSE	39.14	FALSE	TRUE	9	Siphoviridae	NA	NA	NA	NA	FALSE	FALSE	No	NA	4	2	0	Low-quality	Genome-fragment	1.44	AAI-based (high-confidence)	0	1	NA
NODE_800_length_1427_cov_4.362974	P44	1427	6.4212	FALSE	29.71	FALSE	TRUE	3	Myoviridae	NA	NA	NA	NA	FALSE	FALSE	No	NA	3	2	0	Low-quality	Genome-fragment	1.03	AAI-based (high-confidence)	0	1	NA
NODE_806_length_1417_cov_40.991189	P44	1417	48.2957	FALSE	39.24	FALSE	TRUE	6	Unassigned	NA	NA	427_0	NA	FALSE	FALSE	No	NA	2	1	0	Low-quality	Genome-fragment	2.57	HMM-based (lower-bound)	0	1	NA
NODE_827_length_1392_cov_7.202693	P44	1392	5.6631	FALSE	38.72	FALSE	TRUE	3	Unassigned	NA	NA	NA	NA	FALSE	FALSE	No	NA	2	0	2	Low-quality	Genome-fragment	0.98	AAI-based (high-confidence)	0	1	no viral genes detected
NODE_831_length_1391_cov_3.862275	P44	1391	5.5988	FALSE	34.15	FALSE	TRUE	3	Myoviridae	Staphylococcus_phage_P108	gi_712912451_ref_NC_025426.1_	NA	NA	FALSE	FALSE	No	NA	3	2	0	Low-quality	Genome-fragment	0.98	AAI-based (high-confidence)	0	1	NA
NODE_834_length_1387_cov_23.150901	P44	1387	12.2516	FALSE	58.47	FALSE	TRUE	5	Siphoviridae	NA	NA	405_0	NA	FALSE	FALSE	No	NA	3	2	0	Low-quality	Genome-fragment	1.64	HMM-based (lower-bound)	0	1	NA
NODE_853_length_1372_cov_4.059226	P44	1372	4.4949	FALSE	29.66	TRUE	TRUE	5	Myoviridae	Staphylococcus_phage_G15	gi_418487912_ref_NC_019448.1_	NA	NA	FALSE	FALSE	No	NA	5	5	0	Low-quality	Genome-fragment	0.96	AAI-based (high-confidence)	0	1	NA
NODE_864_length_1362_cov_30.464422	P44	1362	12.2643	FALSE	68.94	FALSE	TRUE	3	Unassigned	NA	NA	NA	NA	FALSE	FALSE	No	NA	5	3	0	Low-quality	Genome-fragment	1.91	HMM-based (lower-bound)	0	1	NA
NODE_881_length_1347_cov_4.678019	P44	1347	3.6808	FALSE	34.22	FALSE	TRUE	3	Unassigned	NA	NA	NA	NA	FALSE	FALSE	No	NA	1	1	0	Low-quality	Genome-fragment	0.35	HMM-based (lower-bound)	0	1	NA
NODE_890_length_1342_cov_3.175602	P44	1342	2.7861	FALSE	73.03	FALSE	TRUE	4	Unassigned	NA	NA	NA	NA	FALSE	FALSE	No	NA	2	0	1	Not-determined	Genome-fragment	NA	NA	0	1	no viral genes detected
NODE_899_length_1337_cov_7.131045	P44	1337	10.6141	FALSE	35.15	FALSE	TRUE	3	Unassigned	NA	NA	NA	NA	FALSE	FALSE	No	NA	3	0	0	Not-determined	Genome-fragment	NA	NA	0	1	no viral genes detected
NODE_914_length_1321_cov_6.634281	P44	1321	7.645	FALSE	28.69	FALSE	TRUE	6	Myoviridae	Staphylococcus_phage_P108	gi_712912451_ref_NC_025426.1_	NA	NA	FALSE	FALSE	No	NA	4	4	0	Low-quality	Genome-fragment	0.92	AAI-based (high-confidence)	0	1	NA
NODE_917_length_1318_cov_4.695962	P44	1318	2.4909	FALSE	36.72	FALSE	TRUE	3	Unassigned	NA	NA	NA	NA	FALSE	FALSE	No	NA	2	0	2	Not-determined	Genome-fragment	NA	NA	0	1	no viral genes detected
NODE_944_length_1292_cov_4.518998	P44	1292	3.2941	FALSE	32.59	FALSE	TRUE	5	Unassigned	NA	NA	NA	NA	FALSE	FALSE	No	NA	2	1	0	Low-quality	Genome-fragment	1.27	AAI-based (medium-confidence)	0	1	NA
NODE_951_length_1288_cov_9.534469	P44	1288	4.8082	FALSE	34.78	FALSE	TRUE	3	Unassigned	NA	NA	349_0	NA	TRUE	FALSE	No	NA	3	0	0	Low-quality	Genome-fragment	2.33	AAI-based (medium-confidence)	0	1	no viral genes detected
NODE_963_length_1282_cov_37.818256	P44	1282	13.3963	FALSE	34.87	FALSE	TRUE	3	Unassigned	NA	NA	342_0	NA	FALSE	FALSE	No	NA	2	0	0	Low-quality	Genome-fragment	2.75	AAI-based (medium-confidence)	0	1	no viral genes detected
NODE_962_length_1282_cov_41.243684	P44	1282	14.0234	FALSE	60.53	FALSE	TRUE	4	Unassigned	NA	NA	379_0	NA	FALSE	FALSE	No	NA	4	1	0	Low-quality	Genome-fragment	0.73	HMM-based (lower-bound)	0	1	NA
NODE_969_length_1279_cov_4.517157	P44	1279	5.6325	FALSE	26.74	FALSE	TRUE	3	Myoviridae	Staphylococcus_phage_phiSA12	gi_589286664_ref_NC_023573.1_	NA	NA	FALSE	FALSE	No	NA	3	1	0	Low-quality	Genome-fragment	0.72	AAI-based (medium-confidence)	0	1	NA
NODE_1017_length_1245_cov_18.089076	P44	1245	5.9277	FALSE	37.59	FALSE	TRUE	4	Unassigned	NA	NA	341_0	NA	FALSE	FALSE	No	NA	2	0	0	Not-determined	Genome-fragment	NA	NA	0	1	no viral genes detected
NODE_1028_length_1239_cov_4.701014	P44	1239	6.573	FALSE	38.98	FALSE	TRUE	3	Unassigned	NA	NA	NA	NA	FALSE	FALSE	No	NA	2	0	0	Not-determined	Genome-fragment	NA	NA	0	1	no viral genes detected
NODE_1031_length_1238_cov_3.936602	P44	1238	4.8788	FALSE	28.76	FALSE	TRUE	4	Myoviridae	Staphylococcus_phage_phiIPLA-RODI	gi_971741276_ref_NC_028765.1_	NA	NA	FALSE	FALSE	No	NA	2	2	0	Low-quality	Genome-fragment	0.87	AAI-based (high-confidence)	0	1	NA
NODE_1059_length_1215_cov_89.522414	P44	1215	82.1745	FALSE	67.08	FALSE	TRUE	4	Unassigned	NA	NA	NA	NA	FALSE	FALSE	No	NA	4	1	0	Low-quality	Genome-fragment	0.79	HMM-based (lower-bound)	0	1.1	NA
NODE_1072_length_1209_cov_4.193241	P44	1209	5.7419	FALSE	37.55	FALSE	TRUE	3	Unassigned	NA	NA	NA	NA	FALSE	FALSE	No	NA	1	1	0	Low-quality	Genome-fragment	3.39	AAI-based (high-confidence)	0	1	NA
NODE_1082_length_1203_cov_23.834495	P44	1203	12.5935	FALSE	39.65	FALSE	TRUE	3	Unassigned	NA	NA	349_0	NA	FALSE	FALSE	No	NA	2	0	0	Not-determined	Genome-fragment	NA	NA	0	1	no viral genes detected
NODE_1088_length_1199_cov_3.842657	P44	1199	5.7415	FALSE	31.36	TRUE	TRUE	4	Myoviridae	Staphylococcus_phage_MCE-2014	gi_725948655_ref_NC_025416.1_	NA	NA	FALSE	FALSE	No	NA	4	4	0	Low-quality	Genome-fragment	0.83	AAI-based (high-confidence)	0	1	NA
NODE_1133_length_1172_cov_19.804834	P44	1172	9.5333	FALSE	38.99	FALSE	TRUE	5	Siphoviridae	NA	NA	NA	NA	FALSE	FALSE	No	NA	2	1	0	Low-quality	Genome-fragment	3.12	AAI-based (high-confidence)	0	1	NA
NODE_1204_length_1136_cov_5.503238	P44	1136	6.846	FALSE	36.09	FALSE	TRUE	4	Siphoviridae	NA	NA	NA	NA	FALSE	FALSE	No	NA	3	1	0	Low-quality	Genome-fragment	0.76	HMM-based (lower-bound)	0	1	NA
NODE_1254_length_1110_cov_77.690047	P44	1110	62.8901	FALSE	69.11	FALSE	TRUE	3	Unassigned	NA	NA	NA	NA	FALSE	FALSE	No	NA	3	0	0	Not-determined	Genome-fragment	NA	NA	0	1	no viral genes detected
NODE_1262_length_1107_cov_3.491445	P44	1107	5.7191	FALSE	38.75	FALSE	TRUE	5	Unassigned	NA	NA	NA	NA	FALSE	FALSE	No	NA	2	0	1	Low-quality	Genome-fragment	1.37	AAI-based (medium-confidence)	0	1	no viral genes detected
NODE_1267_length_1105_cov_4.322857	P44	1105	5.9593	FALSE	30.32	FALSE	TRUE	4	Myoviridae	Staphylococcus_phage_G15	gi_418487912_ref_NC_019448.1_	NA	NA	FALSE	FALSE	No	NA	3	3	0	Low-quality	Genome-fragment	0.77	AAI-based (high-confidence)	0	1	NA
NODE_1279_length_1100_cov_10.823923	P44	1100	8.0345	FALSE	39.7	FALSE	TRUE	4	Unassigned	NA	NA	NA	NA	FALSE	FALSE	No	NA	2	0	0	Low-quality	Genome-fragment	2.17	AAI-based (medium-confidence)	0	1	no viral genes detected
NODE_1292_length_1094_cov_5.554379	P44	1094	5.4808	FALSE	37.29	FALSE	TRUE	3	Myoviridae	NA	NA	NA	NA	FALSE	FALSE	No	NA	3	3	0	Low-quality	Genome-fragment	0.76	AAI-based (high-confidence)	0	1	NA
NODE_1298_length_1091_cov_6.052124	P44	1091	2.9844	FALSE	31.62	FALSE	TRUE	5	Myoviridae	NA	NA	NA	NA	FALSE	FALSE	No	NA	2	0	1	Not-determined	Genome-fragment	NA	NA	0	1	no viral genes detected
NODE_1330_length_1074_cov_4.841021	P44	1074	6.23	FALSE	37.71	TRUE	TRUE	5	Siphoviridae	NA	NA	304_0	NA	FALSE	FALSE	No	NA	3	2	0	Low-quality	Genome-fragment	3.04	AAI-based (high-confidence)	0	1	NA
NODE_1332_length_1073_cov_4.234774	P44	1073	5.1389	FALSE	46.78	FALSE	TRUE	3	Unassigned	NA	NA	NA	NA	FALSE	FALSE	No	NA	1	1	0	Low-quality	Genome-fragment	2.66	AAI-based (medium-confidence)	0	1	NA
NODE_1346_length_1068_cov_7.611056	P44	1068	9.9513	FALSE	28.65	FALSE	TRUE	4	Unassigned	NA	NA	NA	NA	FALSE	FALSE	No	NA	1	0	0	Not-determined	Genome-fragment	NA	NA	0	1	no viral genes detected
NODE_1364_length_1061_cov_2.530815	P44	1061	3.7107	FALSE	39.11	FALSE	TRUE	3	Unassigned	NA	NA	NA	NA	FALSE	FALSE	No	NA	2	0	1	Not-determined	Genome-fragment	NA	NA	0	1	no viral genes detected
[truncated: 301 more rows]

## Sheet: tableS1C_microbial_phage_contig
Contig name	Sample	Size, bp	Coverage, X	Circular	G+C content, %	pVOGs-positive	pVOG count genes	Demovir_assignment	Viral_RefSeq_Tax	Viral_RefSeq_hit	VC MemberRefSeq88	integrase/Recombinase present	VirSorter Prophage	provirus	proviral_length	gene_count	viral_genes	host_genes	checkv_quality	miuvig_quality	completeness	completeness_method	contamination	kmer_freq	warnings
[truncated: 514 more rows]
