# Supplementary material for: High Level of Interaction between Phages and Bacteria in an Artisanal Raw Milk Cheese Microbial Community
Source: mSystems. 2022 Dec 8;8(1):e00564-22. doi: 10.1128/msystems.00564-22 (PMC9948729; doi:10.1128/msystems.00564-22)
Supplement: TABLE S2 [file msystems.00564-22-s0002.xlsx]

## Sheet: tableS2
Table S2A. Alpha-diversity viral metagenome
sample	reads	observed	shannon	simpson
P29	3561923	759	6.83812	0.948957
P33	53071	108	2.64524	0.536929
P43	7500568	108	1.29953	0.397654
P44	438574	465	6.73909	0.974487
P47	1493347	384	4.66591	0.789678
P72	37684	286	7.46798	0.991997
P85	234953	313	7.35305	0.989819
Table S2B. Spacers found in MAGs from Canastra Cheese microbial metagenomes.
Contig	Spacers	DRLength	CRISPR start	CRISPR end	Length	Array
CANASTRA_MAG_00003_000000000193_crispr_1	8	29	881	1398	518	R_GTGTTCCCCGCGCCAGCGGGGATAAACCG S_GAATAGCATGAATGACGCGCTAGAGCGGGCTT R_GTGTTCCCCGCGCCAGCGGGGATAAACCG S_CCCTGTTTTCACATGTTTTGTCACGGAAAAAT R_GTGTTCCCCGCGCCAGCGGGGATAAACCG S_GCGACAGGCAAACCTGTTTTAACGCCGGACAAC R_GTGTTCCCCGCGCCAGCGGGGATAAACCG S_CTCTTCATGAACTCCGGGTTGCTGCCAGTTAG R_GTGTTCCCCGCGCCAGCGGGGATAAACCG S_AACAGGCAGAGCGCGACGCTCAGAAATGAAAA R_GTGTTCCCCGCGCCAGCGGGGATAAACCG S_TAAGGCCGTCGCCGGATCAGCCTGGCTAT…
CANASTRA_MAG_00007_000000000048_crispr_1	16	36	5557	6650	1094	R_ACTGTACAGTTACTTAAATCTTGAGAGTACAAAAAC S_TAATGAGTTTTTCGTATTCCTCTTTTTCTG R_GTTGTACAGTTACTTAAATCTTGAGAGTACAAAAAC S_CATTGACTGTTAAGAATGTAGAGGGAAAAG R_GTTGTACAGTTACTTAAATCTTGAGAGTACAAAAAC S_AAATTAGTATTAGCGGAAGTAGAAACATAT R_GTTGTACAGTTACTTAAATCTTGAGAGTACAAAAAC S_TCGGTGTTCGAGATAGCGGAAGTGGCGATG R_GTTGTACAGTTACTTAAATCTTGAGAGTACAAAAAC S_ATAGCACATTATCAGTCAAGCAGATTCAAG R_GTTGTACAGTTACTTAAATCTTGAGAGTACAAAAAC …
CANASTRA_MAG_00007_000000000027_crispr_1	8	26	13842	14275	434	R_TGCTCAATCAGCAGCTACTGCAGCAA S_GCAGTGCCAGTGATACGAATAATGC R_TGCTCAATCAGCAACTACTGCAGTAA S_GCCGTGCCAGTGATACGAAGAGTGC R_TGCTCAATCAGCAGCTACTGCAGTAA S_GCCATGCCAGTGATACGAAGAGCGC R_TGCTCAATCAGCAACTACTGCAGCAA S_GCCGTGCCAGTGATACGAATAGTGC R_TGCTCAATCAGCAACTACTGCAGCAA S_TCCATGCCAGTGATACGAATGGTGC R_TGCTCAATCAGCATCTACTGCAGTAA S_GCCTTGCCAGTGATACGAATATTGC R_TGCTCAATCAGCAACTACTGCAGCAA S_GCCGTGCCAGTGATACGAATGGTGC …
Table S2C. Summary of prophages detected in MAGs. Intact prophages sequences are in bold. Additional details in Supplementary Results: DOI: https://doi.org/10.5281/zenodo.7083691
MAG	REGION	REGION_LENGTH	COMPLETENESS(score)	SPECIFIC_KEYWORD	REGION_POSITION	TRNA_NUM	TOTAL_PROTEIN_NUM	PHAGE_HIT_PROTEIN_NUM	HYPOTHETICAL_PROTEIN_NUM	PHAGE+HYPO_PROTEIN_PERCENTAGE	BACTERIAL_PROTEIN_NUM	ATT_SITE_SHOWUP	PHAGE_SPECIES_NUM	MOST_COMMON_PHAGE_NAME(hit_genes_count)	FIRST_MOST_COMMON_PHAGE_NUM	FIRST_MOST_COMMON_PHAGE_PERCENTAGE	GC_PERCENTAGE
CANASTRA_MAG_00002	1	5.9Kb	incomplete(20)	integrase	CANASTRA_MAG_00002_000000000055:2487-8478	0	10	9	1	1	0	no	6	PHAGE_Strept_DCC1738_NC_024361(4),PHAGE_Strept_TP_J34_NC_020197(3),PHAGE_Staphy_2638A_NC_007051(2),PHAGE_Staphy_Ipla7_NC_018284(2),PHAGE_Strept_TP_778L_NC_022776(2),PHAGE_Strept_IC1_NC_024370(2),PHAGE_Strept_phiARI0004_NC_031920(2),PHAGE_Strept_phiARI0462_NC_031942(1),PHAGE_Lactob_J_1_NC_022756(1),PHAGE_Strept_phiARI0031_NC_031910(1),PHAGE_Strept_phiARI0468_4_NC_031915(1),PHAGE_Lactob_PL_1_NC_022…	4	0.4	0.3667
CANASTRA_MAG_00002	2	9.3Kb	intact(120)	terminase,head,portal,protease,capsid,tail	CANASTRA_MAG_00002_000000000018:321-9713	0	14	13	1	1	0	no	6	PHAGE_Lactob_Sha1_NC_019489(7),PHAGE_Lactoc_bIL286_NC_002667(6),PHAGE_Lactoc_BK5_T_NC_002796(5),PHAGE_Strept_Sfi19_NC_000871(5),PHAGE_Strept_7201_NC_002185(5),PHAGE_Lactoc_lato_NC_004746(5),PHAGE_Strept_DT1_NC_002072(5),PHAGE_Strept_YMC_2011_NC_018285(4),PHAGE_Lactob_Lc_Nu_NC_007501(3),PHAGE_Strept_Abc2_NC_013645(3),PHAGE_Strept_Sfi21_NC_000872(3),PHAGE_Lactob_phiadh_NC_000896(2),PHAGE_Lactob_phi…	7	0.5	0.3833
CANASTRA_MAG_00002	3	9.3Kb	incomplete(10)	NA	CANASTRA_MAG_00002_000000000003:80095-89425	0	9	8	1	1	0	no	4	PHAGE_Sphing_PAU_NC_019521(4),PHAGE_Entero_phi92_NC_023693(4),PHAGE_Escher_phAPEC8_NC_020079(4),PHAGE_Bacill_SP_15_NC_031245(2),PHAGE_Bacill_G_NC_023719(2),PHAGE_Staphy_phiN315_NC_004740(1),PHAGE_Bacill_SPbeta_NC_001884(1),PHAGE_Plankt_PaV_LD_NC_016564(1),PHAGE_Synech_S_SSM7_NC_015287(1),PHAGE_Prochl_P_TIM68_NC_028955(1),PHAGE_Synech_S_SM2_NC_015279(1),PHAGE_Synech_ACG_2014f_NC_026927(1),PHAGE_Pe…	5	0.4444	0.3669
CANASTRA_MAG_00002	4	8.7Kb	incomplete(60)	tail,protease,portal,terminase	CANASTRA_MAG_00002_000000000024:326-9038	0	12	12	0	1	0	no	1	PHAGE_Lactoc_lato_NC_004746(12),PHAGE_Lactoc_bIL286_NC_002667(11),PHAGE_Lactoc_BK5_T_NC_002796(11),PHAGE_Strept_Sfi19_NC_000871(4),PHAGE_Lactob_Sha1_NC_019489(3),PHAGE_Lactoc_bIL309_NC_002668(3),PHAGE_Strept_YMC_2011_NC_018285(2),PHAGE_Strept_Sfi21_NC_000872(2),PHAGE_Strept_Abc2_NC_013645(2),PHAGE_Strept_7201_NC_002185(2),PHAGE_Lactob_Lc_Nu_NC_007501(2),PHAGE_Lactob_Lv_1_NC_011801(1),PHAGE_Strept…	12	1	0.3459
CANASTRA_MAG_00002	5	6.2Kb	incomplete(40)	terminase,capsid	CANASTRA_MAG_00002_000000000040:325-6559	0	7	7	0	1	0	no	6	PHAGE_Bacill_BCJA1c_NC_006557(2),PHAGE_Strept_5093_NC_012753(2),PHAGE_Strept_315.4_NC_004587(2),PHAGE_Strept_A25_NC_028697(1),PHAGE_Lister_A006_NC_009815(1),PHAGE_Lactoc_Tuc2009_NC_002703(1),PHAGE_Lactoc_ul36_NC_004066(1),PHAGE_Lister_A500_NC_009810(1),PHAGE_Lister_vB_LmoS_293_NC_028929(1),PHAGE_Lactob_jlb1_NC_024206(1),PHAGE_Lactoc_bIL309_NC_002668(1),PHAGE_Bacill_PBC1_NC_017976(1),PHAGE_Lactoc_…	2	0.2857	0.354
CANASTRA_MAG_00002	6	7Kb	incomplete(40)	tail,capsid	CANASTRA_MAG_00002_000000000051:526-7527	0	12	11	1	1	0	no	8	PHAGE_Bacill_BCJA1c_NC_006557(4),PHAGE_Strept_5093_NC_012753(3),PHAGE_Strept_315.4_NC_004587(2),PHAGE_Lactob_phig1e_NC_004305(2),PHAGE_Strept_PH15_NC_010945(2),PHAGE_Strept_phiARI0468_4_NC_031915(2),PHAGE_Lister_LP_030_3_NC_024384(2),PHAGE_Entero_phiFL4A_NC_013644(1),PHAGE_Temper_phiNIH1.1_NC_003157(1),PHAGE_Strept_9872_NC_031094(1),PHAGE_Lactoc_50101_NC_031040(1),PHAGE_Lactoc_98201_NC_031064(1),…	4	0.3333	0.3683
CANASTRA_MAG_00003	1	7.8Kb	incomplete(40)	lysin,integrase,head	CANASTRA_MAG_00003_000000000317:1-7814	0	13	10	3	1	0	no	9	PHAGE_Staphy_EW_NC_007056(2),PHAGE_Staphy_CNPx_NC_031241(2),PHAGE_Staphy_phiRS7_NC_022914(2),PHAGE_Staphy_96_NC_007057(2),PHAGE_Staphy_Ipla5_NC_018281(2),PHAGE_Strept_Abc2_NC_013645(2),PHAGE_Staphy_vB_SauS_phi2_NC_028862(2),PHAGE_Staphy_PH15_NC_008723(2),PHAGE_Staphy_DW2_NC_024391(2),PHAGE_Staphy_JD007_NC_019726(1),PHAGE_Staphy_StB20_like_NC_028821(1),PHAGE_Staphy_SMSAP5_NC_019513(1),PHAGE_Strept…	2	0.1538	0.3243
CANASTRA_MAG_00003	2	23.6Kb	questionable(80)	terminase,portal,capsid,tail	CANASTRA_MAG_00003_000000000205:1-23684	0	30	25	5	1	0	no	12	PHAGE_Staphy_StB20_NC_019915(9),PHAGE_Staphy_StB20_like_NC_028821(9),PHAGE_Staphy_phiN315_NC_004740(6),PHAGE_Lister_LP_101_NC_024387(6),PHAGE_Lister_B025_NC_009812(6),PHAGE_Staphy_phi5967PVL_NC_019921(5),PHAGE_Staphy_77_NC_005356(5),PHAGE_Staphy_2638A_NC_007051(5),PHAGE_Staphy_23MRA_NC_028775(3),PHAGE_Staphy_phiSa119_NC_025460(3),PHAGE_Bacill_vB_BhaS_171_NC_030904(3),PHAGE_Staphy_phiNM3_NC_008617…	10	0.3	0.3391
CANASTRA_MAG_00003	3	4.1Kb	incomplete(20)	transposase	CANASTRA_MAG_00003_000000000451:887-5070	0	7	6	1	1	0	no	5	PHAGE_Entero_mEp237_NC_019704(2),PHAGE_Salmon_118970_sal4_NC_030919(2),PHAGE_Shigel_Stx_NC_029120(1),PHAGE_Shigel_POCJ13_NC_025434(1),PHAGE_Salmon_SE1_NC_011802(1),PHAGE_Cronob_ENT47670_NC_019927(1),PHAGE_Entero_BP_4795_NC_004813(1),PHAGE_Phage_Gifsy_2_NC_010393(1),PHAGE_Entero_SfV_NC_003444(1),PHAGE_Salmon_SEN34_NC_028699(1),PHAGE_Entero_YYZ_2008_NC_011356(1),PHAGE_Phage_Gifsy_1_NC_010392(1),PHA…	2	0.2857	0.4426
CANASTRA_MAG_00003	4	14.7Kb	questionable(80)	transposase,tail,coat,head,portal,terminase	CANASTRA_MAG_00003_000000000415:1-14716	0	20	18	2	1	0	no	11	PHAGE_Pseudo_phiPSA1_NC_024365(7),PHAGE_Escher_HK639_NC_016158(5),PHAGE_Pseudo_PS_1_NC_029066(5),PHAGE_Acinet_vB_AbaS_TRS1_NC_031098(5),PHAGE_Acinet_YMC11/11/R3177_NC_041866(4),PHAGE_Acinet_Bphi_B1251_NC_019541(4),PHAGE_Pseudo_YMC11/02/R656_NC_028657(3),PHAGE_Mannhe_vB_MhS_1152AP2_NC_028956(2),PHAGE_Halovi_HHTV_2_NC_021340(2),PHAGE_Lactob_jlb1_NC_024206(2),PHAGE_Lactob_phiLdb_NC_022762(2),PHAGE_L…	7	0.35	0.4783
CANASTRA_MAG_00003	5	25.7Kb	intact(100)	head,lysin,terminase,portal,capsid,coat	CANASTRA_MAG_00003_000000000037:213-25959	0	43	33	10	1	0	no	24	PHAGE_Salmon_SEN34_NC_028699(6),PHAGE_Vibrio_pYD38_A_NC_021534(5),PHAGE_Entero_mEp237_NC_019704(5),PHAGE_Aeromo_pIS4_A_NC_042037(5),PHAGE_Cronob_ENT47670_NC_019927(4),PHAGE_Salmon_IME207_NC_031924(4),PHAGE_Entero_phi80_NC_021190(4),PHAGE_Phage_Gifsy_1_NC_010392(4),PHAGE_Entero_VT2_Sakai_NC_000902(3),PHAGE_Mannhe_vB_MhS_587AP2_NC_028743(3),PHAGE_Salmon_103203_sal5_NC_031946(3),PHAGE_Salmon_118970_…	6	0.1395	0.5242
CANASTRA_MAG_00006	1	26.5Kb	incomplete(30)	plate,integrase	CANASTRA_MAG_00006_000000000051:7174-33687	0	18	9	9	1	0	yes	8	PHAGE_Entero_phiEF24C_NC_009904(2),PHAGE_Entero_ECP3_NC_027335(2),PHAGE_Staphy_tp310_1_NC_009761(1),PHAGE_Bacill_Grass_NC_022771(1),PHAGE_Strept_9874_NC_031023(1),PHAGE_Staphy_StauST398_2_NC_021323(1),PHAGE_Staphy_SMSAP5_NC_019513(1),PHAGE_Lactoc_phiL47_NC_023574(1),PHAGE_Strept_9871_NC_031069(1),PHAGE_Lactoc_bIL312_NC_002671(1),PHAGE_Staphy_phiSa119_NC_025460(1),PHAGE_Bacill_BMBtpLA_NC_028748(1)…	2	0.1111	0.3497
CANASTRA_MAG_00006	2	40.4Kb	intact(150)	recombinase,terminase,portal,capsid,tail,lysin	CANASTRA_MAG_00006_000000000052:389-40828	0	54	44	10	1	0	no	18	PHAGE_Strept_phiNJ2_NC_019418(20),PHAGE_Strept_phiARI0468_4_NC_031915(17),PHAGE_Strept_A25_NC_028697(16),PHAGE_Strept_MM1_NC_003050(12),PHAGE_Strept_phiBHN167_NC_022791(9),PHAGE_Strept_TP_J34_NC_020197(6),PHAGE_Strept_20617_NC_023503(5),PHAGE_Strept_TP_778L_NC_022776(4),PHAGE_Strept_5093_NC_012753(4),PHAGE_Strept_2972_NC_007019(4),PHAGE_Strept_phiARI0746_NC_031907(4),PHAGE_Strept_O1205_NC_004303(…	20	0.3703	0.3882
CANASTRA_MAG_00007	1	28.9Kb	incomplete(40)	integrase,tail,head	CANASTRA_MAG_00007_000000000037:14162-43087	0	30	12	18	1	0	yes	12	PHAGE_Bacill_SPbeta_NC_001884(2),PHAGE_Entero_fiAA91_ss_NC_022750(1),PHAGE_Staphy_53_NC_007049(1),PHAGE_Lister_LP_064_NC_041862(1),PHAGE_Clostr_phiCD119_NC_007917(1),PHAGE_Lister_LP_037_NC_021787(1),PHAGE_Staphy_SA11_NC_019511(1),PHAGE_Thermu_OH2_NC_021784(1),PHAGE_Persic_P12024S_NC_018271(1),PHAGE_Salmon_vB_SosS_Oslo_NC_018279(1),PHAGE_Bacill_250_NC_029024(1),PHAGE_Staphy_Stau2_NC_030933(1),PHAG…	1	0.0666	0.3911
CANASTRA_MAG_00007	2	28.3Kb	intact(140)	lysin,tail,envelope,capsid,terminase	CANASTRA_MAG_00007_000000000032:67864-96172	2	35	31	4	1	0	no	15	PHAGE_Strept_5093_NC_012753(9),PHAGE_Strept_phiNJ2_NC_019418(8),PHAGE_Strept_A25_NC_028697(8),PHAGE_Strept_315.4_NC_004587(7),PHAGE_Strept_PH15_NC_010945(7),PHAGE_Temper_phiNIH1.1_NC_003157(6),PHAGE_Strept_DCC1738_NC_024361(4),PHAGE_Strept_phiARI0468_4_NC_031915(4),PHAGE_Strept_315.3_NC_004586(3),PHAGE_Strept_phiBHN167_NC_022791(3),PHAGE_Strept_Dp_1_NC_015274(3),PHAGE_Strept_TP_778L_NC_022776(2),…	9	0.2571	0.4307
Table S2D. Significant correlations between phage and MAG abundances from starter to cheese
Phage	MAG	cor	pval
NODE_11_length_33116_cov_15.986812	CANASTRA_MAG_00004	-0.845154	0.0341094
NODE_1_length_31872_cov_135.581324	CANASTRA_MAG_00007	-0.880406	0.0205987
NODE_1_length_32817_cov_14173.771931	CANASTRA_MAG_00007	-0.880406	0.0205987
NODE_1_length_31872_cov_135.581324	CANASTRA_MAG_00008	-0.831655	0.0401244
NODE_8_length_63998_cov_19.026352	CANASTRA_MAG_00010	-0.885714	0.0188455
NODE_2_length_57168_cov_11.104757	CANASTRA_MAG_00014	-0.885714	0.0188455
NODE_4_length_38892_cov_19.980174	CANASTRA_MAG_00010	-0.880406	0.0205987
NODE_4_length_17205_cov_17.695569	CANASTRA_MAG_00013	-0.845154	0.0341094
Table S2E. Predicted hosts from 15 complete and high-quality phages genomes and 16 MAGs using WiSH. Significant p-values based on the null model are present in bold.
Phage	Phages Taxonomy	Best hit among provided hosts	MAGs Taxonomy	Log Likelihood	p-value if null parameters provided
NODE_1_length_31872_cov_135.581324	Streptococcus~virus~9872,Streptococcus~virus~9874 (vContact); Streptococcus (CrisprOpenDB)	CANASTRA_MAG_00004-contigs	Lactococcus lactis subsp. lactis	-1.33604	0.206575
NODE_72_length_18300_cov_3573.192710	Lactococcus~phage~asccphi28 (vContact and Blast)	CANASTRA_MAG_00004-contigs	Lactococcus lactis subsp. lactis	-1.32633	0.097921
NODE_6_length_17042_cov_72.583152	Siphoviridae (with integrase) (Demovir)	CANASTRA_MAG_00005-contigs	Corynebacterium variabile	-1.29493	0
NODE_11_length_54569_cov_282.215394	Lactococcus~phage~P078,Lactococcus~phage~P092,Lactococcus~phage~P118,Lactococcus~phage~P162 (vContact)	CANASTRA_MAG_00001-contigs	Staphylococcus saprophyticus	-1.33425	0.379329
NODE_8_length_63998_cov_19.026352	Podoviridae (Demovir)	CANASTRA_MAG_00004-contigs	Lactococcus lactis subsp. lactis	-1.29459	0.00220495
NODE_97_length_14885_cov_103.389346	Arthrobacter~phage~Decurro,Gordonia~phage~GMA5,Gordonia~phage~GRU3,Gordonia~phage~McGonagall,Rhodococcus~phage~RRH1 (vContact); Mycobacteroides (CriprOpenDB)	CANASTRA_MAG_00005-contigs	Corynebacterium variabile	-1.32257	0
NODE_6_length_77498_cov_18.199140	Podoviridae (Demovir)	CANASTRA_MAG_00014-contigs	Streptococcus agalactiae	-1.33137	0.330559
NODE_5_length_17133_cov_20.680358	Staphylococcus~aureus~phage~P68,Staphylococcus~phage~66,Staphylococcus~phage~BP39,Staphylococcus~phage~GRCS,Staphylococcus~phage~S24-1,Staphylococcus~phage~SAP-2,Staphylococcus~phage~SLPW,Staphylococcus~virus~44AHJD (vContact); Staphylococcus (CrisprOpenDB)	CANASTRA_MAG_00001-contigs	Staphylococcus saprophyticus	-1.29756	0.0295551
NODE_4_length_17205_cov_17.695569	Podoviridae (Demovir); Streptococcus (CrisprOpenDB)	CANASTRA_MAG_00014-contigs	Streptococcus agalactiae	-1.33812	0.455461
NODE_70_length_18531_cov_155.628708	Actinomyces~virus~Av1 (vContact); Bifidobacterium (CrisprOpenDB)	CANASTRA_MAG_00003-contigs	Escherichia coli	-1.40815	0.96186
NODE_4_length_38892_cov_19.980174	Siphoviridae (Demovir)	CANASTRA_MAG_00003-contigs	Escherichia coli	-1.4027	0.915657
NODE_2_length_57168_cov_11.104757	Siphoviridae (Demovir)	CANASTRA_MAG_00004-contigs	Lactococcus lactis subsp. lactis	-1.31645	0.0377755
NODE_1_length_32817_cov_14173.771931	Streptococcus~virus~9871,Streptococcus~virus~9872,Streptococcus~virus~9874 (vContact); Streptococcus (CrisprOpenDB)	CANASTRA_MAG_00004-contigs	Lactococcus lactis subsp. lactis	-1.33665	0.215253
NODE_28_length_34627_cov_21.296222	Siphoviridae (Demovir); Lactobacillus (CrisprOpenDB)	CANASTRA_MAG_00006-contigs	Streptococcus infantarius	-1.36034	0.61855
NODE_11_length_33116_cov_15.986812	Siphoviridae (Demovir)	CANASTRA_MAG_00010-contigs	Leuconostoc mesenteroides	-1.35708	0.484903
