# Supplementary material for: High Level of Interaction between Phages and Bacteria in an Artisanal Raw Milk Cheese Microbial Community
Source: mSystems. 2022 Dec 8;8(1):e00564-22. doi: 10.1128/msystems.00564-22 (PMC9948729; doi:10.1128/msystems.00564-22)
Supplement: TABLE S3 [file msystems.00564-22-s0003.xlsx]

## Sheet: tableS3A
Table S3A. List of genes of complete and high-quality bacteriophages genomes annotated using pVOG database.
gene	start	end	strand	length	product	color
ph.1.31872.1	1	426	1	141	putative primosome component [Streptococcus phage TP-J34]	"#808080"
ph.1.31872.2	438	1220	1	260	hypothetical protein [Streptococcus phage TP-J34]	"#D9D9D9"
ph.1.31872.3	1221	1403	1	60	ORF6a [Streptococcus phage 7201]	"#808080"
ph.1.31872.4	1541	2356	1	271	RecT [Mycobacterium phage Malithi]	"#808080"
ph.1.31872.5	2368	3201	1	277	hypothetical protein phi5218_0047 [Streptococcus phage phi5218]	"#D9D9D9"
ph.1.31872.6	3243	3887	1	214	gp53 [Listeria phage P35]	"#808080"
ph.1.31872.7	3910	4356	1	148	single-stranded DNA binding protein [Streptococcus phage 5093]	"#3A58AC"
ph.1.31872.8	4365	4844	1	159	ORF10 [Streptococcus phage 7201]	"#808080"
ph.1.31872.9	4822	5058	1	78	gp89 [Streptococcus phage Sfi11]	"#808080"
ph.1.31872.10	5049	5222	1	57	Orf24 [Lactococcus phage bIL286]	"#808080"
ph.1.31872.11	5219	5374	1	51	hypothetical protein Av05_0075 [Escherichia phage Av-05]	"#D9D9D9"
ph.1.31872.12	5375	5467	1	30	DNA methylase [Lactobacillus phage Lrm1]	"#948A54"
ph.1.31872.13	5482	5799	1	105	hypothetical protein [Streptococcus phage TP-J34]	"#D9D9D9"
ph.1.31872.14	5796	6170	1	124	hypothetical protein [Streptococcus phage MM1]	"#D9D9D9"
ph.1.31872.15	6167	6892	1	241	orf46 [Streptococcus phage 858]	"#808080"
ph.1.31872.16	7371	7787	1	138	hypothetical protein O1205p24 [Streptococcus phage O1205]	"#D9D9D9"
ph.1.31872.17	8035	8235	1	66	putative large subunit terminase [Streptococcus phage Sfi21]	"#00FFFF"
ph.1.31872.18	8239	8424	1	61	putative head-tail joining protein [Streptococcus phage DT1]	"#CC6600"
ph.1.31872.19	8424	9233	1	269	putative transcriptional repressor [Peptoclostridium phage phiCDIF1296T]	"#808080"
ph.1.31872.20	9335	9496	1	53	NA	"#D9D9D9"
ph.1.31872.21	9639	9800	1	53	hypothetical protein A25_22 [Streptococcus phage A25]	"#D9D9D9"
ph.1.31872.22	9827	10339	1	170	terminase small subunit [Listeria phage vB_LmoS_293]	"#00FFFF"
ph.1.31872.23	10329	11549	1	406	ORF009 [Staphylococcus phage 29]	"#808080"
ph.1.31872.24	11550	12893	1	447	ORF32 [Lactococcus phage TP901-1]	"#808080"
ph.1.31872.25	12890	13933	1	347	putative minor capsid protein [Lactococcus phage P335]	"#006666"
ph.1.31872.26	14050	14646	1	198	putative scaffolding protein [Lactococcus phage ul36.k1]	"#808080"
ph.1.31872.27	14664	15530	1	288	putative minor capsid protein [Streptococcus phage MM1 1998]	"#006666"
ph.1.31872.28	15596	15787	1	63	putative tail fiber protein [Escherichia phage KBNP1711]	"#336600"
ph.1.31872.29	15801	16133	1	110	unknown [Lactococcus phage ul36.k1]	"#D9D9D9"
ph.1.31872.30	16130	16441	1	103	unknown [Lactococcus phage ul36.k1]	"#D9D9D9"
ph.1.31872.31	16438	16764	1	108	hypothetical protein Tuc2009_41 [Lactococcus phage Tuc2009]	"#D9D9D9"
ph.1.31872.32	16761	17150	1	129	putative structural protein [Lactococcus phage P335]	"#B1A0C7"
ph.1.31872.33	17161	17658	1	165	hypothetical protein Tuc2009_43 [Lactococcus phage Tuc2009]	"#D9D9D9"
ph.1.31872.34	17774	18124	1	116	hypothetical protein [Enterococcus phage EFC-1]	"#D9D9D9"
ph.1.31872.35	18208	18477	1	89	putative tapemeasure chaperone protein [Lactobacillus phage LfeSau]	"#808080"
ph.1.31872.36	18493	20706	1	737	putative tape measure protein [Lactococcus phage ul36.k1]	"#808080"
ph.1.31872.37	20716	21477	1	253	hypothetical protein Tuc2009_47 [Lactococcus phage Tuc2009]	"#D9D9D9"
ph.1.31872.38	21477	24209	1	910	putative tail associated lysin [Lactococcus phage P335]	"#000066"
ph.1.31872.39	24221	26164	1	647	minor structural protein 4 [Lactococcus phage Tuc2009]	"#B1A0C7"
ph.1.31872.40	26238	26765	1	175	unnamed protein product [Aeromonas phage phiAS5]	"#D9D9D9"
ph.1.31872.41	26898	27122	1	74	Orf58 [Lactococcus phage bIL286]	"#808080"
ph.1.31872.42	27148	27372	1	74	putative holin [Streptococcus phage 5093]	"#660066"
ph.1.31872.43	27394	28140	1	248	LysK [Staphylococcus phage P4W]	"#808080"
ph.1.31872.44	28393	28728	1	111	hypothetical protein Sfi19p22 [Streptococcus phage Sfi19]	"#D9D9D9"
ph.1.31872.45	28753	29304	1	183	NA	"#D9D9D9"
ph.1.31872.46	29338	29652	1	104	NA	"#D9D9D9"
ph.1.31872.47	29743	30141	1	132	SleB [Escherichia phage FV3]	"#808080"
ph.1.31872.48	30212	30631	1	139	hypothetical protein O1205p57 [Streptococcus phage O1205]	"#D9D9D9"
ph.1.31872.49	30915	31142	1	75	transcriptional regulator [Brevibacillus phage Abouo]	"#808080"
ph.1.31872.50	31158	31322	1	54	hypothetical cyanophage protein [Synechococcus phage S-RSM4]	"#808080"
ph.1.31872.51	31356	31871	1	171	hypothetical protein [Streptococcus phage Abc2]	"#D9D9D9"
ph.1.32817.1	1	426	1	141	putative primosome component [Streptococcus phage TP-J34]	"#808080"
ph.1.32817.2	438	1220	1	260	hypothetical protein [Streptococcus phage TP-J34]	"#D9D9D9"
ph.1.32817.3	1221	1403	1	60	ORF6a [Streptococcus phage 7201]	"#808080"
ph.1.32817.4	1541	2356	1	271	RecT [Mycobacterium phage Malithi]	"#808080"
ph.1.32817.5	2368	3201	1	277	hypothetical protein phi5218_0047 [Streptococcus phage phi5218]	"#D9D9D9"
ph.1.32817.6	3243	3887	1	214	gp53 [Listeria phage P35]	"#808080"
ph.1.32817.7	3910	4356	1	148	single-stranded DNA binding protein [Streptococcus phage 5093]	"#3A58AC"
ph.1.32817.8	4365	4844	1	159	ORF10 [Streptococcus phage 7201]	"#808080"
ph.1.32817.9	4822	5058	1	78	gp89 [Streptococcus phage Sfi11]	"#808080"
ph.1.32817.10	5049	5222	1	57	Orf24 [Lactococcus phage bIL286]	"#808080"
ph.1.32817.11	5219	5374	1	51	hypothetical protein Av05_0075 [Escherichia phage Av-05]	"#D9D9D9"
ph.1.32817.12	5375	5467	1	30	DNA methylase [Lactobacillus phage Lrm1]	"#948A54"
ph.1.32817.13	5482	5799	1	105	hypothetical protein [Streptococcus phage TP-J34]	"#D9D9D9"
ph.1.32817.14	5796	6170	1	124	hypothetical protein [Streptococcus phage MM1]	"#D9D9D9"
ph.1.32817.15	6167	6892	1	241	orf46 [Streptococcus phage 858]	"#808080"
ph.1.32817.16	7371	7787	1	138	hypothetical protein O1205p24 [Streptococcus phage O1205]	"#D9D9D9"
ph.1.32817.17	8035	8235	1	66	putative large subunit terminase [Streptococcus phage Sfi21]	"#00FFFF"
ph.1.32817.18	8239	8424	1	61	putative head-tail joining protein [Streptococcus phage DT1]	"#CC6600"
ph.1.32817.19	8424	9233	1	269	putative transcriptional repressor [Peptoclostridium phage phiCDIF1296T]	"#808080"
ph.1.32817.20	9335	9496	1	53	NA	"#D9D9D9"
ph.1.32817.21	9639	9800	1	53	hypothetical protein A25_22 [Streptococcus phage A25]	"#D9D9D9"
ph.1.32817.22	9827	10339	1	170	terminase small subunit [Listeria phage vB_LmoS_293]	"#00FFFF"
ph.1.32817.23	10329	11549	1	406	ORF009 [Staphylococcus phage 29]	"#808080"
ph.1.32817.24	11550	12893	1	447	ORF32 [Lactococcus phage TP901-1]	"#808080"
ph.1.32817.25	12890	13933	1	347	putative minor capsid protein [Lactococcus phage P335]	"#006666"
ph.1.32817.26	14050	14646	1	198	putative scaffolding protein [Lactococcus phage ul36.k1]	"#808080"
ph.1.32817.27	14664	15530	1	288	putative minor capsid protein [Streptococcus phage MM1 1998]	"#006666"
ph.1.32817.28	15596	15787	1	63	putative tail fiber protein [Escherichia phage KBNP1711]	"#336600"
ph.1.32817.29	15801	16133	1	110	unknown [Lactococcus phage ul36.k1]	"#D9D9D9"
ph.1.32817.30	16130	16441	1	103	unknown [Lactococcus phage ul36.k1]	"#D9D9D9"
ph.1.32817.31	16438	16764	1	108	hypothetical protein Tuc2009_41 [Lactococcus phage Tuc2009]	"#D9D9D9"
ph.1.32817.32	16761	17150	1	129	putative structural protein [Lactococcus phage P335]	"#B1A0C7"
ph.1.32817.33	17161	17658	1	165	hypothetical protein Tuc2009_43 [Lactococcus phage Tuc2009]	"#D9D9D9"
ph.1.32817.34	17774	18124	1	116	hypothetical protein [Enterococcus phage EFC-1]	"#D9D9D9"
ph.1.32817.35	18208	18477	1	89	putative tapemeasure chaperone protein [Lactobacillus phage LfeSau]	"#808080"
ph.1.32817.36	18493	20706	1	737	putative tape measure protein [Lactococcus phage ul36.k1]	"#808080"
ph.1.32817.37	20716	21477	1	253	hypothetical protein Tuc2009_47 [Lactococcus phage Tuc2009]	"#D9D9D9"
ph.1.32817.38	21477	24209	1	910	putative tail associated lysin [Lactococcus phage P335]	"#000066"
ph.1.32817.39	24221	26164	1	647	minor structural protein 4 [Lactococcus phage Tuc2009]	"#B1A0C7"
ph.1.32817.40	26238	26765	1	175	unnamed protein product [Aeromonas phage phiAS5]	"#D9D9D9"
ph.1.32817.41	26898	27122	1	74	Orf58 [Lactococcus phage bIL286]	"#808080"
ph.1.32817.42	27148	27372	1	74	putative holin [Streptococcus phage 5093]	"#660066"
ph.1.32817.43	27394	28140	1	248	LysK [Staphylococcus phage P4W]	"#808080"
ph.1.32817.44	28393	28728	1	111	hypothetical protein Sfi19p22 [Streptococcus phage Sfi19]	"#D9D9D9"
ph.1.32817.45	28753	29304	1	183	NA	"#D9D9D9"
ph.1.32817.46	29338	29652	1	104	NA	"#D9D9D9"
ph.1.32817.47	29743	30141	1	132	SleB [Escherichia phage FV3]	"#808080"
ph.1.32817.48	30212	30631	1	139	hypothetical protein O1205p57 [Streptococcus phage O1205]	"#D9D9D9"
ph.1.32817.49	30915	31142	1	75	transcriptional regulator [Brevibacillus phage Abouo]	"#808080"
ph.1.32817.50	31158	31322	1	54	hypothetical cyanophage protein [Synechococcus phage S-RSM4]	"#808080"
ph.1.32817.51	31356	31871	1	171	hypothetical protein [Streptococcus phage Abc2]	"#D9D9D9"
ph.11.33116.1	2	838	1	278	putative anti-receptor protein [Streptococcus phage MM1]	"#808080"
ph.11.33116.2	850	1221	1	123	NA	"#D9D9D9"
ph.11.33116.3	1218	1586	1	122	putative holin [Leuconostoc phage phiLN34]	"#660066"
ph.11.33116.4	1661	2533	1	290	putative lysin [Streptococcus phage Sfi21]	"#000066"
ph.11.33116.5	2978	3244	1	88	hypothetical protein SEP1_119 [Staphylococcus phage phiIBB-SEP1]	"#D9D9D9"
ph.11.33116.6	3247	3408	1	53	Glutaredoxin [Synechococcus phage S-RSM4]	"#808080"
ph.11.33116.7	3392	3586	1	64	hypothetical protein [Cronobacter phage ENT47670]	"#D9D9D9"
ph.11.33116.8	3596	3853	1	85	hypothetical protein phiLN34_030 [Leuconostoc phage phiLN34]	"#D9D9D9"
ph.11.33116.9	3938	4072	1	44	Arc-like DNA binding domain [Brevibacillus phage Davies]	"#808080"
ph.11.33116.10	4072	4293	1	73	hypothetical protein PBI_KESHU_99 [Mycobacterium phage Keshu]	"#D9D9D9"
ph.11.33116.11	4297	5127	1	276	replisome organizer (endogenous virus) [Clostridium phage phiCT19406C]	"#808080"
ph.11.33116.12	5124	5897	1	257	ORF015 [Staphylococcus phage 85]	"#808080"
ph.11.33116.13	5894	6055	1	53	NA	"#D9D9D9"
ph.11.33116.14	6120	6323	1	67	transcriptional regulator [Brevibacillus phage Abouo]	"#808080"
ph.11.33116.15	6340	7152	1	270	RecT [Mycobacterium phage Malithi]	"#808080"
ph.11.33116.16	7152	7949	1	265	gp73 [Mycobacterium phage JC27]	"#808080"
ph.11.33116.17	7987	8712	1	241	ORF017 [Staphylococcus phage X2]	"#808080"
ph.11.33116.18	8803	9771	1	322	phage protein [Streptococcus phage phiBHN167]	"#808080"
ph.11.33116.19	9771	9896	1	41	hypothetical protein phiARI0004_18 [Streptococcus phage phiARI0004]	"#D9D9D9"
ph.11.33116.20	9886	10158	1	90	NA	"#D9D9D9"
ph.11.33116.21	10130	10510	1	126	HNH endonuclease [Lactobacillus phage Ldl1]	"#5B8D60"
ph.11.33116.22	10507	10734	1	75	hypothetical protein lb338_phage_175 [Lactobacillus virus Lb338-1]	"#D9D9D9"
ph.11.33116.23	10731	10940	1	69	hypothetical protein EFLK1_ORF086 [Enterococcus phage EFLK1]	"#D9D9D9"
ph.11.33116.24	10940	11122	1	60	hypothetical protein EFLK1_ORF008 [Enterococcus phage EFLK1]	"#D9D9D9"
ph.11.33116.25	11122	11640	1	172	major head protein [Streptococcus phage Sfi21]	"#006666"
ph.11.33116.26	11637	11927	1	96	hypothetical protein IBBPl23_53 [Paenibacillus phage phiIBB_Pl23]	"#D9D9D9"
ph.11.33116.27	12014	12235	1	73	DNA methylase [Lactococcus phage 936 group phage PhiL.6]	"#948A54"
ph.11.33116.28	12228	12449	1	73	methylase [Lactococcus phage 936 group phage Phi10.5]	"#948A54"
ph.11.33116.29	12667	13380	1	237	NA	"#D9D9D9"
ph.11.33116.30	13414	13668	1	84	NA	"#D9D9D9"
ph.11.33116.31	13671	13946	1	91	hypothetical protein [Listeria phage LMTA-34]	"#D9D9D9"
ph.11.33116.32	13957	15141	1	394	DNA_methylase domain protein [Streptococcus phage phiARI0746]	"#948A54"
ph.11.33116.33	15432	15647	1	71	putative DNA segregation ATPase FtsK/SpoIIIE [Pseudomonas phage AF]	"#808080"
ph.11.33116.34	16294	16914	1	206	terminase small subunit [Enterococcus phage phiFL4A]	"#00FFFF"
ph.11.33116.35	16901	18259	1	452	gp17'A [Enterobacteria phage T4T]	"#808080"
ph.11.33116.36	18263	19714	1	483	SPP1 family portal protein [Staphylococcus phage SA13]	"#F6324E"
ph.11.33116.37	19683	20585	1	300	minor head protein [Staphylococcus phage DW2]	"#006666"
ph.11.33116.38	20736	21365	1	209	minor structural protein [Brevibacillus phage Jimmer2]	"#B1A0C7"
ph.11.33116.39	21377	21634	1	85	tapemeasure-like protein [Bacillus phage Shbh1]	"#808080"
ph.11.33116.40	21637	22731	1	364	putative major capsid protein [Streptococcus phage A25]	"#006666"
ph.11.33116.41	22748	23323	1	191	putative phage terminase small subunit [Lactococcus virus Bibb29]	"#00FFFF"
ph.11.33116.42	23325	23645	1	106	head-tail adaptor protein [Paenibacillus phage Harrison]	"#CC6600"
ph.11.33116.43	23642	24055	1	137	hypothetical protein [Enterococcus phage phiFL4A]	"#D9D9D9"
ph.11.33116.44	24055	24435	1	126	tail protein [Paenibacillus phage Shelly]	"#336600"
ph.11.33116.45	24435	25037	1	200	NA	"#D9D9D9"
ph.11.33116.46	25141	25569	1	142	hypothetical protein [Enterococcus phage phiFL4A]	"#D9D9D9"
ph.11.33116.47	25662	25880	1	72	peptide methionine sulfoxide reductase domain-containing protein [Enterococcus phage phiFL4A]	"#808080"
ph.11.33116.48	25881	28718	1	945	tapemeasure [Propionibacterium phage P9.1]	"#808080"
ph.11.33116.49	28732	29607	1	291	tail protein [Paenibacillus phage Harrison]	"#336600"
ph.11.33116.50	29609	30718	1	369	NA	"#D9D9D9"
ph.11.33116.51	30737	31969	1	410	hypothetical protein SUJIDADE_25 [Streptomyces phage Sujidade]	"#D9D9D9"
ph.11.33116.52	31966	32376	1	136	hypothetical protein clP1_050 [Pediococcus phage clP1]	"#D9D9D9"
ph.11.33116.53	32367	32615	1	82	endonuclease subunit [Enterobacter phage PG7]	"#5B8D60"
ph.11.33116.54	32618	33115	1	165	hypothetical protein NEPAL_54 [Mycobacterium phage Nepal]	"#D9D9D9"
ph.11.54569.1	273	668	1	131	membrane protein [Enterococcus phage EFDG1]	"#808080"
ph.11.54569.2	671	958	1	95	hypothetical protein phiD12_0018 [Streptococcus phage phiD12]	"#D9D9D9"
ph.11.54569.3	984	1316	1	110	hypothetical protein P162_003 [Lactococcus phage P162]	"#D9D9D9"
ph.11.54569.4	1341	1715	1	124	hypothetical protein P092_004 [Lactococcus phage P092]	"#D9D9D9"
ph.11.54569.5	1718	2113	1	131	homing endonuclease [Lactococcus phage P118]	"#5B8D60"
ph.11.54569.6	2128	2484	1	118	hypothetical protein P092_006 [Lactococcus phage P092]	"#D9D9D9"
ph.11.54569.7	2474	2851	1	125	hypothetical protein CIRCUM_7 [Arthrobacter phage Circum]	"#D9D9D9"
ph.11.54569.8	2861	3511	1	216	hypothetical protein CIRCUM_7 [Arthrobacter phage Circum]	"#D9D9D9"
ph.11.54569.9	3515	5245	1	576	terminase [Moraxella phage Mcat11]	"#00FFFF"
ph.11.54569.10	5245	6540	1	431	NA	"#D9D9D9"
ph.11.54569.11	6581	8818	1	745	hypothetical protein P118_0011 [Lactococcus phage P118]	"#D9D9D9"
ph.11.54569.12	8834	9196	1	120	structural protein [Lactococcus phage 1706]	"#B1A0C7"
ph.11.54569.13	9189	9503	1	104	conserved phage protein [Bacillus phage Cherry]	"#808080"
ph.11.54569.14	9518	10435	1	305	cell adhesion domain-containing protein [Lactococcus phage P078]	"#808080"
ph.11.54569.15	10473	10907	1	144	hypothetical protein CAPNMURICA_42 [Arthrobacter phage CaptnMurica]	"#D9D9D9"
ph.11.54569.16	10936	11571	1	211	hypothetical protein P092_0016 [Lactococcus phage P092]	"#D9D9D9"
ph.11.54569.17	11546	11929	1	127	baseplate wedge subunit and tail pin [Citrobacter phage Merlin]	"#808080"
ph.11.54569.18	11929	17007	1	1692	hypothetical protein P162_0018 [Lactococcus phage P162]	"#D9D9D9"
ph.11.54569.19	17007	20297	1	1096	putative host specificity protein [Streptococcus phage TP-J34]	"#808080"
ph.11.54569.20	20297	21493	1	398	NA	"#D9D9D9"
ph.11.54569.21	21496	21810	1	104	portal Gp-6 family-like protein [Bacillus phage Mgbh1]	"#F6324E"
ph.11.54569.22	21800	22894	1	364	gp17 [Listeria phage P40]	"#808080"
ph.11.54569.23	22980	23270	1	96	hypothetical protein [Shigella phage Ss-VASD]	"#D9D9D9"
ph.11.54569.24	23332	23673	1	113	hypothetical protein CPR_C0052 [Clostridium phage phiSM101]	"#D9D9D9"
ph.11.54569.25	23728	23982	1	84	tail sheath protein [Bacillus phage CampHawk]	"#336600"
ph.11.54569.26	24030	24221	1	63	putative small subunit of phage terminase [Streptococcus phage PH15]	"#00FFFF"
ph.11.54569.27	24318	24578	1	86	hypothetical protein SSM2_132 [Synechococcus phage S-SM2]	"#D9D9D9"
ph.11.54569.28	24755	25006	1	83	hypothetical protein [Prochlorococcus phage P-TIM68]	"#D9D9D9"
ph.11.54569.29	25042	25347	1	101	hypothetical protein P108_0010 [Staphylococcus phage P108]	"#D9D9D9"
ph.11.54569.30	25347	25739	1	130	NA	"#D9D9D9"
ph.11.54569.31	25748	26119	1	123	DNA polymerase II [Bacillus phage Megatron]	"#990000"
ph.11.54569.32	26167	26541	1	124	hypothetical protein AVESOBMORE_194 [Bacillus phage AvesoBmore]	"#D9D9D9"
ph.11.54569.33	26582	26920	1	112	conserved hypothetical protein [Edwardsiella phage PEi20]	"#D9D9D9"
ph.11.54569.34	26938	27276	1	112	NA	"#D9D9D9"
ph.11.54569.35	27319	27681	1	120	NA	"#D9D9D9"
ph.11.54569.36	27681	28016	1	111	NA	"#D9D9D9"
ph.11.54569.37	27997	28254	1	85	NA	"#D9D9D9"
ph.11.54569.38	28257	28598	1	113	Orf38 [Lactococcus phage bIL309]	"#808080"
ph.11.54569.39	28713	28829	1	38	hypothetical protein KVP40.0017 [Vibrio phage KVP40]	"#D9D9D9"
ph.11.54569.40	28829	29512	1	227	hypothetical protein P118_0039 [Lactococcus phage P118]	"#D9D9D9"
ph.11.54569.41	29526	29642	1	38	NA	"#D9D9D9"
ph.11.54569.42	29644	29880	1	78	hypothetical protein [Enterobacter phage Enc34]	"#D9D9D9"
ph.11.54569.43	29950	30168	1	72	endolysin [Arthrobacter phage Galaxy]	"#000066"
ph.11.54569.44	30259	30426	1	55	gp13 [Mycobacterium phage Larva]	"#808080"
ph.11.54569.45	30513	31352	1	279	hypothetical protein P092_0044 [Lactococcus phage P092]	"#D9D9D9"
ph.11.54569.46	31422	31679	1	85	NA	"#D9D9D9"
ph.11.54569.47	31676	32224	1	182	NA	"#D9D9D9"
ph.11.54569.48	32221	32454	1	77	hypothetical protein BK5-Tp11 [Lactococcus phage BK5-T]	"#D9D9D9"
ph.11.54569.49	32451	33611	1	386	hypothetical protein pPM01_0065 [Proteus phage pPM_01]	"#D9D9D9"
ph.11.54569.50	33571	33789	1	72	putative UV damage repair endonuclease [Aeromonas virus 65]	"#5B8D60"
ph.11.54569.51	33803	37837	1	1344	hypothetical protein P092_0050 [Lactococcus phage P092]	"#D9D9D9"
ph.11.54569.52	37850	38110	1	86	hypothetical protein DAVIES_84 [Brevibacillus phage Davies]	"#D9D9D9"
ph.11.54569.53	38110	38364	1	84	phage realted protein tail [Marinitoga camini virus 2]	"#336600"
ph.11.54569.54	38364	39008	1	214	hypothetical protein P162_0057 [Lactococcus phage P162]	"#D9D9D9"
ph.11.54569.55	38984	39217	1	77	gp57 [Mycobacterium phage SG4]	"#808080"
ph.11.54569.56	39217	39564	1	115	hypothetical protein Blue_057 [Bacillus phage Deep Blue]	"#D9D9D9"
ph.11.54569.57	39612	39971	1	119	hypothetical protein Acj133p136 [Acinetobacter virus 133]	"#D9D9D9"
ph.11.54569.58	40159	40473	1	104	conserved hypothetical protein [Enterobacteria phage Bp7]	"#D9D9D9"
ph.11.54569.59	40476	40967	1	163	putative methyltransferase [Acaryochloris phage A-HIS2]	"#808080"
ph.11.54569.60	40964	41188	1	74	NA	"#D9D9D9"
ph.11.54569.61	41185	41700	1	171	hypothetical protein P118_0063 [Lactococcus phage P118]	"#D9D9D9"
ph.11.54569.62	41690	41944	1	84	NA	"#D9D9D9"
ph.11.54569.63	41934	42587	1	217	putative DNA gyrase subunit A-topoisomerase [Lactococcus phage 949]	"#808080"
ph.11.54569.64	42587	43657	1	356	hypothetical protein LaP1706_gp65 [Lactococcus phage 1706]	"#D9D9D9"
ph.11.54569.65	43660	43827	1	55	NA	"#D9D9D9"
ph.11.54569.66	43815	44393	1	192	NA	"#D9D9D9"
ph.11.54569.67	44383	44991	1	202	hypothetical protein [Bacillus phage SP-10]	"#D9D9D9"
ph.11.54569.68	44988	45467	1	159	hypothetical protein SSM2_129 [Synechococcus phage S-SM2]	"#D9D9D9"
ph.11.54569.69	45769	46347	1	192	hypothetical protein P092_0067 [Lactococcus phage P092]	"#D9D9D9"
ph.11.54569.70	46349	47572	1	407	putative helicase [Staphylococcus phage Ipla35]	"#4D1C1B"
ph.11.54569.71	47569	47865	1	98	NA	"#D9D9D9"
ph.11.54569.72	48128	48469	1	113	conserved hypothetical protein [Rhodococcus phage E3]	"#D9D9D9"
ph.11.54569.73	48495	49070	1	191	hypothetical protein P118_0075 [Lactococcus phage P118]	"#D9D9D9"
ph.11.54569.74	49159	49458	1	99	putative exonuclease [Bacillus phage Bastille]	"#808080"
ph.11.54569.75	49865	50101	1	78	hypothetical protein BN80_084 [Yersinia phage phiR1-RT]	"#D9D9D9"
ph.11.54569.76	50120	50329	1	69	phosphomannomutase [Paenibacillus phage Hayley]	"#808080"
ph.11.54569.77	50332	51102	1	256	putative amidase [Lactococcus phage 1706]	"#A29E00"
ph.11.54569.78	51168	54167	1	999	hypothetical protein P092_0075 [Lactococcus phage P092]	"#D9D9D9"
ph.11.54569.79	54172	54402	1	76	hypothetical protein P078_0078 [Lactococcus phage P078]	"#D9D9D9"
ph.28.34627.1	4	447	1	147	hypothetical protein [Streptococcus phage Spn1]	"#D9D9D9"
ph.28.34627.2	836	2038	1	400	prophage protein [Oenococcus phage phiS13]	"#808080"
ph.28.34627.3	2157	2387	1	76	hypothetical protein IME11_76 [Escherichia phage IME11]	"#D9D9D9"
ph.28.34627.4	2414	2581	1	55	putative ABC-transporter [Lactococcus phage P335]	"#808080"
ph.28.34627.5	2544	3734	1	396	hypothetical protein [Streptococcus phage phi-SsUD.1]	"#D9D9D9"
ph.28.34627.6	3731	4513	1	260	putative S-adenosylmethionine synthetase [Streptococcus phage phiD12]	"#808080"
ph.28.34627.7	4631	5185	1	184	putative small terminase subunit [Lactobacillus phage phi jlb1]	"#00FFFF"
ph.28.34627.8	5172	6395	1	407	putative large terminase subunit [Staphylococcus phage phiMR11]	"#00FFFF"
ph.28.34627.9	6395	7732	1	445	ORF32 [Lactococcus phage TP901-1]	"#808080"
ph.28.34627.10	7739	8683	1	314	head morphogenesis protein [Brevibacillus phage Jimmer2]	"#808080"
ph.28.34627.11	8696	8812	1	38	hypothetical protein ErPhphiEt88_gp35 [Erwinia phage phiEt88]	"#D9D9D9"
ph.28.34627.12	9116	9607	1	163	hypothetical protein A25_18 [Streptococcus phage A25]	"#D9D9D9"
ph.28.34627.13	9714	10397	1	227	minor structural protein 2 [Lactococcus phage Tuc2009]	"#B1A0C7"
ph.28.34627.14	10400	11215	1	271	similar to phage B1 major head protein [Staphylococcus phage phiETA]	"#006666"
ph.28.34627.15	11332	11652	1	106	hypothetical protein [Staphylococcus phage TEM126]	"#D9D9D9"
ph.28.34627.16	11649	11957	1	102	ORF39 [Lactococcus phage TP901-1]	"#808080"
ph.28.34627.17	11954	12304	1	116	hypothetical protein Tuc2009_41 [Lactococcus phage Tuc2009]	"#D9D9D9"
ph.28.34627.18	12315	12701	1	128	ORF41 [Lactococcus phage TP901-1]	"#808080"
ph.28.34627.19	12713	13216	1	167	hypothetical protein Tuc2009_43 [Lactococcus phage Tuc2009]	"#D9D9D9"
ph.28.34627.20	13265	13615	1	116	hypothetical protein [Enterococcus phage EFC-1]	"#D9D9D9"
ph.28.34627.21	13669	13989	1	106	putative tapemeasure chaperone protein [Lactobacillus phage LfeSau]	"#808080"
ph.28.34627.22	13976	17407	1	1143	PblA-like tail protein [Enterococcus phage phiFL2B]	"#336600"
ph.28.34627.23	17417	18181	1	254	hypothetical protein Tuc2009_47 [Lactococcus phage Tuc2009]	"#D9D9D9"
ph.28.34627.24	18178	21780	1	1200	77ORF002 [Staphylococcus phage 77]	"#808080"
ph.28.34627.25	21811	22251	1	146	hypothetical protein 8014-B2_0038 [Lactobacillus phage ATCC 8014-B2]	"#D9D9D9"
ph.28.34627.26	22253	22471	1	72	minor structural protein [Staphylococcus phage phiBU01]	"#B1A0C7"
ph.28.34627.27	22471	22722	1	83	NA	"#D9D9D9"
ph.28.34627.28	23116	23427	1	103	hypothetical protein SUNDANCE_57 [Brevibacillus phage Sundance]	"#D9D9D9"
ph.28.34627.29	23429	23620	1	63	holin [Enterococcus phage vB_EfaS_IME197]	"#660066"
ph.28.34627.30	23638	24600	1	320	hypothetical protein EFDG1_118 [Enterococcus phage EFDG1]	"#D9D9D9"
ph.28.34627.31	24905	25123	1	72	transcriptional regulator [Brevibacillus phage Abouo]	"#808080"
ph.28.34627.32	25174	25329	1	51	unnamed protein product [Escherichia phage vB_EcoP_G7C]	"#D9D9D9"
ph.28.34627.33	25608	25757	1	49	DNA transposition protein B [Mannheimia phage vB_MhM_3927AP2]	"#808080"
ph.28.34627.34	25720	25968	1	82	NA	"#D9D9D9"
ph.28.34627.35	25971	26276	1	101	transcriptional regulator [Brevibacillus phage Abouo]	"#808080"
ph.28.34627.36	26286	27041	1	251	hypothetical protein StauST398-3_0013 [Staphylococcus phage StauST398-3]	"#D9D9D9"
ph.28.34627.37	27034	27876	1	280	hypothetical protein J1_36 [Lactobacillus phage J-1]	"#D9D9D9"
ph.28.34627.38	27852	28544	1	230	ORF020 [Staphylococcus phage 52A]	"#808080"
ph.28.34627.39	28572	28784	1	70	conserved hypothetical protein [Enterococcus phage phiFL2B]	"#D9D9D9"
ph.28.34627.40	28882	29061	1	59	hypothetical protein [Bacillus phage PM1]	"#D9D9D9"
ph.28.34627.41	29065	29886	1	273	gp46 [Brochothrix phage BL3]	"#808080"
ph.28.34627.42	29846	30694	1	282	conserved DnaC-like protein [Staphylococcus phage 80]	"#808080"
ph.28.34627.43	30697	31197	1	166	helix-turn-helix domain XRE family transcriptional regulator [Paenibacillus phage Hayley]	"#808080"
ph.28.34627.44	31326	31571	1	81	endodeoxyribonuclease [Lactobacillus phage CL2]	"#808080"
ph.28.34627.45	31547	31948	1	133	putative single-stranded DNA-binding protein [Streptococcus phage T12]	"#3A58AC"
ph.28.34627.46	31963	32346	1	127	NA	"#D9D9D9"
ph.28.34627.47	32426	32887	1	153	gp51 [Listeria phage A118]	"#808080"
ph.28.34627.48	32884	33261	1	125	YopX superfamily protein [Enterococcus phage phiFL2B]	"#808080"
ph.28.34627.49	33258	33611	1	117	conserved hypothetical protein [Enterococcus phage phiFL2B]	"#D9D9D9"
ph.28.34627.50	33604	33915	1	103	NinG [Pseudomonas phage phiPSA1]	"#808080"
ph.28.34627.51	33958	34212	1	84	gp38 [Mycobacterium phage Henry]	"#808080"
ph.28.34627.52	34209	34625	1	138	DUF3310 protein [Enterococcus phage EfaCPT1]	"#808080"
ph.2.57168.1	74	721	-1	215	putative polynucleotide 5'-kinase and 3'-phosphatase [Escherichia phage APCEc01]	"#808080"
ph.2.57168.2	861	2180	-1	439	NA	"#D9D9D9"
ph.2.57168.3	2258	2701	-1	147	tail sheath protein [Bacillus phage BigBertha]	"#336600"
ph.2.57168.4	2976	3155	-1	59	NA	"#D9D9D9"
ph.2.57168.5	3166	3672	-1	168	gp39 [Mycobacterium phage Yoshi]	"#808080"
ph.2.57168.6	3691	4038	-1	115	Possible phage DNA ligase [Campylobacter virus CP220]	"#808080"
ph.2.57168.7	4254	4790	-1	178	putative tail protein [Streptococcus phage O1205]	"#336600"
ph.2.57168.8	5007	5405	-1	132	hypothetical protein CR8_231 [Cronobacter phage CR8]	"#D9D9D9"
ph.2.57168.9	5621	6229	-1	202	hypothetical protein A2p22 [Lactobacillus phage A2]	"#D9D9D9"
ph.2.57168.10	6380	6565	-1	61	90 gene product [Salmonella phage PVP-SE1]	"#808080"
ph.2.57168.11	6584	7126	-1	180	hypothetical protein Shpa_10 [Paracoccus phage Shpa]	"#D9D9D9"
ph.2.57168.12	7146	7451	-1	101	hypothetical protein SXCG_00070 [Synechococcus phage S-CAM8]	"#D9D9D9"
ph.2.57168.13	7585	7953	-1	122	hypothetical protein SEA_PIONEER_70 [Mycobacterium phage Pioneer]	"#D9D9D9"
ph.2.57168.14	7976	8236	-1	86	hypothetical protein CcrMagneto_gp321 [Caulobacter virus Magneto]	"#D9D9D9"
ph.2.57168.15	8257	8466	-1	69	NA	"#D9D9D9"
ph.2.57168.16	8466	8879	-1	137	NA	"#D9D9D9"
ph.2.57168.17	8883	9536	-1	217	hypothetical protein Acj133p122 [Acinetobacter virus 133]	"#D9D9D9"
ph.2.57168.18	9549	9896	-1	115	minor capsid protein [Pseudoalteromonas phage Pq0]	"#006666"
ph.2.57168.19	9912	10190	-1	92	putative structural protein [Leuconostoc phage phiLN12]	"#B1A0C7"
ph.2.57168.20	10350	11180	-1	276	NA	"#D9D9D9"
ph.2.57168.21	11196	11489	-1	97	hypothetical protein ST1_0017 [Streptococcus phage phiST1]	"#D9D9D9"
ph.2.57168.22	11489	12115	-1	208	gp82 [Mycobacterium phage Omega]	"#808080"
ph.2.57168.23	12141	12764	-1	207	5' - 3' exonuclease [Pseudomonas phage PhiCHU]	"#808080"
ph.2.57168.24	12783	13091	-1	102	NA	"#D9D9D9"
ph.2.57168.25	13404	13772	1	122	hypothetical protein [Pseudomonas phage phiPsa374]	"#D9D9D9"
ph.2.57168.26	13812	15101	-1	429	NA	"#D9D9D9"
ph.2.57168.27	15098	16588	-1	496	hypothetical protein B5S_0147 [Bacillus phage B5S]	"#D9D9D9"
ph.2.57168.28	16690	17247	-1	185	neck passage structure protein [Lactococcus phage ASCC460]	"#CC6600"
ph.2.57168.29	17445	17639	-1	64	head assembly protein [Klebsiella phage Miro]	"#808080"
ph.2.57168.30	17940	19757	-1	605	O-polysaccharide acetyltransferase protein [Salmonella phage c341]	"#808080"
ph.2.57168.31	19859	22090	-1	743	NA	"#D9D9D9"
ph.2.57168.32	22399	23034	-1	211	DNA polymerase [Staphylococcus phage phiIPLA-C1C]	"#990000"
ph.2.57168.33	23051	23482	-1	143	NA	"#D9D9D9"
ph.2.57168.34	23596	23973	-1	125	hypothetical protein SEA_DANZINA_24 [Streptomyces phage Danzina]	"#D9D9D9"
ph.2.57168.35	24178	24432	1	84	NA	"#D9D9D9"
ph.2.57168.36	24444	25043	1	199	NA	"#D9D9D9"
ph.2.57168.37	25082	25891	-1	269	NA	"#D9D9D9"
ph.2.57168.38	25884	26621	-1	245	chromosome segregation protein [Escherichia phage slur08]	"#808080"
ph.2.57168.39	26798	27640	-1	280	NA	"#D9D9D9"
ph.2.57168.40	27637	28074	-1	145	conserved hypothetical protein G [Bacteriophage APSE-2]	"#D9D9D9"
ph.2.57168.41	28155	28439	-1	94	NA	"#D9D9D9"
ph.2.57168.42	28478	28924	-1	148	NA	"#D9D9D9"
ph.2.57168.43	28887	29183	-1	98	hypothetical protein CPXG_00078 [Cyanophage P-RSM6]	"#D9D9D9"
ph.2.57168.44	29155	29586	-1	143	NA	"#D9D9D9"
ph.2.57168.45	29546	29992	-1	148	hypothetical protein KVP40.0030 [Vibrio phage KVP40]	"#D9D9D9"
ph.2.57168.46	29943	30962	-1	339	NA	"#D9D9D9"
ph.2.57168.47	30910	31848	-1	312	hypothetical protein CR5_117 [Cronobacter phage CR5]	"#D9D9D9"
ph.2.57168.48	31968	36944	-1	1658	gp65 [Mycobacterium phage Butterscotch]	"#808080"
ph.2.57168.49	37057	37593	-1	178	NA	"#D9D9D9"
ph.2.57168.50	37599	38930	-1	443	gp040 [Rhodococcus phage ReqiPepy6]	"#808080"
ph.2.57168.51	38946	40796	-1	616	NA	"#D9D9D9"
ph.2.57168.52	40866	42152	-1	428	putative NAD-dependent epimerase/dehydratase [Campylobacter virus CP21]	"#808080"
ph.2.57168.53	42171	42974	-1	267	hypothetical protein CPT_Michonne_gp136 [Citrobacter phage Michonne]	"#D9D9D9"
ph.2.57168.54	42974	43708	-1	244	hypothetical protein SUNDANCE_158 [Brevibacillus phage Sundance]	"#D9D9D9"
ph.2.57168.55	44080	44412	-1	110	hypothetical protein phiARI0468-4_48 [Streptococcus phage phiARI0468-4]	"#D9D9D9"
ph.2.57168.56	44507	45205	-1	232	hypothetical protein BV1_gp32 [Bacillus virus 1]	"#D9D9D9"
ph.2.57168.57	45224	45703	-1	159	NA	"#D9D9D9"
ph.2.57168.58	46079	47305	1	408	trypsin-like serine protease domain protein [Sinorhizobium phage phiM9]	"#808080"
ph.2.57168.59	47431	48429	1	332	gp9 [Listeria phage B025]	"#808080"
ph.2.57168.60	48555	49895	1	446	gp44 [Mycobacterium phage Goose]	"#808080"
ph.2.57168.61	50003	50227	1	74	Rha family protein [Enterobacteria phage Sf101]	"#808080"
ph.2.57168.62	50369	50896	1	175	hypothetical protein phiARI0468-4_41 [Streptococcus phage phiARI0468-4]	"#D9D9D9"
ph.2.57168.63	50936	51373	1	145	NA	"#D9D9D9"
ph.2.57168.64	51414	52145	-1	243	DNA methylase [Streptococcus phage phiD12]	"#948A54"
ph.2.57168.65	52513	55167	-1	884	DNA polymerase I [Listeria phage LP-114]	"#990000"
ph.2.57168.66	55384	56193	1	269	hypothetical protein LfeSau_07 [Lactobacillus phage LfeSau]	"#D9D9D9"
ph.2.57168.67	56193	57116	1	307	NA	"#D9D9D9"
ph.4.17205.1	1	186	1	61	hypothetical protein PBI_MULCIBER_93 [Mycobacterium phage Mulciber]	"#D9D9D9"
ph.4.17205.2	188	529	1	113	gp62 [Listeria phage B025]	"#808080"
ph.4.17205.3	529	765	1	78	hypothetical protein Q33_0027 [Lactococcus phage Q33]	"#D9D9D9"
ph.4.17205.4	738	1277	1	179	ssDNA binding protein [Synechococcus phage S-MbCM25]	"#3A58AC"
ph.4.17205.5	1265	1465	1	66	anti-sigma factor [Citrobacter phage Moon]	"#808080"
ph.4.17205.6	1414	1692	1	92	hypothetical protein AB2_56 [Acinetobacter phage IME-AB2]	"#D9D9D9"
ph.4.17205.7	1723	2043	1	106	hypothetical protein [Ralstonia phage RSP15]	"#D9D9D9"
ph.4.17205.8	2088	3335	1	415	ORF005 [Staphylococcus phage 66]	"#808080"
ph.4.17205.9	3354	5672	1	772	DNA-polymerase [Staphylococcus phage 44AHJD]	"#990000"
ph.4.17205.10	5669	6016	-1	115	putative HNH endonuclease [Lactococcus lactis phage P113G]	"#5B8D60"
ph.4.17205.11	6032	6583	-1	183	putative holin [Staphylococcus phage S13']	"#660066"
ph.4.17205.12	6654	8078	-1	474	putative peptide A of multimeric lysin [Enterococcus phage vB_Efae230P-4]	"#000066"
ph.4.17205.13	8104	9879	-1	591	tail protein [Staphylococcus aureus phage P68]	"#336600"
ph.4.17205.14	9939	11021	-1	360	hypothetical protein 65p308 [Aeromonas virus 65]	"#D9D9D9"
ph.4.17205.15	11069	11770	-1	233	NA	"#D9D9D9"
ph.4.17205.16	11774	12808	-1	344	minor capsid protein [Enterococcus phage vB_EfaP_IME195]	"#006666"
ph.4.17205.17	12821	13480	-1	219	lower collar protein [Staphylococcus aureus phage P68]	"#CC6600"
ph.4.17205.18	13480	14442	-1	320	hypothetical protein CPT_Sushi23 [Klebsiella phage Sushi]	"#D9D9D9"
ph.4.17205.19	14495	15643	-1	382	unnamed protein product [Staphylococcus phage S24-1]	"#D9D9D9"
ph.4.17205.20	15643	15804	-1	53	hypothetical protein [Enterococcus phage vB_EfaP_IME199]	"#D9D9D9"
ph.4.17205.21	15817	16125	-1	102	hypothetical protein [Bacillus phage SP-10]	"#D9D9D9"
ph.4.17205.22	16142	16327	-1	61	hypothetical protein TSMG0053 [Halocynthia phage JM-2012]	"#D9D9D9"
ph.4.17205.23	16591	16722	-1	43	NA	"#D9D9D9"
ph.4.17205.24	16837	16998	-1	53	NA	"#D9D9D9"
ph.4.17205.25	16974	17153	-1	59	NA	"#D9D9D9"
ph.4.38892.1	359	538	-1	59	NA	"#D9D9D9"
ph.4.38892.2	539	748	-1	69	hypothetical protein phiLN34_032 [Leuconostoc phage phiLN34]	"#D9D9D9"
ph.4.38892.3	741	959	-1	72	NA	"#D9D9D9"
ph.4.38892.4	960	1193	-1	77	endoribonuclease [Stenotrophomonas phage IME-SM1]	"#808080"
ph.4.38892.5	1269	2438	-1	389	gp27 [Propionibacterium phage PA6]	"#808080"
ph.4.38892.6	2646	3134	-1	162	NA	"#D9D9D9"
ph.4.38892.7	3273	3458	-1	61	hypothetical protein WIVsmall_29 [Mycobacterium phage WIVsmall]	"#D9D9D9"
ph.4.38892.8	3485	3769	-1	94	unnamed protein product [Rhodococcus phage REQ2]	"#D9D9D9"
ph.4.38892.9	4318	6639	1	773	DNA primase [Rhizobium phage RR1-A]	"#808080"
ph.4.38892.10	6672	7850	1	392	gp84 [Mycobacterium phage jaws]	"#808080"
ph.4.38892.11	8016	8525	1	169	hypothetical protein [Streptomyces phage phiCAM]	"#D9D9D9"
ph.4.38892.12	8515	8955	1	146	phage protein Gp19-like protein [Streptococcus phage phi20c]	"#808080"
ph.4.38892.13	8952	9299	1	115	NA	"#D9D9D9"
ph.4.38892.14	9301	9618	1	105	NA	"#D9D9D9"
ph.4.38892.15	9609	9989	1	126	minor structural protein [Staphylococcus phage Ipla88]	"#B1A0C7"
ph.4.38892.16	9991	10557	1	188	putative bacteriophage T4-like lysozyme [Escherichia phage phAPEC8]	"#808080"
ph.4.38892.17	10656	10937	1	93	scaffold prohead core protein [Synechococcus phage S-SSM7]	"#808080"
ph.4.38892.18	10939	11994	1	351	metallopeptidase [Escherichia phage Murica]	"#808080"
ph.4.38892.19	12005	13462	1	485	terminase large subunit [Mycobacterium phage Sheen]	"#00FFFF"
ph.4.38892.20	13765	14328	1	187	putative HNH endonuclease [Bacillus phage BCP8-2]	"#5B8D60"
ph.4.38892.21	15414	16460	1	348	putative phage capsid protein [Streptococcus phage phi20c]	"#006666"
ph.4.38892.22	16511	17089	1	192	major tail protein [Mycobacterium phage Enkosi]	"#336600"
ph.4.38892.23	17197	17481	1	94	NA	"#D9D9D9"
ph.4.38892.24	17478	17774	1	98	NA	"#D9D9D9"
ph.4.38892.25	17777	21973	1	1398	tail tape measure protein [Rhizobium phage vB_RleS_L338C]	"#808080"
ph.4.38892.26	21970	22854	1	294	minor tail subunit [Propionibacterium phage PHL064M01]	"#336600"
ph.4.38892.27	22875	23735	1	286	hypothetical protein SWRG_00200 [Synechococcus phage S-RIM2 R21_2007]	"#D9D9D9"
ph.4.38892.28	23732	24964	1	410	minor tail protein [Arthrobacter phage RAP15]	"#336600"
ph.4.38892.29	24976	27051	1	691	DNA adenine methylase [Synechococcus phage ACG-2014a]	"#948A54"
ph.4.38892.30	27067	27210	1	47	putative holin-like, class II [Escherichia phage K1-ind(2)]	"#660066"
ph.4.38892.31	27345	28430	1	361	lysin [Lactobacillus phage LfeInf]	"#000066"
ph.4.38892.32	28443	28733	1	96	putative terminase protein large subunit [Rhizobium phage RHEph01]	"#00FFFF"
ph.4.38892.33	28846	29244	1	132	NA	"#D9D9D9"
ph.4.38892.34	29285	29647	-1	120	hypothetical protein [Stenotrophomonas phage IME-SM1]	"#D9D9D9"
ph.4.38892.35	29999	30391	-1	130	major capsid protein (endogenous virus) [Clostridium phage phiCT19406C]	"#006666"
ph.4.38892.36	30393	31673	-1	426	SNF2 domain protein [Staphylococcus phage YMC/09/04/R1988]	"#808080"
ph.4.38892.37	32125	33045	-1	306	gp68 [Mycobacterium phage Konstantine]	"#808080"
ph.4.38892.38	33285	33437	1	50	NA	"#D9D9D9"
ph.4.38892.39	33415	33660	-1	81	VRR-NUC domain containing protein [Cellulophaga phage phi123]	"#808080"
ph.4.38892.40	33693	33884	-1	63	hypothetical protein iLP1308_36 [Lactobacillus phage iLp1308]	"#D9D9D9"
ph.4.38892.41	33886	34500	-1	204	NA	"#D9D9D9"
ph.4.38892.42	34719	35312	-1	197	Erf family protein [Bacillus phage phi4B1]	"#808080"
ph.4.38892.43	35316	35528	-1	70	gp35 [Streptococcus phage SM1]	"#808080"
ph.4.38892.44	35521	35838	-1	105	NA	"#D9D9D9"
ph.4.38892.45	36026	36268	1	80	hypothetical protein [Enterococcus phage SAP6]	"#D9D9D9"
ph.4.38892.46	36329	36694	1	121	DUF1825 domain-containing protein [Synechococcus phage ACG-2014i]	"#808080"
ph.4.38892.47	36757	37086	1	109	hypothetical protein [Enterococcus phage ECP3]	"#D9D9D9"
ph.4.38892.48	37146	37403	1	85	hypothetical protein GAP32_302 [Cronobacter phage vB_CsaM_GAP32]	"#D9D9D9"
ph.4.38892.49	37534	38001	1	155	hypothetical protein [Klebsiella phage JD001]	"#D9D9D9"
ph.4.38892.50	38178	38426	1	82	gp6 [Burkholderia phage KS5]	"#808080"
ph.4.38892.51	38514	38729	1	71	hypothetical protein PBI_VELVETEEN_58 [Mycobacterium phage Velveteen]	"#D9D9D9"
ph.5.17133.1	121	498	1	125	NA	"#D9D9D9"
ph.5.17133.2	511	693	1	60	NA	"#D9D9D9"
ph.5.17133.3	701	1921	1	406	unnamed protein product [Staphylococcus phage S24-1]	"#D9D9D9"
ph.5.17133.4	1933	2916	1	327	hypothetical protein PhiS0139_44 [Lactococcus phage 936 group phage PhiS0139]	"#D9D9D9"
ph.5.17133.5	2909	3664	1	251	lower collar protein [Staphylococcus aureus phage P68]	"#CC6600"
ph.5.17133.6	3677	5617	1	646	ORF002 [Staphylococcus phage 66]	"#808080"
ph.5.17133.7	5629	6378	1	249	endolysin [Staphylococcus phage Ipla88]	"#000066"
ph.5.17133.8	6441	7370	1	309	lytic transglycosylase [Bacillus phage SP-15]	"#808080"
ph.5.17133.9	7434	9188	1	584	ORF003 [Staphylococcus phage 66]	"#808080"
ph.5.17133.10	9200	9643	1	147	unnamed protein product [Staphylococcus phage S24-1]	"#D9D9D9"
ph.5.17133.11	9597	11033	1	478	PlyCA [Streptococcus phage C1]	"#808080"
ph.5.17133.12	11154	13433	-1	759	putative DNA polymerase [Staphylococcus phage S13']	"#990000"
ph.5.17133.13	13448	14695	-1	415	ORF005 [Staphylococcus phage 66]	"#808080"
ph.5.17133.14	14717	15229	-1	170	DNA binding antirepressor [Paenibacillus phage Shelly]	"#808080"
ph.5.17133.15	15395	15802	-1	135	primosomal protein I [Acinetobacter phage Ab105-2phi]	"#808080"
ph.5.17133.16	15805	15978	-1	57	terminase large subunit [Listeria phage LP-030-3]	"#00FFFF"
ph.5.17133.17	16033	16401	-1	122	putative PhoH-like protein [Caulobacter phage CcrColossus]	"#808080"
ph.5.17133.18	16423	16647	-1	74	ORF065 [Staphylococcus phage Twort]	"#808080"
ph.5.17133.19	16662	16961	-1	99	putative DNA polymerase [Prochlorococcus phage P-TIM68]	"#D9D9D9"
ph.6.17042.1	1	78	1	25	NA	"#D9D9D9"
ph.6.17042.2	88	390	1	100	NA	"#D9D9D9"
ph.6.17042.3	387	608	1	73	hypothetical protein [Bacillus phage PM1]	"#D9D9D9"
ph.6.17042.4	584	901	1	105	putative endonuclease [Propionibacterium phage PHL152M00]	"#5B8D60"
ph.6.17042.5	972	1346	1	124	gp36 [Mycobacterium phage Goose]	"#808080"
ph.6.17042.6	1343	2797	1	484	terminase large subunit [Mycobacterium phage CloudWang3]	"#00FFFF"
ph.6.17042.7	2881	4074	1	397	portal protein [Arthrobacter phage Jessica]	"#F6324E"
ph.6.17042.8	4071	5708	1	545	gp11 [Mycobacterium phage Optimus]	"#808080"
ph.6.17042.9	5708	6034	1	108	capsid protein [Rhizobium phage vB_RleS_L338C]	"#006666"
ph.6.17042.10	6034	6387	1	117	NA	"#D9D9D9"
ph.6.17042.11	6393	6836	1	147	major tail protein [Arthrobacter phage Jessica]	"#336600"
ph.6.17042.12	6838	7236	1	132	gp9 [Burkholderia virus phi1026b]	"#808080"
ph.6.17042.13	7239	7550	1	103	structural phage protein [Pseudomonas phage YuA]	"#B1A0C7"
ph.6.17042.14	7697	10093	1	798	putative tape measure protein [Propionibacterium phage PHL073M02]	"#808080"
ph.6.17042.15	10090	11349	1	419	NA	"#D9D9D9"
ph.6.17042.16	11352	13061	1	569	NA	"#D9D9D9"
ph.6.17042.17	13075	13773	1	232	endolysin [Lactococcus virus Sl4]	"#000066"
ph.6.17042.18	13770	13982	1	70	holin [Gordonia phage Gmala1]	"#660066"
ph.6.17042.19	13979	14281	1	100	tail fiber protein [Enterococcus phage vB_EfaS_IME196]	"#336600"
ph.6.17042.20	14278	15099	-1	273	tyrosine recombinase XerC [Brevibacillus phage Emery]	"#A3D67C"
ph.6.17042.21	15417	15851	1	144	gp70 [Mycobacterium phage Acadian]	"#808080"
ph.6.17042.22	15851	15991	1	46	NA	"#D9D9D9"
ph.6.17042.23	16462	16710	1	82	hypothetical protein PHELEMICH_49 [Mycobacterium phage Phelemich]	"#D9D9D9"
ph.6.17042.24	16707	16964	1	85	gp5 [Mycobacterium phage Bongo]	"#808080"
ph.6.17042.25	16957	17040	1	27	NA	"#D9D9D9"
ph.6.77498.1	184	2154	-1	656	NA	"#D9D9D9"
ph.6.77498.2	2151	3146	-1	331	NA	"#D9D9D9"
ph.6.77498.3	3139	4128	-1	329	NrdH glutaredoxin [Enterobacteria phage RB16]	"#808080"
ph.6.77498.4	4115	4609	-1	164	hypothetical protein SWZG_00246 [Synechococcus phage S-SKS1]	"#D9D9D9"
ph.6.77498.5	4609	5310	-1	233	NA	"#D9D9D9"
ph.6.77498.6	5314	5982	-1	222	hypothetical protein [Salmonella phage STML-198]	"#D9D9D9"
ph.6.77498.7	5992	6810	-1	272	hypothetical protein [Salmonella phage STML-198]	"#D9D9D9"
ph.6.77498.8	6870	8648	-1	592	NA	"#D9D9D9"
ph.6.77498.9	8688	9845	-1	385	putative homing endonuclease [Klebsiella phage KP27]	"#5B8D60"
ph.6.77498.10	9884	12055	-1	723	NA	"#D9D9D9"
ph.6.77498.11	12052	12339	-1	95	helicase [Cellulophaga phage phi171]	"#4D1C1B"
ph.6.77498.12	12323	15694	-1	1123	putative helicase with intein [Staphylococcus phage S25-4]	"#4D1C1B"
ph.6.77498.13	15751	16119	-1	122	hypothetical protein SEP9_103 [Staphylococcus phage vB_SepS_SEP9]	"#D9D9D9"
ph.6.77498.14	16123	16725	-1	200	hypothetical protein CPXG_00205 [Cyanophage P-RSM6]	"#D9D9D9"
ph.6.77498.15	16728	17093	-1	121	putative Cro-like repressor [Staphylococcus phage PH15]	"#808080"
ph.6.77498.16	17090	17446	-1	118	recombination endonuclease subunit [Synechococcus phage S-PM2]	"#5B8D60"
ph.6.77498.17	17565	17834	-1	89	KTSC domain containing protein [Cellulophaga phage phi193]	"#808080"
ph.6.77498.18	17839	19041	-1	400	putative DHH phosphoesterase protein [Caulobacter virus Magneto]	"#808080"
ph.6.77498.19	19155	19340	-1	61	hypothetical protein VmeM32_00137 [Vibrio phage vB_VmeM-32]	"#D9D9D9"
ph.6.77498.20	19368	19682	-1	104	HNH endonuclease [Lactococcus phage 936 group phage PhiB1127]	"#5B8D60"
ph.6.77498.21	19739	21376	-1	545	chaperonin GroEL [Cellulophaga phage phi401]	"#808080"
ph.6.77498.22	21381	21650	-1	89	NA	"#D9D9D9"
ph.6.77498.23	21708	22895	-1	395	hypothetical protein CPR_C0022 [Clostridium phage phiSM101]	"#D9D9D9"
ph.6.77498.24	23649	23840	1	63	NA	"#D9D9D9"
ph.6.77498.25	23849	24994	-1	381	hypothetical protein Phi4113_116 [Cellulophaga phage phi41_13]	"#D9D9D9"
ph.6.77498.26	24999	25334	-1	111	NA	"#D9D9D9"
ph.6.77498.27	25924	26289	1	121	hypothetical protein Pm5461_213 [Proteus phage vB_PmiM_Pm5461]	"#D9D9D9"
ph.6.77498.28	26302	26646	1	114	holin [Salmonella phage FSL SP-004]	"#660066"
ph.6.77498.29	26696	27013	1	105	hypothetical protein PBI_WANDA_239 [Mycobacterium phage Wanda]	"#D9D9D9"
ph.6.77498.30	27122	27268	1	48	NA	"#D9D9D9"
ph.6.77498.31	27362	27991	1	209	baseplate wedge [Prochlorococcus phage P-SSM4]	"#808080"
ph.6.77498.32	27969	28427	-1	152	translation repressor protein [Vibrio phage vB_VmeM-32]	"#808080"
ph.6.77498.33	29065	29622	1	185	NA	"#D9D9D9"
ph.6.77498.34	29915	30184	1	89	NA	"#D9D9D9"
ph.6.77498.35	30184	30282	1	32	NA	"#D9D9D9"
ph.6.77498.36	30286	30552	1	88	thymidylate synthetase [Synechococcus phage ACG-2014h]	"#808080"
ph.6.77498.37	30571	30897	1	108	DNA ligase [Pseudomonas phage DL62]	"#808080"
ph.6.77498.38	30911	31465	1	184	NA	"#D9D9D9"
ph.6.77498.39	31481	31852	1	123	NA	"#D9D9D9"
ph.6.77498.40	31981	32241	1	86	hypothetical protein [Ralstonia phage RSY1]	"#D9D9D9"
ph.6.77498.41	32246	32515	1	89	NA	"#D9D9D9"
ph.6.77498.42	32515	32958	1	147	hypothetical protein CPAG_00059 [Prochlorococcus phage MED4-184]	"#D9D9D9"
ph.6.77498.43	32958	33191	1	77	NA	"#D9D9D9"
ph.6.77498.44	33194	33481	1	95	unnamed protein product [Escherichia phage vB_EcoP_G7C]	"#D9D9D9"
ph.6.77498.45	33468	33827	1	119	hypothetical protein APCEc01_115 [Escherichia phage APCEc01]	"#D9D9D9"
ph.6.77498.46	33794	34126	1	110	NA	"#D9D9D9"
ph.6.77498.47	34129	34359	1	76	hypothetical protein VPDG_00127 [Vibrio phage henriette 12B8]	"#D9D9D9"
ph.6.77498.48	34346	34525	1	59	unknown [Lactococcus phage ul36.k1]	"#D9D9D9"
ph.6.77498.49	34529	34777	1	82	hypothetical protein ECBP3_0115 [Escherichia phage KBNP1711]	"#D9D9D9"
ph.6.77498.50	34886	35137	1	83	hypothetical protein [Moraxella phage Mcat28]	"#D9D9D9"
ph.6.77498.51	35134	37743	1	869	hypothetical protein [Listeria phage LMTA-34]	"#D9D9D9"
ph.6.77498.52	37836	38180	1	114	hypothetical protein phi_676Z_ORF048 [Staphylococcus phage 676Z]	"#D9D9D9"
ph.6.77498.53	38340	38597	1	85	heat shock protein [Prochlorococcus phage Syn1]	"#808080"
ph.6.77498.54	38594	39982	1	462	NA	"#D9D9D9"
ph.6.77498.55	40084	40359	1	91	histone-like prokaryotic DNA-binding protein family [Bacillus phage SPBc2]	"#808080"
ph.6.77498.56	40349	40759	1	136	NA	"#D9D9D9"
ph.6.77498.57	40710	42020	1	436	hypothetical protein [Listeria phage LMTA-34]	"#D9D9D9"
ph.6.77498.58	42024	42422	1	132	hypothetical protein BMBtpLA_42 [Bacillus phage vB_BtS_BMBtp3]	"#D9D9D9"
ph.6.77498.59	42423	42608	1	61	NA	"#D9D9D9"
ph.6.77498.60	42580	44073	1	497	DNA helicase [Escherichia phage vB_EcoM_112]	"#4D1C1B"
ph.6.77498.61	44077	44361	1	94	hypothetical protein VPBG_00114 [Vibrio phage helene 12B3]	"#D9D9D9"
ph.6.77498.62	44348	45226	1	292	putative 5'-3' exonuclease [Pseudomonas phage vB_PaeP_PAO1_Ab05]	"#808080"
ph.6.77498.63	45287	46531	1	414	XRE-like HTH transcriptional regulator [Sulfitobacter phage pCB2047-C]	"#808080"
ph.6.77498.64	46535	47197	1	220	putative phage protein [Podovirus Lau218]	"#808080"
ph.6.77498.65	47239	47898	1	219	putative terminase DNA packaging enzyme small subunit [Prochlorococcus phage P-TIM68]	"#00FFFF"
ph.6.77498.66	47911	48600	1	229	anti-termination protein N [Enterobacteria phage HK446]	"#808080"
ph.6.77498.67	48628	48843	1	71	hypothetical protein Blue_135 [Bacillus phage Deep Blue]	"#D9D9D9"
ph.6.77498.68	48960	49976	1	338	NA	"#D9D9D9"
ph.6.77498.69	49969	50628	1	219	hypothetical protein Romulus_157 [Staphylococcus phage vB_SauM_Romulus]	"#D9D9D9"
ph.6.77498.70	50625	51359	1	244	Abc2 protein [Enterobacteria phage mEpX2]	"#808080"
ph.6.77498.71	51417	51809	1	130	YopX family protein [Staphylococcus phage Ipla5]	"#808080"
ph.6.77498.72	51806	52018	1	70	NA	"#D9D9D9"
ph.6.77498.73	52133	52384	-1	83	NA	"#D9D9D9"
ph.6.77498.74	52506	64400	-1	3964	NA	"#D9D9D9"
ph.6.77498.75	64406	66577	-1	723	NA	"#D9D9D9"
ph.6.77498.76	66580	69426	-1	948	hypothetical protein ADP64_000026 [Achromobacter phage phiAxp-2]	"#D9D9D9"
ph.6.77498.77	69429	70094	-1	221	similar to internal virion-like protein [Erwinia phage phiEa1H]	"#808080"
ph.6.77498.78	70099	74682	-1	1527	Orf48 [Lactococcus phage bIL285]	"#808080"
ph.6.77498.79	74769	75407	-1	212	endolysin [Pseudomonas phage K5]	"#000066"
ph.6.77498.80	75388	75954	-1	188	NA	"#D9D9D9"
ph.6.77498.81	75944	76561	-1	205	hypothetical protein phiS10_0049 [Streptococcus phage phiS10]	"#D9D9D9"
ph.6.77498.82	76551	77066	-1	171	NA	"#D9D9D9"
ph.70.18531.1	2	244	1	80	hypothetical protein HB2014_38 [Salmonella phage HB-2014]	"#D9D9D9"
ph.70.18531.2	253	696	1	147	DNA methylase [Lactococcus phage phi93]	"#948A54"
ph.70.18531.3	728	943	-1	71	hypothetical protein [Campylobacter virus CP21]	"#D9D9D9"
ph.70.18531.4	1032	1295	1	87	NA	"#D9D9D9"
ph.70.18531.5	1389	1892	-1	167	unnamed protein product [Staphylococcus phage S24-1]	"#D9D9D9"
ph.70.18531.6	1901	2971	-1	356	DNA packaging protein [Enterococcus phage vB_EfaP_IME195]	"#808080"
ph.70.18531.7	2983	4260	-1	425	putative lysin [Streptococcus phage 5093]	"#000066"
ph.70.18531.8	4277	5995	-1	572	hypothetical protein CampHawk_47 [Bacillus phage CampHawk]	"#D9D9D9"
ph.70.18531.9	5997	6149	-1	50	ORF232 [Staphylococcus phage Twort]	"#808080"
ph.70.18531.10	6146	6679	-1	177	NA	"#D9D9D9"
ph.70.18531.11	6669	7478	-1	269	lower collar protein [Bacillus phage PZA]	"#CC6600"
ph.70.18531.12	7471	8400	-1	309	hypothetical protein LfeInf_072 [Lactobacillus phage LfeInf]	"#D9D9D9"
ph.70.18531.13	8411	10591	-1	726	tail protein [Actinomyces virus Av1]	"#336600"
ph.70.18531.14	10662	12413	-1	583	major head protein [Bacillus virus phi29]	"#006666"
ph.70.18531.15	12418	12774	-1	118	hypothetical protein [Bacillus phage SP-10]	"#D9D9D9"
ph.70.18531.16	12951	14411	-1	486	DNA polymerase [Bacillus phage Nf]	"#990000"
ph.70.18531.17	14422	15423	-1	333	NA	"#D9D9D9"
ph.70.18531.18	15533	15982	-1	149	SSB [Bacillus virus GA1]	"#808080"
ph.70.18531.19	16044	16328	-1	94	hypothetical protein [Mycobacterium phage Phlei]	"#D9D9D9"
ph.70.18531.20	16343	16882	-1	179	NA	"#D9D9D9"
ph.70.18531.21	16866	17039	-1	57	RNA ligase 2 [Acinetobacter phage ZZ1]	"#808080"
ph.70.18531.22	17011	17190	-1	59	gp50 [Brochothrix phage BL3]	"#808080"
ph.70.18531.23	17177	17338	-1	53	hypothetical protein SEA_PEPE_78 [Mycobacterium phage Pepe]	"#D9D9D9"
ph.70.18531.24	17379	17516	-1	45	NA	"#D9D9D9"
ph.70.18531.25	17522	17734	-1	70	unnamed protein product [Mycobacterium phage Faith1]	"#D9D9D9"
ph.70.18531.26	17734	17934	-1	66	hypothetical protein Bcp1_198 [Bacillus phage Bcp1]	"#D9D9D9"
ph.70.18531.27	17969	18529	-1	186	Cro protein [Stx2 converting phage I]	"#808080"
ph.72.18300.1	92	304	1	70	Orf63 [Lactococcus phage phiLC3]	"#808080"
ph.72.18300.2	294	545	1	83	hypothetical protein [Bacillus phage vB_BanS-Tsamsa]	"#D9D9D9"
ph.72.18300.3	759	1250	1	163	ssDNA-binding [Lactococcus phage asccphi28]	"#3A58AC"
ph.72.18300.4	1358	1486	1	42	phage head-tail connector [Psychrobacter phage Psymv2]	"#CC6600"
ph.72.18300.5	1490	1831	1	113	NA	"#D9D9D9"
ph.72.18300.6	1833	3293	1	486	hypothetical protein 936_0011 [Lactococcus phage 936]	"#D9D9D9"
ph.72.18300.7	3310	4323	1	337	phage integrase [Puniceispirillum phage HMO-2011]	"#A3D67C"
ph.72.18300.8	4316	5458	1	380	lysin [Lactobacillus phage iLp1308]	"#000066"
ph.72.18300.9	5469	6422	1	317	putative virion stractural protein [Ralstonia phage RSF1]	"#808080"
ph.72.18300.10	6432	7253	1	273	hypothetical protein CROSSROADS_127 [Mycobacterium phage Crossroads]	"#D9D9D9"
ph.72.18300.11	7268	8413	1	381	putative host specificity protein [Streptococcus phage TP-J34]	"#808080"
ph.72.18300.12	8410	9117	1	235	Neck protein [Streptococcus phage CP-7]	"#CC6600"
ph.72.18300.13	9160	11208	1	682	tail protein [Lactococcus phage asccphi28]	"#336600"
ph.72.18300.14	11246	12373	-1	375	endolysin [Lactococcus phage 1358]	"#000066"
ph.72.18300.15	12384	13484	-1	366	NA	"#D9D9D9"
ph.72.18300.16	13468	13854	-1	128	holin [Clostridium phage phi3626]	"#660066"
ph.72.18300.17	13892	14062	-1	56	NA	"#D9D9D9"
ph.72.18300.18	14064	14504	-1	146	hypothetical protein ECBP2_0025 [Escherichia phage ECBP2]	"#D9D9D9"
ph.72.18300.19	14501	16669	-1	722	DNA polymerase [Lactococcus phage asccphi28]	"#990000"
ph.72.18300.20	16694	17197	-1	167	NA	"#D9D9D9"
ph.72.18300.21	17191	17337	-1	48	hypothetical protein PhiG_02 [Lactococcus phage 936 group phage PhiG]	"#D9D9D9"
ph.72.18300.22	17369	17686	-1	105	hypothetical protein T4Tp263 [Enterobacteria phage T4T]	"#D9D9D9"
ph.72.18300.23	17646	17858	-1	70	hypothetical protein TMA_127 [Thermus phage TMA]	"#D9D9D9"
ph.72.18300.24	17866	18066	-1	66	hypothetical protein SEA_SERENITY_32 [Mycobacterium phage Serenity]	"#D9D9D9"
ph.72.18300.25	18069	18209	-1	46	NA	"#D9D9D9"
ph.8.63998.1	2	1000	-1	332	NA	"#D9D9D9"
ph.8.63998.2	1118	2149	-1	343	DNA methyltransferase [Paenibacillus phage Tripp]	"#808080"
ph.8.63998.3	2131	2427	-1	98	NA	"#D9D9D9"
ph.8.63998.4	2424	2663	-1	79	transcriptional regulator [Brevibacillus phage Abouo]	"#808080"
ph.8.63998.5	2950	4053	1	367	NA	"#D9D9D9"
ph.8.63998.6	4096	4437	-1	113	terminase [Mycobacterium phage Serenity]	"#00FFFF"
ph.8.63998.7	4392	4745	-1	117	NA	"#D9D9D9"
ph.8.63998.8	4893	5696	-1	267	hypothetical protein Acj9p199 [Acinetobacter phage Acj9]	"#D9D9D9"
ph.8.63998.9	5894	6700	-1	268	NA	"#D9D9D9"
ph.8.63998.10	6738	7364	-1	208	hypothetical protein SWSG_00191 [Synechococcus phage S-RIM8 A.HR5]	"#D9D9D9"
ph.8.63998.11	7382	7783	-1	133	gp15 tail sheath stabilizer and completion protein [Enterobacter phage CC31]	"#336600"
ph.8.63998.12	8017	8985	1	322	hypothetical protein T548_0041 [Lactococcus phage phiL47]	"#D9D9D9"
ph.8.63998.13	9065	10711	-1	548	NA	"#D9D9D9"
ph.8.63998.14	10846	11316	1	156	hypothetical protein SE25_067 [Listeria phage vB_LmoS_293]	"#D9D9D9"
ph.8.63998.15	11367	12188	1	273	hypothetical protein LP030nr2_027 [Listeria phage LP-030-2]	"#D9D9D9"
ph.8.63998.16	12229	13002	-1	257	hypothetical protein PBI_WANDA_104 [Mycobacterium phage Wanda]	"#D9D9D9"
ph.8.63998.17	13109	13306	-1	65	Hypothetical-Protein | belonging to T4-LIKE GC 821 [Synechococcus phage S-PM2]	"#D9D9D9"
ph.8.63998.18	13530	14342	1	270	gp65 [Mycobacterium phage Troll4]	"#808080"
ph.8.63998.19	14359	15333	1	324	hypothetical protein O1205p05 [Streptococcus phage O1205]	"#D9D9D9"
ph.8.63998.20	15482	16018	1	178	NA	"#D9D9D9"
ph.8.63998.21	16074	16397	-1	107	hypothetical protein phi30c_0056 [Streptococcus phage phi30c]	"#D9D9D9"
ph.8.63998.22	16456	16827	-1	123	putative DnaD protein [Clostridium phage phiCDHM19]	"#808080"
ph.8.63998.23	17016	18902	-1	628	NA	"#D9D9D9"
ph.8.63998.24	18907	19488	-1	193	NA	"#D9D9D9"
ph.8.63998.25	19656	20597	-1	313	putative N-acetylmuramoyl-L-alanine amidase [Peptoclostridium phage phiCDIF1296T]	"#A29E00"
ph.8.63998.26	20590	21435	-1	281	NA	"#D9D9D9"
ph.8.63998.27	21443	22156	-1	237	recombination endonuclease [Synechococcus phage syn9]	"#5B8D60"
ph.8.63998.28	22431	22844	1	137	hypothetical protein SE25_027 [Listeria phage vB_LmoS_293]	"#D9D9D9"
ph.8.63998.29	22925	23158	-1	77	NA	"#D9D9D9"
ph.8.63998.30	23286	24332	-1	348	gp46 recombination endonuclease subunit [Enterobacteria phage RB14]	"#5B8D60"
ph.8.63998.31	24480	26426	-1	648	recombination endonuclease subunit [Enterobacter phage phiEap-3]	"#5B8D60"
ph.8.63998.32	26429	27601	-1	390	recombination endonuclease subunit [Yersinia phage PST]	"#5B8D60"
ph.8.63998.33	27753	28721	-1	322	hypothetical protein [Pseudomonas phage NP3]	"#D9D9D9"
ph.8.63998.34	28891	29310	-1	139	putative thioredoxin/glutaredoxin-like protein [Lactococcus phage P087]	"#808080"
ph.8.63998.35	29988	32240	-1	750	major tail protein extension [Lactococcus phage 936 group phage Phi91127]	"#336600"
ph.8.63998.36	32588	33031	-1	147	NA	"#D9D9D9"
ph.8.63998.37	33339	34961	1	540	hypothetical protein [Moraxella phage Mcat14]	"#D9D9D9"
ph.8.63998.38	35001	35816	1	271	nucleotidyltransferase [Streptomyces phage Jay2Jay]	"#808080"
ph.8.63998.39	35995	37515	1	506	gpre46 combination endonuclease [Synechococcus phage ACG-2014a]	"#5B8D60"
ph.8.63998.40	37508	38602	1	364	NA	"#D9D9D9"
ph.8.63998.41	38599	39552	1	317	NA	"#D9D9D9"
ph.8.63998.42	39670	40647	-1	325	NA	"#D9D9D9"
ph.8.63998.43	40765	42273	-1	502	NA	"#D9D9D9"
ph.8.63998.44	42361	43383	-1	340	NA	"#D9D9D9"
ph.8.63998.45	43770	44918	-1	382	ATPase [Arthrobacter phage Laroye]	"#808080"
ph.8.63998.46	45091	46269	-1	392	baseplate wedge initiator [Klebsiella phage Matisse]	"#808080"
ph.8.63998.47	46414	47040	-1	208	RegA translational repressor protein [Acinetobacter phage Acj61]	"#808080"
ph.8.63998.48	47232	48257	1	341	baseplate wedge [Prochlorococcus phage P-RSM4]	"#808080"
ph.8.63998.49	48300	49241	1	313	UTP-glucose-1-phosphate uridylyltransferase [Bacillus phage SP-15]	"#808080"
ph.8.63998.50	49312	49719	1	135	structural protein [Lactobacillus phage LfeSau]	"#B1A0C7"
ph.8.63998.51	49716	50246	1	176	NA	"#D9D9D9"
ph.8.63998.52	50237	51196	1	319	scaffold prohead core protein [Prochlorococcus phage P-SSM7]	"#808080"
ph.8.63998.53	51193	51909	1	238	NA	"#D9D9D9"
ph.8.63998.54	51925	52389	-1	154	e.4 conserved hypothetical protein [Escherichia phage vB_EcoM_VR7]	"#D9D9D9"
ph.8.63998.55	52391	53104	-1	237	NA	"#D9D9D9"
ph.8.63998.56	53325	54260	-1	311	gp120 [Bacillus virus G]	"#808080"
ph.8.63998.57	54333	55121	-1	262	NA	"#D9D9D9"
ph.8.63998.58	55688	57052	-1	454	NA	"#D9D9D9"
ph.8.63998.59	57429	58640	1	403	hypothetical phage protein [Campylobacter virus CPt10]	"#D9D9D9"
ph.8.63998.60	58809	59948	1	379	hypothetical protein [Enterococcus phage ECP3]	"#D9D9D9"
ph.8.63998.61	59945	60730	1	261	NA	"#D9D9D9"
ph.8.63998.62	60760	61317	-1	185	exonuclease A [Escherichia phage JSE]	"#808080"
ph.8.63998.63	61635	62798	-1	387	hypothetical protein 65p258 [Aeromonas virus 65]	"#D9D9D9"
ph.8.63998.64	62876	63688	-1	270	NA	"#D9D9D9"
ph.8.63998.65	63663	63905	-1	80	NA	"#D9D9D9"
ph.97.14885.1	1	198	-1	65	NA	"#D9D9D9"
ph.97.14885.2	385	807	-1	140	putative Rz protein [Pseudomonas phage PaMx42]	"#808080"
ph.97.14885.3	820	996	-1	58	hypothetical protein PBI_SEVERUS_70 [Mycobacterium phage Severus]	"#D9D9D9"
ph.97.14885.4	993	1283	-1	96	NA	"#D9D9D9"
ph.97.14885.5	1237	1485	-1	82	RecE-like protein [Mycobacterium phage OBUpride]	"#808080"
ph.97.14885.6	1482	1730	-1	82	NA	"#D9D9D9"
ph.97.14885.7	2179	2310	-1	43	NA	"#D9D9D9"
ph.97.14885.8	2307	2423	-1	38	NA	"#D9D9D9"
ph.97.14885.9	2408	2665	-1	85	unnamed protein product [Gordonia phage GTE5]	"#D9D9D9"
ph.97.14885.10	2829	3122	-1	97	tail fiber protein [Enterococcus phage vB_EfaS_IME196]	"#336600"
ph.97.14885.11	3073	3327	-1	84	holin [Mycobacterium phage ZoeJ]	"#660066"
ph.97.14885.12	3324	4016	-1	230	putative endolysin [Lactococcus phage 936]	"#000066"
ph.97.14885.13	4026	4829	-1	267	hypothetical protein KAYACHO_55 [Mycobacterium phage KayaCho]	"#D9D9D9"
ph.97.14885.14	4846	6114	-1	422	hypothetical protein Blue_035 [Bacillus phage Deep Blue]	"#D9D9D9"
ph.97.14885.15	6114	7940	-1	608	tape measure protein [Lactococcus virus Sl4]	"#808080"
ph.97.14885.16	8080	8430	-1	116	hypothetical protein SEA_JESSICA_13 [Arthrobacter phage Jessica]	"#D9D9D9"
ph.97.14885.17	8427	8816	-1	129	DUF646 domain-containing protein [Psychrobacter phage Psymv2]	"#808080"
ph.97.14885.18	8821	9246	-1	141	major tail protein [Arthrobacter phage Jessica]	"#336600"
ph.97.14885.19	9258	9623	-1	121	hypothetical protein SEA_JESSICA_10 [Arthrobacter phage Jessica]	"#D9D9D9"
ph.97.14885.20	9625	9933	-1	102	head-to-tail connector [Arthrobacter phage Muttlie]	"#CC6600"
ph.97.14885.21	9936	11345	-1	469	capsid maturation protease [Arthrobacter phage Jessica]	"#808080"
ph.97.14885.22	11446	12714	-1	422	portal protein [Arthrobacter phage Jessica]	"#F6324E"
ph.97.14885.23	12756	12956	-1	66	hypothetical protein PBI_GAIA_19 [Mycobacterium phage Gaia]	"#D9D9D9"
ph.97.14885.24	12968	14431	-1	487	terminase large subunit [Arthrobacter phage Muttlie]	"#00FFFF"
ph.97.14885.25	14428	14769	-1	113	tail protein [Achromobacter phage phiAxp-2]	"#336600"

## Sheet: tableS3B
Table S4. ph.1.31872 and ph.1.32817 ORFs identity against 9 phages belonging to 987 phage group.
phageName	ORFs	Subject acc.ver	% identity	alignment length	mismatches	gap opens	q. start	q. end	s. start	s. end	evalue	bit score	% positives	query/sbjct frames	pVOG annotation
ph.1.31872	NODE_1_length_31872_cov_135.581324_1	YP_009286858.1	88.8	125	12	1	55	423	165	289	4.23e-77	224	93.6	1/0	VOG4566 putative phage replisome organizer protein [Bacillus phage Gamma isolate d'Herelle]
ph.1.31872	NODE_1_length_31872_cov_135.581324_1	APC45851.1	87.288	118	14	1	70	423	171	287	1.53e-70	207	92.37	1/0	VOG4566 putative phage replisome organizer protein [Bacillus phage Gamma isolate d'Herelle]
ph.1.31872	NODE_1_length_31872_cov_135.581324_1	YP_009289382.1	42.5	80	37	1	211	423	190	269	2.91e-14	60.8	50	1/0	VOG4566 putative phage replisome organizer protein [Bacillus phage Gamma isolate d'Herelle]
ph.1.31872	NODE_1_length_31872_cov_135.581324_1	YP_009785989.1	42.5	80	37	1	211	423	190	269	3.15e-14	60.8	50	1/0	VOG4566 putative phage replisome organizer protein [Bacillus phage Gamma isolate d'Herelle]
ph.1.31872	NODE_1_length_31872_cov_135.581324_1	YP_009280358.1	42.5	80	37	1	211	423	209	288	1.2e-13	59.3	51.25	1/0	VOG4566 putative phage replisome organizer protein [Bacillus phage Gamma isolate d'Herelle]
ph.1.31872	NODE_1_length_31872_cov_135.581324_2	YP_009280359.1	88.846	260	29	0	1	780	1	260	2.3e-166	454	96.54	1/0	VOG0189 DNA replication protein [Shigella phage 75/02 Stx]
ph.1.31872	NODE_1_length_31872_cov_135.581324_2	YP_009286859.1	88.077	260	31	0	1	780	1	260	4.75e-165	451	96.15	1/0	VOG0189 DNA replication protein [Shigella phage 75/02 Stx]
ph.1.31872	NODE_1_length_31872_cov_135.581324_2	AYP29743.1	87.308	260	33	0	1	780	1	260	3.06e-163	446	96.15	1/0	VOG0189 DNA replication protein [Shigella phage 75/02 Stx]
ph.1.31872	NODE_1_length_31872_cov_135.581324_2	YP_009289383.1	86.923	260	34	0	1	780	1	260	7.69e-163	445	96.15	1/0	VOG0189 DNA replication protein [Shigella phage 75/02 Stx]
ph.1.31872	NODE_1_length_31872_cov_135.581324_2	APC45852.1	86.154	260	36	0	1	780	1	260	1.29e-162	444	96.54	1/0	VOG0189 DNA replication protein [Shigella phage 75/02 Stx]
ph.1.31872	NODE_1_length_31872_cov_135.581324_2	AYP29836.1	33.333	261	147	6	64	780	18	273	6.98e-37	125	53.64	1/0	VOG0189 DNA replication protein [Shigella phage 75/02 Stx]
ph.1.31872	NODE_1_length_31872_cov_135.581324_3	YP_009289384.1	92.982	57	4	0	1	171	1	57	3.97e-37	111	98.25	1/0	VOG3430 unknown [Streptococcus phage 5093]
ph.1.31872	NODE_1_length_31872_cov_135.581324_3	YP_009286860.1	92.982	57	4	0	1	171	1	57	5.17e-37	111	98.25	1/0	VOG3430 unknown [Streptococcus phage 5093]
ph.1.31872	NODE_1_length_31872_cov_135.581324_3	AYP29837.1	85	60	9	0	1	180	1	60	2.55e-34	104	90	1/0	VOG3430 unknown [Streptococcus phage 5093]
ph.1.31872	NODE_1_length_31872_cov_135.581324_3	AYR04478.1	81.034	58	11	0	1	174	1	58	2.09e-30	94.7	86.21	1/0	VOG3430 unknown [Streptococcus phage 5093]
ph.1.31872	NODE_1_length_31872_cov_135.581324_3	YP_009280360.1	77.586	58	13	0	1	174	1	58	4.15e-29	91.7	84.48	1/0	VOG3430 unknown [Streptococcus phage 5093]
ph.1.31872	NODE_1_length_31872_cov_135.581324_3	APC45853.1	70	60	18	0	1	180	1	60	1.56e-26	85.1	78.33	1/0	VOG3430 unknown [Streptococcus phage 5093]
ph.1.31872	NODE_1_length_31872_cov_135.581324_3	YP_009289385.1	71.875	32	9	0	79	174	17	48	5.84e-12	48.1	78.12	1/0	VOG3430 unknown [Streptococcus phage 5093]
ph.1.31872	NODE_1_length_31872_cov_135.581324_3	AYP29745.1	71.875	32	9	0	79	174	17	48	6.37e-12	48.1	78.12	1/0	VOG3430 unknown [Streptococcus phage 5093]
ph.1.31872	NODE_1_length_31872_cov_135.581324_4	APC45854.1	94.444	270	13	1	1	810	1	268	6.52e-177	482	96.67	1/0	VOG1309 Bet protein [Escherichia Stx1 converting phage]
ph.1.31872	NODE_1_length_31872_cov_135.581324_4	YP_009289386.1	93.704	270	15	1	1	810	1	268	2.99e-176	480	96.3	1/0	VOG1309 Bet protein [Escherichia Stx1 converting phage]
ph.1.31872	NODE_1_length_31872_cov_135.581324_4	YP_009286861.1	93.333	270	16	1	1	810	1	268	5.66e-176	479	96.3	1/0	VOG1309 Bet protein [Escherichia Stx1 converting phage]
ph.1.31872	NODE_1_length_31872_cov_135.581324_4	YP_009280361.1	95.565	248	11	0	1	744	1	248	1.42e-165	452	97.18	1/0	VOG1309 Bet protein [Escherichia Stx1 converting phage]
ph.1.31872	NODE_1_length_31872_cov_135.581324_4	AYP29745.1	76	25	6	0	1	75	1	25	1.41e-08	43.5	84	1/0	VOG1309 Bet protein [Escherichia Stx1 converting phage]
ph.1.31872	NODE_1_length_31872_cov_135.581324_4	YP_009289385.1	76	25	6	0	1	75	1	25	1.55e-08	43.5	84	1/0	VOG1309 Bet protein [Escherichia Stx1 converting phage]
ph.1.31872	NODE_1_length_31872_cov_135.581324_5	APC45855.1	96.751	277	9	0	1	831	1	277	0	529	98.19	1/0	VOG0186 hypothetical protein clP1_044 [Pediococcus phage clP1]
ph.1.31872	NODE_1_length_31872_cov_135.581324_5	YP_009280362.1	97.112	277	8	0	1	831	1	277	0	527	97.47	1/0	VOG0186 hypothetical protein clP1_044 [Pediococcus phage clP1]
ph.1.31872	NODE_1_length_31872_cov_135.581324_5	YP_009286862.1	95.668	277	12	0	1	831	1	277	0	523	97.47	1/0	VOG0186 hypothetical protein clP1_044 [Pediococcus phage clP1]
ph.1.31872	NODE_1_length_31872_cov_135.581324_6	YP_009289388.1	89.252	214	23	0	1	642	1	214	1.33e-146	400	95.79	1/0	VOG7936 hypothetical protein BASILISK_115 [Bacillus phage Basilisk]
ph.1.31872	NODE_1_length_31872_cov_135.581324_6	YP_009286863.1	88.785	214	24	0	1	642	1	214	1.75e-146	400	95.79	1/0	VOG7936 hypothetical protein BASILISK_115 [Bacillus phage Basilisk]
ph.1.31872	NODE_1_length_31872_cov_135.581324_6	AYP29749.1	86.905	168	22	0	139	642	1	168	8.55e-110	305	95.24	1/0	VOG7936 hypothetical protein BASILISK_115 [Bacillus phage Basilisk]
ph.1.31872	NODE_1_length_31872_cov_135.581324_7	APC45856.1	87.838	148	18	0	1	444	1	148	1.54e-97	271	93.24	1/0	VOG0226 single-stranded binding protein [Pseudoalteromonas phage H105/1]
ph.1.31872	NODE_1_length_31872_cov_135.581324_7	YP_009280363.1	85.135	148	22	0	1	444	1	148	1.3e-94	263	91.22	1/0	VOG0226 single-stranded binding protein [Pseudoalteromonas phage H105/1]
ph.1.31872	NODE_1_length_31872_cov_135.581324_7	YP_009286864.1	86.486	148	20	0	1	444	1	148	1.71e-94	263	90.54	1/0	VOG0226 single-stranded binding protein [Pseudoalteromonas phage H105/1]
ph.1.31872	NODE_1_length_31872_cov_135.581324_8	YP_009286866.1	86.928	153	20	0	1	459	1	153	9.2e-99	275	92.16	1/0	VOG4693 crossover junction endodeoxyribonuclease rusA [Shigella phage 75/02 Stx]
ph.1.31872	NODE_1_length_31872_cov_135.581324_8	APC45857.1	86.275	153	21	0	1	459	1	153	1.04e-98	275	91.5	1/0	VOG4693 crossover junction endodeoxyribonuclease rusA [Shigella phage 75/02 Stx]
ph.1.31872	NODE_1_length_31872_cov_135.581324_9	APC45858.1	88.462	78	9	0	1	234	1	78	2.8e-49	143	92.31	1/0	VOG0655 hypothetical protein T12_24 [Streptococcus phage T12]
ph.1.31872	NODE_1_length_31872_cov_135.581324_9	YP_009286867.1	83.929	56	9	0	67	234	1	56	6.14e-32	99.4	92.86	1/0	VOG0655 hypothetical protein T12_24 [Streptococcus phage T12]
ph.1.31872	NODE_1_length_31872_cov_135.581324_9	YP_009280365.1	76.364	55	13	0	67	231	1	55	8.53e-27	86.3	87.27	1/0	VOG0655 hypothetical protein T12_24 [Streptococcus phage T12]
ph.1.31872	NODE_1_length_31872_cov_135.581324_9	APC45812.1	65.789	38	13	0	121	234	1	38	6.59e-14	53.5	81.58	1/0	VOG0655 hypothetical protein T12_24 [Streptococcus phage T12]
ph.1.31872	NODE_1_length_31872_cov_135.581324_10	YP_009286868.1	78.947	57	12	0	1	171	1	57	1.13e-31	97.8	96.49	1/0	VOG3468 hypothetical protein phiLC3p17 [Lactococcus phage phiLC3]
ph.1.31872	NODE_1_length_31872_cov_135.581324_10	APC45859.1	77.193	57	13	0	1	171	1	57	1.31e-31	97.4	96.49	1/0	VOG3468 hypothetical protein phiLC3p17 [Lactococcus phage phiLC3]
ph.1.31872	NODE_1_length_31872_cov_135.581324_10	APC45813.1	77.193	57	13	0	1	171	1	57	3.03e-31	96.7	96.49	1/0	VOG3468 hypothetical protein phiLC3p17 [Lactococcus phage phiLC3]
ph.1.31872	NODE_1_length_31872_cov_135.581324_11	APC45860.1	85.714	49	7	0	1	147	1	49	3.14e-29	91.3	95.92	1/0	VOG0656
ph.1.31872	NODE_1_length_31872_cov_135.581324_11	YP_009286869.1	78.431	51	11	0	1	153	1	51	1.06e-27	87.4	94.12	1/0	VOG0656
ph.1.31872	NODE_1_length_31872_cov_135.581324_11	APC45814.1	78.431	51	11	0	1	153	1	51	1.76e-27	86.7	94.12	1/0	VOG0656
ph.1.31872	NODE_1_length_31872_cov_135.581324_11	YP_009280368.1	70.588	51	15	0	1	153	1	51	4.42e-24	78.2	90.2	1/0	VOG0656
ph.1.31872	NODE_1_length_31872_cov_135.581324_12	APC45815.1	96.667	30	1	0	1	90	1	30	8.81e-19	63.9	100	1/0	NA
ph.1.31872	NODE_1_length_31872_cov_135.581324_12	AYP29754.1	96.667	30	1	0	1	90	1	30	1.25e-18	63.2	100	1/0	NA
ph.1.31872	NODE_1_length_31872_cov_135.581324_13	YP_009280372.1	65.714	105	33	1	1	315	1	102	1.59e-42	128	82.86	1/0	VOG0657 hypothetical protein [Streptococcus phage Spn1]
ph.1.31872	NODE_1_length_31872_cov_135.581324_13	YP_009286873.1	72.527	91	25	0	31	303	4	94	1.89e-40	123	84.62	1/0	VOG0657 hypothetical protein [Streptococcus phage Spn1]
ph.1.31872	NODE_1_length_31872_cov_135.581324_13	AYP29758.1	73.77	61	16	0	121	303	17	77	2.66e-34	107	86.89	1/0	VOG0657 hypothetical protein [Streptococcus phage Spn1]
ph.1.31872	NODE_1_length_31872_cov_135.581324_13	APC45863.1	78	50	11	0	166	315	1	50	2.22e-28	91.3	94	1/0	VOG0657 hypothetical protein [Streptococcus phage Spn1]
ph.1.31872	NODE_1_length_31872_cov_135.581324_13	APC45820.1	82.5	40	7	0	193	312	1	40	2.4e-22	75.9	92.5	1/0	VOG0657 hypothetical protein [Streptococcus phage Spn1]
ph.1.31872	NODE_1_length_31872_cov_135.581324_15	APC45864.1	74.359	234	60	0	22	723	2	235	3.8e-125	348	82.48	1/0	VOG0658 unknown [Streptococcus phage 5093]
ph.1.31872	NODE_1_length_31872_cov_135.581324_15	APC45821.1	72.222	234	65	0	22	723	2	235	7.92e-121	337	80.34	1/0	VOG0658 unknown [Streptococcus phage 5093]
ph.1.31872	NODE_1_length_31872_cov_135.581324_15	YP_009286874.1	70.085	234	70	0	22	723	2	235	5.1e-120	335	82.05	1/0	VOG0658 unknown [Streptococcus phage 5093]
ph.1.31872	NODE_1_length_31872_cov_135.581324_15	YP_009280373.1	69.658	234	71	0	22	723	2	235	5.53e-118	330	80.77	1/0	VOG0658 unknown [Streptococcus phage 5093]
ph.1.31872	NODE_1_length_31872_cov_135.581324_16	APC45865.1	32.353	136	91	1	4	408	6	141	4.03e-16	63.9	52.21	1/0	VOG0198 transcriptional regulator [Paenibacillus phage HB10c2]
ph.1.31872	NODE_1_length_31872_cov_135.581324_16	YP_009280374.1	32.353	136	91	1	4	408	6	141	5.09e-16	63.5	52.21	1/0	VOG0198 transcriptional regulator [Paenibacillus phage HB10c2]
ph.1.31872	NODE_1_length_31872_cov_135.581324_24	YP_009280330.1	92.152	446	34	1	1	1335	1	446	0	847	96.86	1/0	VOG0720 phage portal protein [Staphylococcus phage phinm2]
ph.1.31872	NODE_1_length_31872_cov_135.581324_24	APC45775.1	91.928	446	35	1	1	1335	1	446	0	846	96.86	1/0	VOG0720 phage portal protein [Staphylococcus phage phinm2]
ph.1.31872	NODE_1_length_31872_cov_135.581324_24	YP_009286830.1	91.928	446	35	1	1	1335	1	446	0	845	96.86	1/0	VOG0720 phage portal protein [Staphylococcus phage phinm2]
ph.1.31872	NODE_1_length_31872_cov_135.581324_24	APC45825.1	91.704	446	36	1	1	1335	1	446	0	844	96.64	1/0	VOG0720 phage portal protein [Staphylococcus phage phinm2]
ph.1.31872	NODE_1_length_31872_cov_135.581324_24	AYP29808.1	91.704	446	36	1	1	1335	1	446	0	843	96.86	1/0	VOG0720 phage portal protein [Staphylococcus phage phinm2]
ph.1.31872	NODE_1_length_31872_cov_135.581324_24	AYP29717.1	91.781	438	35	1	25	1335	1	438	0	828	96.8	1/0	VOG0720 phage portal protein [Staphylococcus phage phinm2]
ph.1.31872	NODE_1_length_31872_cov_135.581324_25	APC45826.1	93.372	347	23	0	1	1041	1	347	0	677	97.12	1/0	VOG4564 phage head morphogenesis protein [Pseudoalteromonas phage H105/1]
ph.1.31872	NODE_1_length_31872_cov_135.581324_25	AYP29718.1	92.507	347	26	0	1	1041	1	347	0	671	96.25	1/0	VOG4564 phage head morphogenesis protein [Pseudoalteromonas phage H105/1]
ph.1.31872	NODE_1_length_31872_cov_135.581324_25	YP_009280331.1	93.372	347	22	1	1	1041	1	346	0	669	96.54	1/0	VOG4564 phage head morphogenesis protein [Pseudoalteromonas phage H105/1]
ph.1.31872	NODE_1_length_31872_cov_135.581324_26	YP_009280332.1	92.424	198	15	0	1	594	1	198	2.01e-115	320	94.44	1/0	VOG10914
ph.1.31872	NODE_1_length_31872_cov_135.581324_26	YP_009289357.1	91.919	198	16	0	1	594	1	198	9.53e-115	318	93.94	1/0	VOG10914
ph.1.31872	NODE_1_length_31872_cov_135.581324_27	YP_009280333.1	90.972	288	25	1	1	864	1	287	0	534	95.49	1/0	VOG0694 phage protein [Streptococcus phage phiBHN167]
ph.1.31872	NODE_1_length_31872_cov_135.581324_27	YP_009785965.1	90.625	288	26	1	1	864	1	287	0	533	95.49	1/0	VOG0694 phage protein [Streptococcus phage phiBHN167]
ph.1.31872	NODE_1_length_31872_cov_135.581324_27	AYP29720.1	90.278	288	27	1	1	864	1	287	0	531	95.49	1/0	VOG0694 phage protein [Streptococcus phage phiBHN167]
ph.1.31872	NODE_1_length_31872_cov_135.581324_28	YP_009286834.1	88.462	52	6	0	1	156	1	52	3.43e-29	92	96.15	1/0	VOG7168 surface protein [Escherichia phage vB_EcoP_SU10]
ph.1.31872	NODE_1_length_31872_cov_135.581324_28	YP_009280334.1	86.538	52	7	0	1	156	1	52	5.94e-29	91.3	96.15	1/0	VOG7168 surface protein [Escherichia phage vB_EcoP_SU10]
ph.1.31872	NODE_1_length_31872_cov_135.581324_28	YP_009289359.1	84.615	52	8	0	1	156	1	52	3.48e-28	89.4	96.15	1/0	VOG7168 surface protein [Escherichia phage vB_EcoP_SU10]
ph.1.31872	NODE_1_length_31872_cov_135.581324_28	AYP29721.1	82.692	52	9	0	1	156	1	52	3.07e-20	69.3	94.23	1/0	VOG7168 surface protein [Escherichia phage vB_EcoP_SU10]
ph.1.31872	NODE_1_length_31872_cov_135.581324_29	APC45830.1	92.727	110	8	0	1	330	1	110	1.23e-72	205	97.27	1/0	VOG4713 hypothetical protein T12_45 [Streptococcus phage T12]
ph.1.31872	NODE_1_length_31872_cov_135.581324_29	YP_009280335.1	91.818	110	9	0	1	330	1	110	9.2e-72	202	96.36	1/0	VOG4713 hypothetical protein T12_45 [Streptococcus phage T12]
ph.1.31872	NODE_1_length_31872_cov_135.581324_29	AYP29722.1	90.909	110	10	0	1	330	1	110	1.44e-71	202	96.36	1/0	VOG4713 hypothetical protein T12_45 [Streptococcus phage T12]
ph.1.31872	NODE_1_length_31872_cov_135.581324_29	YP_009289360.1	90.909	110	10	0	1	330	1	110	1.08e-70	200	95.45	1/0	VOG4713 hypothetical protein T12_45 [Streptococcus phage T12]
ph.1.31872	NODE_1_length_31872_cov_135.581324_30	YP_009280336.1	91.262	103	9	0	1	309	1	103	2.1e-71	201	97.09	1/0	VOG0723 hypothetical protein [Staphylococcus phage phiMR25]
ph.1.31872	NODE_1_length_31872_cov_135.581324_30	APC45831.1	90.291	103	10	0	1	309	1	103	7.68e-71	200	97.09	1/0	VOG0723 hypothetical protein [Staphylococcus phage phiMR25]
ph.1.31872	NODE_1_length_31872_cov_135.581324_31	YP_009280337.1	93.519	108	7	0	1	324	1	108	1.52e-65	187	97.22	1/0	VOG5660 hypothetical protein [Enterococcus phage IMEEF1]
ph.1.31872	NODE_1_length_31872_cov_135.581324_31	APC45832.1	92.593	108	8	0	1	324	1	108	9.1e-65	185	96.3	1/0	VOG5660 hypothetical protein [Enterococcus phage IMEEF1]
ph.1.31872	NODE_1_length_31872_cov_135.581324_32	YP_009280338.1	90.698	129	12	0	1	387	1	129	1.56e-89	249	96.9	1/0	VOG0724 p012 [Rhizobium phage 16-3]
ph.1.31872	NODE_1_length_31872_cov_135.581324_33	YP_009286839.1	94.545	165	9	0	1	495	1	165	2.28e-114	315	95.15	1/0	VOG0799 phage major tail protein [Enterococcus phage phiEf11]
ph.1.31872	NODE_1_length_31872_cov_135.581324_33	YP_009289364.1	93.333	165	11	0	1	495	1	165	2.01e-113	312	94.55	1/0	VOG0799 phage major tail protein [Enterococcus phage phiEf11]
ph.1.31872	NODE_1_length_31872_cov_135.581324_33	YP_009280339.1	92.121	165	13	0	1	495	1	165	8.36e-112	308	93.33	1/0	VOG0799 phage major tail protein [Enterococcus phage phiEf11]
ph.1.31872	NODE_1_length_31872_cov_135.581324_34	APC45835.1	93.966	116	7	0	1	348	1	116	4.86e-78	219	95.69	1/0	VOG0725 similar to phage Spp1 gp17.5 [Staphylococcus phage phiETA]
ph.1.31872	NODE_1_length_31872_cov_135.581324_34	YP_009280340.1	93.966	116	7	0	1	348	1	116	1.41e-77	218	96.55	1/0	VOG0725 similar to phage Spp1 gp17.5 [Staphylococcus phage phiETA]
ph.1.31872	NODE_1_length_31872_cov_135.581324_35	APC45836.1	98.876	89	1	0	1	267	1	89	1.69e-42	127	98.88	1/0	VOG0800
ph.1.31872	NODE_1_length_31872_cov_135.581324_35	YP_009280341.1	97.753	89	2	0	1	267	1	89	2.69e-41	124	97.75	1/0	VOG0800
ph.1.31872	NODE_1_length_31872_cov_135.581324_35	AYR04460.1	96.629	89	3	0	1	267	1	89	1.18e-40	122	97.75	1/0	VOG0800
ph.1.31872	NODE_1_length_31872_cov_135.581324_35	AYP29728.1	96.629	89	3	0	1	267	15	103	1.51e-40	122	97.75	1/0	VOG0800
ph.1.31872	NODE_1_length_31872_cov_135.581324_36	APC45837.1	83.582	737	121	0	1	2211	1	737	0	1155	90.37	1/0	VOG3636
ph.1.31872	NODE_1_length_31872_cov_135.581324_36	AYP29729.1	83.311	737	123	0	1	2211	1	737	0	1153	90.23	1/0	VOG3636
ph.1.31872	NODE_1_length_31872_cov_135.581324_36	YP_009280342.1	49.854	686	292	12	1	1938	1	674	9.31e-173	511	63.85	1/0	VOG3636
ph.1.31872	NODE_1_length_31872_cov_135.581324_36	YP_009280342.1	39.855	552	254	17	604	2211	386	875	8.45e-89	291	53.44	1/0	VOG3636
ph.1.31872	NODE_1_length_31872_cov_135.581324_36	YP_009785974.1	40.476	924	355	22	1	2211	1	916	1.8e-162	486	52.27	1/0	VOG3636
ph.1.31872	NODE_1_length_31872_cov_135.581324_36	YP_009289367.1	40.476	924	355	22	1	2211	1	916	2.18e-162	486	52.38	1/0	VOG3636
ph.1.31872	NODE_1_length_31872_cov_135.581324_36	APC45787.1	45.5	400	144	7	1156	2211	543	916	1.47e-89	294	56.75	1/0	VOG3636
ph.1.31872	NODE_1_length_31872_cov_135.581324_36	APC45787.1	33.197	732	386	17	1	1938	1	715	2.43e-85	282	49.04	1/0	VOG3636
ph.1.31872	NODE_1_length_31872_cov_135.581324_36	APC45787.1	35.714	42	25	1	748	867	706	747	0.042	29.6	61.9	1/0	VOG3636
ph.1.31872	NODE_1_length_31872_cov_135.581324_36	YP_009286842.1	45.5	400	144	7	1156	2211	543	916	1.52e-89	294	56.75	1/0	VOG3636
ph.1.31872	NODE_1_length_31872_cov_135.581324_36	YP_009286842.1	33.197	732	386	17	1	1938	1	715	1.97e-85	283	49.04	1/0	VOG3636
ph.1.31872	NODE_1_length_31872_cov_135.581324_36	YP_009286842.1	35.714	42	25	1	748	867	706	747	0.043	29.6	61.9	1/0	VOG3636
ph.1.31872	NODE_1_length_31872_cov_135.581324_37	APC45838.1	91.304	253	22	0	1	759	1	253	4.73e-177	481	95.65	1/0	VOG0727 putative phage tail protein [Enterococcus phage phiEf11]
ph.1.31872	NODE_1_length_31872_cov_135.581324_37	YP_009286843.1	90.909	253	23	0	1	759	1	253	1.02e-176	479	95.65	1/0	VOG0727 putative phage tail protein [Enterococcus phage phiEf11]
ph.1.31872	NODE_1_length_31872_cov_135.581324_37	YP_009280343.1	90.514	253	24	0	1	759	1	253	4.48e-176	478	95.26	1/0	VOG0727 putative phage tail protein [Enterococcus phage phiEf11]
ph.1.31872	NODE_1_length_31872_cov_135.581324_38	YP_009280344.1	92.527	910	68	0	1	2730	1	910	0	1704	96.59	1/0	VOG4659 hypothetical phage structural protein [Clostridium phage phiCTP1]
ph.1.31872	NODE_1_length_31872_cov_135.581324_38	APC45839.1	92.308	910	70	0	1	2730	1	910	0	1701	96.48	1/0	VOG4659 hypothetical phage structural protein [Clostridium phage phiCTP1]
ph.1.31872	NODE_1_length_31872_cov_135.581324_38	YP_009289369.1	91.538	910	77	0	1	2730	1	910	0	1686	96.04	1/0	VOG4659 hypothetical phage structural protein [Clostridium phage phiCTP1]
ph.1.31872	NODE_1_length_31872_cov_135.581324_38	YP_009785976.1	91.429	910	78	0	1	2730	1	910	0	1684	95.93	1/0	VOG4659 hypothetical phage structural protein [Clostridium phage phiCTP1]
ph.1.31872	NODE_1_length_31872_cov_135.581324_38	YP_009286844.1	91.538	910	77	0	1	2730	1	910	0	1683	95.93	1/0	VOG4659 hypothetical phage structural protein [Clostridium phage phiCTP1]
ph.1.31872	NODE_1_length_31872_cov_135.581324_38	AYP29731.1	91.109	911	80	1	1	2730	1	911	0	1673	95.61	1/0	VOG4659 hypothetical phage structural protein [Clostridium phage phiCTP1]
ph.1.31872	NODE_1_length_31872_cov_135.581324_38	APC45789.1	91.676	901	75	0	28	2730	1	901	0	1668	96.12	1/0	VOG4659 hypothetical phage structural protein [Clostridium phage phiCTP1]
ph.1.31872	NODE_1_length_31872_cov_135.581324_39	YP_009785977.1	89.799	647	66	0	1	1941	1	647	0	1191	94.59	1/0	VOG4683 minor structural protein 4 [Lactococcus phage Tuc2009]
ph.1.31872	NODE_1_length_31872_cov_135.581324_39	APC45790.1	89.954	647	65	0	1	1941	1	647	0	1191	94.59	1/0	VOG4683 minor structural protein 4 [Lactococcus phage Tuc2009]
ph.1.31872	NODE_1_length_31872_cov_135.581324_39	YP_009286845.1	89.799	647	66	0	1	1941	1	647	0	1190	94.59	1/0	VOG4683 minor structural protein 4 [Lactococcus phage Tuc2009]
ph.1.31872	NODE_1_length_31872_cov_135.581324_39	AYP29732.1	89.645	647	67	0	1	1941	1	647	0	1189	94.44	1/0	VOG4683 minor structural protein 4 [Lactococcus phage Tuc2009]
ph.1.31872	NODE_1_length_31872_cov_135.581324_39	YP_009289370.1	89.645	647	67	0	1	1941	1	647	0	1189	94.59	1/0	VOG4683 minor structural protein 4 [Lactococcus phage Tuc2009]
ph.1.31872	NODE_1_length_31872_cov_135.581324_39	APC45840.1	89.49	647	68	0	1	1941	1	647	0	1187	94.44	1/0	VOG4683 minor structural protein 4 [Lactococcus phage Tuc2009]
ph.1.31872	NODE_1_length_31872_cov_135.581324_39	AYP29823.1	89.49	647	68	0	1	1941	1	647	0	1187	94.28	1/0	VOG4683 minor structural protein 4 [Lactococcus phage Tuc2009]
ph.1.31872	NODE_1_length_31872_cov_135.581324_39	YP_009280345.1	89.645	647	67	0	1	1941	1	647	0	1186	94.44	1/0	VOG4683 minor structural protein 4 [Lactococcus phage Tuc2009]
ph.1.31872	NODE_1_length_31872_cov_135.581324_40	YP_009286846.1	97.714	175	4	0	1	525	1	175	3.43e-127	348	99.43	1/0	VOG1710 conserved hypothetical protein [Aeromonas phage PX29]
ph.1.31872	NODE_1_length_31872_cov_135.581324_40	APC45791.1	97.143	175	5	0	1	525	1	175	4.09e-126	345	98.86	1/0	VOG1710 conserved hypothetical protein [Aeromonas phage PX29]
ph.1.31872	NODE_1_length_31872_cov_135.581324_40	YP_009280346.1	96.203	158	6	0	1	474	1	158	2.88e-113	312	98.73	1/0	VOG1710 conserved hypothetical protein [Aeromonas phage PX29]
ph.1.31872	NODE_1_length_31872_cov_135.581324_41	YP_009280347.1	87.838	74	9	0	1	222	1	74	5.28e-45	132	95.95	1/0	VOG0753 phage protein [Bacillus phage phIS3501]
ph.1.31872	NODE_1_length_31872_cov_135.581324_41	APC45792.1	87.838	74	9	0	1	222	1	74	6.15e-45	132	95.95	1/0	VOG0753 phage protein [Bacillus phage phIS3501]
ph.1.31872	NODE_1_length_31872_cov_135.581324_41	YP_009286847.1	86.486	74	10	0	1	222	1	74	2.99e-44	130	94.59	1/0	VOG0753 phage protein [Bacillus phage phIS3501]
ph.1.31872	NODE_1_length_31872_cov_135.581324_42	AYR04467.1	87.671	73	9	0	1	219	1	73	1.09e-45	134	95.89	1/0	VOG0054 putative phage holin [Streptococcus phage phiS10]
ph.1.31872	NODE_1_length_31872_cov_135.581324_42	YP_009289373.1	87.671	73	9	0	1	219	1	73	9e-45	132	94.52	1/0	VOG0054 putative phage holin [Streptococcus phage phiS10]
ph.1.31872	NODE_1_length_31872_cov_135.581324_42	YP_009280348.1	86.301	73	10	0	1	219	1	73	1.18e-44	132	95.89	1/0	VOG0054 putative phage holin [Streptococcus phage phiS10]
ph.1.31872	NODE_1_length_31872_cov_135.581324_42	APC45793.1	86.301	73	10	0	1	219	1	73	2.12e-44	131	94.52	1/0	VOG0054 putative phage holin [Streptococcus phage phiS10]
ph.1.31872	NODE_1_length_31872_cov_135.581324_42	YP_009286848.1	84.932	73	11	0	1	219	1	73	5.86e-44	130	94.52	1/0	VOG0054 putative phage holin [Streptococcus phage phiS10]
ph.1.31872	NODE_1_length_31872_cov_135.581324_42	APC45842.1	76.712	73	17	0	1	219	1	73	2.77e-38	115	87.67	1/0	VOG0054 putative phage holin [Streptococcus phage phiS10]
ph.1.31872	NODE_1_length_31872_cov_135.581324_44	APC45797.1	86.486	111	15	0	1	333	1	111	1.47e-58	169	90.99	1/0	VOG3299 hypothetical protein st5093phage_36 [Streptococcus phage 5093]
ph.1.31872	NODE_1_length_31872_cov_135.581324_44	YP_009280352.1	83.784	111	18	0	1	333	1	111	1.53e-57	167	91.89	1/0	VOG3299 hypothetical protein st5093phage_36 [Streptococcus phage 5093]
ph.1.31872	NODE_1_length_31872_cov_135.581324_45	YP_009280354.1	86.885	183	24	0	1	549	1	183	7.86e-111	307	94.54	1/0	VOG3300
ph.1.31872	NODE_1_length_31872_cov_135.581324_45	APC45799.1	86.339	183	25	0	1	549	1	183	3.05e-102	286	93.44	1/0	VOG3300
ph.1.31872	NODE_1_length_31872_cov_135.581324_50	YP_009280357.1	78.846	52	10	1	1	156	1	51	1.25e-22	74.7	80.77	1/0	VOG0651
ph.1.31872	NODE_1_length_31872_cov_135.581324_50	YP_009785988.1	64	50	18	0	10	159	6	55	6.37e-18	63.2	70	1/0	VOG0651
ph.1.31872	NODE_1_length_31872_cov_135.581324_50	YP_009289381.1	62	50	19	0	10	159	6	55	4.74e-17	60.8	68	1/0	VOG0651
ph.1.31872	NODE_1_length_31872_cov_135.581324_50	AYP29834.1	54.762	42	16	2	1	123	1	40	1.05e-08	39.3	61.9	1/0	VOG0651
ph.1.31872	NODE_1_length_31872_cov_135.581324_50	APC45850.1	63.636	22	8	0	1	66	1	22	1.21e-06	34.3	77.27	1/0	VOG0651
ph.1.31872	NODE_1_length_31872_cov_135.581324_50	APC45802.1	59.091	22	9	0	1	66	1	22	4.7e-05	30	63.64	1/0	VOG0651
ph.1.31872	NODE_1_length_31872_cov_135.581324_51	YP_009286858.1	93.506	154	10	0	1	462	1	154	9.82e-104	293	95.45	1/0	VOG4566 putative phage replisome organizer protein [Bacillus phage Gamma isolate d'Herelle]
ph.1.32817	NODE_1_length_32817_cov_14173.771931_1	YP_009286858.1	88.8	125	12	1	55	423	165	289	4.28e-77	224	93.6	1/0	VOG4566 putative phage replisome organizer protein [Bacillus phage Gamma isolate d'Herelle]
ph.1.32817	NODE_1_length_32817_cov_14173.771931_1	APC45851.1	86.441	118	15	1	70	423	171	287	3.73e-70	206	92.37	1/0	VOG4566 putative phage replisome organizer protein [Bacillus phage Gamma isolate d'Herelle]
ph.1.32817	NODE_1_length_32817_cov_14173.771931_1	YP_009785989.1	42.5	80	37	1	211	423	190	269	2.26e-14	61.2	50	1/0	VOG4566 putative phage replisome organizer protein [Bacillus phage Gamma isolate d'Herelle]
ph.1.32817	NODE_1_length_32817_cov_14173.771931_1	YP_009289382.1	42.5	80	37	1	211	423	190	269	2.26e-14	61.2	50	1/0	VOG4566 putative phage replisome organizer protein [Bacillus phage Gamma isolate d'Herelle]
ph.1.32817	NODE_1_length_32817_cov_14173.771931_1	YP_009280358.1	42.5	80	37	1	211	423	209	288	8.57e-14	59.7	51.25	1/0	VOG4566 putative phage replisome organizer protein [Bacillus phage Gamma isolate d'Herelle]
ph.1.32817	NODE_1_length_32817_cov_14173.771931_2	YP_009280359.1	89.231	260	28	0	1	780	1	260	1.75e-167	457	96.92	1/0	VOG0189 DNA replication protein [Shigella phage 75/02 Stx]
ph.1.32817	NODE_1_length_32817_cov_14173.771931_2	YP_009286859.1	88.462	260	30	0	1	780	1	260	3e-166	454	96.54	1/0	VOG0189 DNA replication protein [Shigella phage 75/02 Stx]
ph.1.32817	NODE_1_length_32817_cov_14173.771931_2	AYP29743.1	87.692	260	32	0	1	780	1	260	1.91e-164	449	96.54	1/0	VOG0189 DNA replication protein [Shigella phage 75/02 Stx]
ph.1.32817	NODE_1_length_32817_cov_14173.771931_2	YP_009289383.1	87.308	260	33	0	1	780	1	260	5.41e-164	448	96.54	1/0	VOG0189 DNA replication protein [Shigella phage 75/02 Stx]
ph.1.32817	NODE_1_length_32817_cov_14173.771931_2	APC45852.1	85.769	260	37	0	1	780	1	260	2.25e-161	441	96.15	1/0	VOG0189 DNA replication protein [Shigella phage 75/02 Stx]
ph.1.32817	NODE_1_length_32817_cov_14173.771931_2	AYP29836.1	32.95	261	148	6	64	780	18	273	1.59e-36	124	53.64	1/0	VOG0189 DNA replication protein [Shigella phage 75/02 Stx]
ph.1.32817	NODE_1_length_32817_cov_14173.771931_3	YP_009289384.1	91.228	57	5	0	1	171	1	57	2.13e-36	110	96.49	1/0	VOG3430 unknown [Streptococcus phage 5093]
ph.1.32817	NODE_1_length_32817_cov_14173.771931_3	YP_009286860.1	91.228	57	5	0	1	171	1	57	2.46e-36	109	96.49	1/0	VOG3430 unknown [Streptococcus phage 5093]
ph.1.32817	NODE_1_length_32817_cov_14173.771931_3	AYP29837.1	83.333	60	10	0	1	180	1	60	1.32e-33	102	88.33	1/0	VOG3430 unknown [Streptococcus phage 5093]
ph.1.32817	NODE_1_length_32817_cov_14173.771931_3	AYR04478.1	81.034	58	11	0	1	174	1	58	8.54e-30	93.2	86.21	1/0	VOG3430 unknown [Streptococcus phage 5093]
ph.1.32817	NODE_1_length_32817_cov_14173.771931_3	YP_009280360.1	77.586	58	13	0	1	174	1	58	1.77e-28	90.1	84.48	1/0	VOG3430 unknown [Streptococcus phage 5093]
ph.1.32817	NODE_1_length_32817_cov_14173.771931_3	APC45853.1	70	60	18	0	1	180	1	60	6.79e-26	83.6	78.33	1/0	VOG3430 unknown [Streptococcus phage 5093]
ph.1.32817	NODE_1_length_32817_cov_14173.771931_3	YP_009289385.1	71.875	32	9	0	79	174	17	48	1.86e-11	46.6	78.12	1/0	VOG3430 unknown [Streptococcus phage 5093]
ph.1.32817	NODE_1_length_32817_cov_14173.771931_3	AYP29745.1	71.875	32	9	0	79	174	17	48	2.13e-11	46.6	78.12	1/0	VOG3430 unknown [Streptococcus phage 5093]
ph.1.32817	NODE_1_length_32817_cov_14173.771931_4	APC45854.1	94.182	275	12	1	1	813	1	275	6.17e-171	467	96.36	1/0	VOG1309 Bet protein [Escherichia Stx1 converting phage]
ph.1.32817	NODE_1_length_32817_cov_14173.771931_4	YP_009289386.1	93.455	275	14	1	1	813	1	275	4.11e-170	464	96	1/0	VOG1309 Bet protein [Escherichia Stx1 converting phage]
ph.1.32817	NODE_1_length_32817_cov_14173.771931_4	YP_009286861.1	93.091	275	15	1	1	813	1	275	9.66e-170	464	96	1/0	VOG1309 Bet protein [Escherichia Stx1 converting phage]
ph.1.32817	NODE_1_length_32817_cov_14173.771931_4	YP_009280361.1	97.083	240	7	0	1	720	1	240	3.97e-162	443	98.33	1/0	VOG1309 Bet protein [Escherichia Stx1 converting phage]
ph.1.32817	NODE_1_length_32817_cov_14173.771931_4	AYP29745.1	80	25	5	0	1	75	1	25	3.42e-09	45.4	88	1/0	VOG1309 Bet protein [Escherichia Stx1 converting phage]
ph.1.32817	NODE_1_length_32817_cov_14173.771931_4	YP_009289385.1	80	25	5	0	1	75	1	25	3.78e-09	45.1	88	1/0	VOG1309 Bet protein [Escherichia Stx1 converting phage]
ph.1.32817	NODE_1_length_32817_cov_14173.771931_5	APC45855.1	96.403	278	10	0	1	834	1	278	0	527	97.84	1/0	VOG0186 hypothetical protein clP1_044 [Pediococcus phage clP1]
ph.1.32817	NODE_1_length_32817_cov_14173.771931_5	YP_009280362.1	96.763	278	9	0	1	834	1	278	0	525	97.12	1/0	VOG0186 hypothetical protein clP1_044 [Pediococcus phage clP1]
ph.1.32817	NODE_1_length_32817_cov_14173.771931_5	YP_009286862.1	95.324	278	13	0	1	834	1	278	0	521	97.12	1/0	VOG0186 hypothetical protein clP1_044 [Pediococcus phage clP1]
ph.1.32817	NODE_1_length_32817_cov_14173.771931_6	YP_009289388.1	89.72	214	22	0	1	642	1	214	3.97e-147	402	94.86	1/0	VOG7936 hypothetical protein BASILISK_115 [Bacillus phage Basilisk]
ph.1.32817	NODE_1_length_32817_cov_14173.771931_6	YP_009286863.1	89.252	214	23	0	1	642	1	214	4.78e-147	401	94.86	1/0	VOG7936 hypothetical protein BASILISK_115 [Bacillus phage Basilisk]
ph.1.32817	NODE_1_length_32817_cov_14173.771931_6	AYP29749.1	88.095	168	20	0	139	642	1	168	1.6e-110	307	94.05	1/0	VOG7936 hypothetical protein BASILISK_115 [Bacillus phage Basilisk]
ph.1.32817	NODE_1_length_32817_cov_14173.771931_7	YP_009280363.1	72.254	173	22	2	1	516	1	148	6.63e-88	248	78.61	1/0	VOG0226 single-stranded binding protein [Pseudoalteromonas phage H105/1]
ph.1.32817	NODE_1_length_32817_cov_14173.771931_7	APC45856.1	72.093	172	24	2	1	516	1	148	6.41e-86	243	78.49	1/0	VOG0226 single-stranded binding protein [Pseudoalteromonas phage H105/1]
ph.1.32817	NODE_1_length_32817_cov_14173.771931_7	YP_009286864.1	72.093	172	24	2	1	516	1	148	1.94e-84	239	77.33	1/0	VOG0226 single-stranded binding protein [Pseudoalteromonas phage H105/1]
ph.1.32817	NODE_1_length_32817_cov_14173.771931_8	APC45857.1	55.333	150	55	2	19	444	8	153	4.49e-56	166	71.33	1/0	VOG4693 crossover junction endodeoxyribonuclease rusA [Shigella phage 75/02 Stx]
ph.1.32817	NODE_1_length_32817_cov_14173.771931_8	YP_009286866.1	54	150	57	2	19	444	8	153	5.76e-53	159	70.67	1/0	VOG4693 crossover junction endodeoxyribonuclease rusA [Shigella phage 75/02 Stx]
ph.1.32817	NODE_1_length_32817_cov_14173.771931_9	APC45858.1	85.897	78	11	0	1	234	1	78	7.47e-48	140	91.03	1/0	VOG0655 hypothetical protein T12_24 [Streptococcus phage T12]
ph.1.32817	NODE_1_length_32817_cov_14173.771931_9	YP_009286867.1	80.357	56	11	0	67	234	1	56	3.94e-30	94.7	89.29	1/0	VOG0655 hypothetical protein T12_24 [Streptococcus phage T12]
ph.1.32817	NODE_1_length_32817_cov_14173.771931_9	YP_009280365.1	74.545	55	14	0	67	231	1	55	1.25e-25	83.6	85.45	1/0	VOG0655 hypothetical protein T12_24 [Streptococcus phage T12]
ph.1.32817	NODE_1_length_32817_cov_14173.771931_9	APC45812.1	65.789	38	13	0	121	234	1	38	1.6e-13	52.4	81.58	1/0	VOG0655 hypothetical protein T12_24 [Streptococcus phage T12]
ph.1.32817	NODE_1_length_32817_cov_14173.771931_10	YP_009286868.1	80.702	57	11	0	1	171	1	57	4.14e-32	99	96.49	1/0	VOG3468 hypothetical protein phiLC3p17 [Lactococcus phage phiLC3]
ph.1.32817	NODE_1_length_32817_cov_14173.771931_10	APC45859.1	78.947	57	12	0	1	171	1	57	4.99e-32	98.6	96.49	1/0	VOG3468 hypothetical protein phiLC3p17 [Lactococcus phage phiLC3]
ph.1.32817	NODE_1_length_32817_cov_14173.771931_10	APC45813.1	78.947	57	12	0	1	171	1	57	1.09e-31	97.8	96.49	1/0	VOG3468 hypothetical protein phiLC3p17 [Lactococcus phage phiLC3]
ph.1.32817	NODE_1_length_32817_cov_14173.771931_11	APC45860.1	87.755	49	6	0	1	147	1	49	8.67e-30	92.4	97.96	1/0	VOG0656
ph.1.32817	NODE_1_length_32817_cov_14173.771931_11	YP_009286869.1	82.353	51	9	0	1	153	1	51	1.8e-28	89.4	94.12	1/0	VOG0656
ph.1.32817	NODE_1_length_32817_cov_14173.771931_11	APC45814.1	82.353	51	9	0	1	153	1	51	2.66e-28	89	94.12	1/0	VOG0656
ph.1.32817	NODE_1_length_32817_cov_14173.771931_11	YP_009280368.1	76.471	51	12	0	1	153	1	51	2.13e-25	81.6	92.16	1/0	VOG0656
ph.1.32817	NODE_1_length_32817_cov_14173.771931_12	APC45816.1	92.949	156	11	0	283	750	1	156	2.54e-111	310	96.15	1/0	VOG6170 methyltransferase [Staphylococcus phage 6ec] - VOG4571
ph.1.32817	NODE_1_length_32817_cov_14173.771931_12	APC45815.1	96.774	62	2	0	1	186	1	62	7.81e-41	128	98.39	1/0	VOG6170 methyltransferase [Staphylococcus phage 6ec] - VOG4571
ph.1.32817	NODE_1_length_32817_cov_14173.771931_12	AYP29754.1	87.879	33	4	0	1	99	1	33	1.49e-16	64.7	93.94	1/0	VOG6170 methyltransferase [Staphylococcus phage 6ec] - VOG4571
ph.1.32817	NODE_1_length_32817_cov_14173.771931_13	YP_009286873.1	71.429	84	24	0	10	261	4	87	1.56e-35	110	86.9	1/0	VOG0657 hypothetical protein [Streptococcus phage Spn1]
ph.1.32817	NODE_1_length_32817_cov_14173.771931_13	YP_009280372.1	65.432	81	28	0	19	261	11	91	4.59e-30	96.7	82.72	1/0	VOG0657 hypothetical protein [Streptococcus phage Spn1]
ph.1.32817	NODE_1_length_32817_cov_14173.771931_13	AYP29758.1	72.222	54	15	0	100	261	17	70	1.07e-29	95.1	90.74	1/0	VOG0657 hypothetical protein [Streptococcus phage Spn1]
ph.1.32817	NODE_1_length_32817_cov_14173.771931_13	APC45863.1	89.744	39	4	0	145	261	1	39	1.23e-23	79	97.44	1/0	VOG0657 hypothetical protein [Streptococcus phage Spn1]
ph.1.32817	NODE_1_length_32817_cov_14173.771931_13	APC45820.1	86.667	30	4	0	172	261	1	30	2.77e-16	60.1	96.67	1/0	VOG0657 hypothetical protein [Streptococcus phage Spn1]
ph.1.32817	NODE_1_length_32817_cov_14173.771931_15	APC45864.1	72.222	234	65	0	22	723	2	235	1.99e-120	336	81.2	1/0	VOG0658 unknown [Streptococcus phage 5093]
ph.1.32817	NODE_1_length_32817_cov_14173.771931_15	YP_009286874.1	67.949	234	75	0	22	723	2	235	1.64e-115	323	80.34	1/0	VOG0658 unknown [Streptococcus phage 5093]
ph.1.32817	NODE_1_length_32817_cov_14173.771931_15	APC45821.1	69.231	234	72	0	22	723	2	235	1.11e-114	322	79.06	1/0	VOG0658 unknown [Streptococcus phage 5093]
ph.1.32817	NODE_1_length_32817_cov_14173.771931_15	YP_009280373.1	67.521	234	76	0	22	723	2	235	7.01e-114	320	79.49	1/0	VOG0658 unknown [Streptococcus phage 5093]
ph.1.32817	NODE_1_length_32817_cov_14173.771931_16	APC45865.1	32.773	119	79	1	55	408	23	141	1.34e-15	62.8	51.26	1/0	VOG0198 transcriptional regulator [Paenibacillus phage HB10c2]
ph.1.32817	NODE_1_length_32817_cov_14173.771931_16	YP_009280374.1	32.773	119	79	1	55	408	23	141	1.62e-15	62.4	51.26	1/0	VOG0198 transcriptional regulator [Paenibacillus phage HB10c2]
ph.1.32817	NODE_1_length_32817_cov_14173.771931_19	YP_009280327.1	74.074	27	7	0	325	405	133	159	3.6e-08	43.1	92.59	1/0	VOG0796 phage terminase small subunit [Pseudoalteromonas phage H105/1]
ph.1.32817	NODE_1_length_32817_cov_14173.771931_20	APC45774.1	97.582	455	11	0	1	1365	1	455	0	929	98.68	1/0	VOG7407 intein-containing putative terminase large subunit precursor [Caulobacter phage CcrColossus]
ph.1.32817	NODE_1_length_32817_cov_14173.771931_20	YP_009286829.1	97.582	455	11	0	1	1365	1	455	0	929	98.68	1/0	VOG7407 intein-containing putative terminase large subunit precursor [Caulobacter phage CcrColossus]
ph.1.32817	NODE_1_length_32817_cov_14173.771931_20	YP_009289354.1	97.363	455	12	0	1	1365	1	455	0	928	98.46	1/0	VOG7407 intein-containing putative terminase large subunit precursor [Caulobacter phage CcrColossus]
ph.1.32817	NODE_1_length_32817_cov_14173.771931_20	YP_009280329.1	95.263	380	18	0	226	1365	1	380	0	735	97.11	1/0	VOG7407 intein-containing putative terminase large subunit precursor [Caulobacter phage CcrColossus]
ph.1.32817	NODE_1_length_32817_cov_14173.771931_20	APC45824.1	95.946	370	15	0	256	1365	1	370	0	721	97.84	1/0	VOG7407 intein-containing putative terminase large subunit precursor [Caulobacter phage CcrColossus]
ph.1.32817	NODE_1_length_32817_cov_14173.771931_20	APC45823.1	70.37	54	16	0	22	183	11	64	3.69e-24	88.6	83.33	1/0	VOG7407 intein-containing putative terminase large subunit precursor [Caulobacter phage CcrColossus]
ph.1.32817	NODE_1_length_32817_cov_14173.771931_20	YP_009280328.1	70.37	54	16	0	22	183	11	64	4.64e-24	88.2	83.33	1/0	VOG7407 intein-containing putative terminase large subunit precursor [Caulobacter phage CcrColossus]
ph.1.32817	NODE_1_length_32817_cov_14173.771931_21	YP_009280330.1	92.152	446	34	1	1	1335	1	446	0	845	96.64	1/0	VOG0720 phage portal protein [Staphylococcus phage phinm2]
ph.1.32817	NODE_1_length_32817_cov_14173.771931_21	APC45775.1	91.928	446	35	1	1	1335	1	446	0	844	96.64	1/0	VOG0720 phage portal protein [Staphylococcus phage phinm2]
ph.1.32817	NODE_1_length_32817_cov_14173.771931_21	YP_009286830.1	91.928	446	35	1	1	1335	1	446	0	844	96.64	1/0	VOG0720 phage portal protein [Staphylococcus phage phinm2]
ph.1.32817	NODE_1_length_32817_cov_14173.771931_21	APC45825.1	91.704	446	36	1	1	1335	1	446	0	842	96.41	1/0	VOG0720 phage portal protein [Staphylococcus phage phinm2]
ph.1.32817	NODE_1_length_32817_cov_14173.771931_21	AYP29808.1	91.704	446	36	1	1	1335	1	446	0	842	96.64	1/0	VOG0720 phage portal protein [Staphylococcus phage phinm2]
ph.1.32817	NODE_1_length_32817_cov_14173.771931_21	AYP29717.1	91.781	438	35	1	25	1335	1	438	0	825	96.58	1/0	VOG0720 phage portal protein [Staphylococcus phage phinm2]
ph.1.32817	NODE_1_length_32817_cov_14173.771931_22	APC45826.1	92.754	345	25	0	1	1035	1	345	0	668	96.52	1/0	VOG4564 phage head morphogenesis protein [Pseudoalteromonas phage H105/1]
ph.1.32817	NODE_1_length_32817_cov_14173.771931_22	YP_009280331.1	93.043	345	23	1	1	1035	1	344	0	662	95.94	1/0	VOG4564 phage head morphogenesis protein [Pseudoalteromonas phage H105/1]
ph.1.32817	NODE_1_length_32817_cov_14173.771931_22	AYP29718.1	91.594	345	29	0	1	1035	1	345	0	659	95.65	1/0	VOG4564 phage head morphogenesis protein [Pseudoalteromonas phage H105/1]
ph.1.32817	NODE_1_length_32817_cov_14173.771931_25	YP_009280332.1	91.414	198	17	0	1	594	1	198	2.42e-127	350	93.94	1/0	VOG10914
ph.1.32817	NODE_1_length_32817_cov_14173.771931_25	YP_009289357.1	90.909	198	18	0	1	594	1	198	1.45e-126	348	93.43	1/0	VOG10914
ph.1.32817	NODE_1_length_32817_cov_14173.771931_26	YP_009280333.1	90.625	288	26	1	1	864	1	287	0	533	95.14	1/0	VOG0694 phage protein [Streptococcus phage phiBHN167]
ph.1.32817	NODE_1_length_32817_cov_14173.771931_26	YP_009785965.1	90.278	288	27	1	1	864	1	287	0	531	95.14	1/0	VOG0694 phage protein [Streptococcus phage phiBHN167]
ph.1.32817	NODE_1_length_32817_cov_14173.771931_26	AYP29720.1	89.931	288	28	1	1	864	1	287	0	530	95.14	1/0	VOG0694 phage protein [Streptococcus phage phiBHN167]
ph.1.32817	NODE_1_length_32817_cov_14173.771931_27	YP_009286834.1	88.462	52	6	0	1	156	1	52	3.43e-29	92	96.15	1/0	VOG7168 surface protein [Escherichia phage vB_EcoP_SU10]
ph.1.32817	NODE_1_length_32817_cov_14173.771931_27	YP_009280334.1	86.538	52	7	0	1	156	1	52	5.94e-29	91.3	96.15	1/0	VOG7168 surface protein [Escherichia phage vB_EcoP_SU10]
ph.1.32817	NODE_1_length_32817_cov_14173.771931_27	YP_009289359.1	84.615	52	8	0	1	156	1	52	3.48e-28	89.4	96.15	1/0	VOG7168 surface protein [Escherichia phage vB_EcoP_SU10]
ph.1.32817	NODE_1_length_32817_cov_14173.771931_27	AYP29721.1	82.692	52	9	0	1	156	1	52	3.07e-20	69.3	94.23	1/0	VOG7168 surface protein [Escherichia phage vB_EcoP_SU10]
ph.1.32817	NODE_1_length_32817_cov_14173.771931_28	APC45830.1	92.727	110	8	0	1	330	1	110	1.23e-72	205	97.27	1/0	VOG4713 hypothetical protein T12_45 [Streptococcus phage T12]
ph.1.32817	NODE_1_length_32817_cov_14173.771931_28	YP_009280335.1	91.818	110	9	0	1	330	1	110	9.2e-72	202	96.36	1/0	VOG4713 hypothetical protein T12_45 [Streptococcus phage T12]
ph.1.32817	NODE_1_length_32817_cov_14173.771931_28	AYP29722.1	90.909	110	10	0	1	330	1	110	1.44e-71	202	96.36	1/0	VOG4713 hypothetical protein T12_45 [Streptococcus phage T12]
ph.1.32817	NODE_1_length_32817_cov_14173.771931_28	YP_009289360.1	90.909	110	10	0	1	330	1	110	1.08e-70	200	95.45	1/0	VOG4713 hypothetical protein T12_45 [Streptococcus phage T12]
ph.1.32817	NODE_1_length_32817_cov_14173.771931_29	YP_009280336.1	91.262	103	9	0	1	309	1	103	2.1e-71	201	97.09	1/0	VOG0723 hypothetical protein [Staphylococcus phage phiMR25]
ph.1.32817	NODE_1_length_32817_cov_14173.771931_29	APC45831.1	90.291	103	10	0	1	309	1	103	7.68e-71	200	97.09	1/0	VOG0723 hypothetical protein [Staphylococcus phage phiMR25]
ph.1.32817	NODE_1_length_32817_cov_14173.771931_30	YP_009280337.1	93.519	108	7	0	1	324	1	108	1.52e-65	187	97.22	1/0	VOG5660 hypothetical protein [Enterococcus phage IMEEF1]
ph.1.32817	NODE_1_length_32817_cov_14173.771931_30	APC45832.1	92.593	108	8	0	1	324	1	108	9.1e-65	185	96.3	1/0	VOG5660 hypothetical protein [Enterococcus phage IMEEF1]
ph.1.32817	NODE_1_length_32817_cov_14173.771931_31	YP_009280338.1	90.698	129	12	0	1	387	1	129	1.56e-89	249	96.9	1/0	VOG0724 p012 [Rhizobium phage 16-3]
ph.1.32817	NODE_1_length_32817_cov_14173.771931_32	YP_009286839.1	94.545	165	9	0	1	495	1	165	1.83e-114	315	95.15	1/0	VOG0799 phage major tail protein [Enterococcus phage phiEf11]
ph.1.32817	NODE_1_length_32817_cov_14173.771931_32	YP_009289364.1	93.333	165	11	0	1	495	1	165	1.71e-113	313	94.55	1/0	VOG0799 phage major tail protein [Enterococcus phage phiEf11]
ph.1.32817	NODE_1_length_32817_cov_14173.771931_32	YP_009280339.1	92.121	165	13	0	1	495	1	165	7.25e-112	308	93.33	1/0	VOG0799 phage major tail protein [Enterococcus phage phiEf11]
ph.1.32817	NODE_1_length_32817_cov_14173.771931_33	APC45835.1	95.69	116	5	0	1	348	1	116	7.77e-79	221	97.41	1/0	VOG0725 similar to phage Spp1 gp17.5 [Staphylococcus phage phiETA]
ph.1.32817	NODE_1_length_32817_cov_14173.771931_33	YP_009280340.1	94.828	116	6	0	1	348	1	116	2.02e-77	218	96.55	1/0	VOG0725 similar to phage Spp1 gp17.5 [Staphylococcus phage phiETA]
ph.1.32817	NODE_1_length_32817_cov_14173.771931_34	APC45836.1	93.258	89	6	0	1	267	1	89	6.61e-40	120	96.63	1/0	VOG0800
ph.1.32817	NODE_1_length_32817_cov_14173.771931_34	YP_009280341.1	92.135	89	7	0	1	267	1	89	5.92e-39	118	95.51	1/0	VOG0800
ph.1.32817	NODE_1_length_32817_cov_14173.771931_34	AYR04460.1	91.011	89	8	0	1	267	1	89	2.75e-38	116	95.51	1/0	VOG0800
ph.1.32817	NODE_1_length_32817_cov_14173.771931_34	AYP29728.1	91.011	89	8	0	1	267	15	103	3.83e-38	117	95.51	1/0	VOG0800
ph.1.32817	NODE_1_length_32817_cov_14173.771931_35	APC45837.1	78.672	783	121	3	1	2349	1	737	0	1103	84.04	1/0	VOG4545 phage tail tape measure protein [Pseudoalteromonas phage H105/1]
ph.1.32817	NODE_1_length_32817_cov_14173.771931_35	AYP29729.1	78.416	783	123	3	1	2349	1	737	0	1100	83.91	1/0	VOG4545 phage tail tape measure protein [Pseudoalteromonas phage H105/1]
ph.1.32817	NODE_1_length_32817_cov_14173.771931_35	APC45787.1	49.403	921	323	18	1	2349	1	916	0	650	59.17	1/0	VOG4545 phage tail tape measure protein [Pseudoalteromonas phage H105/1]
ph.1.32817	NODE_1_length_32817_cov_14173.771931_35	YP_009785974.1	49.294	921	324	18	1	2349	1	916	0	649	59.07	1/0	VOG4545 phage tail tape measure protein [Pseudoalteromonas phage H105/1]
ph.1.32817	NODE_1_length_32817_cov_14173.771931_35	YP_009286842.1	49.294	921	324	18	1	2349	1	916	0	648	59.07	1/0	VOG4545 phage tail tape measure protein [Pseudoalteromonas phage H105/1]
ph.1.32817	NODE_1_length_32817_cov_14173.771931_35	YP_009289367.1	49.186	921	325	18	1	2349	1	916	0	645	59.07	1/0	VOG4545 phage tail tape measure protein [Pseudoalteromonas phage H105/1]
ph.1.32817	NODE_1_length_32817_cov_14173.771931_35	YP_009280342.1	43.852	732	313	14	1	2076	1	674	8.01e-146	443	58.06	1/0	VOG4545 phage tail tape measure protein [Pseudoalteromonas phage H105/1]
ph.1.32817	NODE_1_length_32817_cov_14173.771931_35	YP_009280342.1	55.346	318	132	3	1405	2349	565	875	1.01e-92	303	65.41	1/0	VOG4545 phage tail tape measure protein [Pseudoalteromonas phage H105/1]
ph.1.32817	NODE_1_length_32817_cov_14173.771931_36	APC45838.1	91.7	253	21	0	1	759	1	253	1.06e-178	484	96.44	1/0	VOG0727 putative phage tail protein [Enterococcus phage phiEf11]
ph.1.32817	NODE_1_length_32817_cov_14173.771931_36	YP_009286843.1	91.304	253	22	0	1	759	1	253	3.76e-178	483	96.44	1/0	VOG0727 putative phage tail protein [Enterococcus phage phiEf11]
ph.1.32817	NODE_1_length_32817_cov_14173.771931_36	YP_009280343.1	90.909	253	23	0	1	759	1	253	1.4e-177	482	96.05	1/0	VOG0727 putative phage tail protein [Enterococcus phage phiEf11]
ph.1.32817	NODE_1_length_32817_cov_14173.771931_37	APC45839.1	91.186	919	72	1	1	2757	1	910	0	1715	94.99	1/0	VOG4659 hypothetical phage structural protein [Clostridium phage phiCTP1]
ph.1.32817	NODE_1_length_32817_cov_14173.771931_37	YP_009280344.1	91.186	919	72	1	1	2757	1	910	0	1714	94.89	1/0	VOG4659 hypothetical phage structural protein [Clostridium phage phiCTP1]
ph.1.32817	NODE_1_length_32817_cov_14173.771931_37	YP_009289369.1	90.424	919	79	1	1	2757	1	910	0	1701	94.56	1/0	VOG4659 hypothetical phage structural protein [Clostridium phage phiCTP1]
ph.1.32817	NODE_1_length_32817_cov_14173.771931_37	YP_009286844.1	90.424	919	79	1	1	2757	1	910	0	1698	94.45	1/0	VOG4659 hypothetical phage structural protein [Clostridium phage phiCTP1]
ph.1.32817	NODE_1_length_32817_cov_14173.771931_37	YP_009785976.1	90.316	919	80	1	1	2757	1	910	0	1698	94.45	1/0	VOG4659 hypothetical phage structural protein [Clostridium phage phiCTP1]
ph.1.32817	NODE_1_length_32817_cov_14173.771931_37	AYP29731.1	90	920	82	2	1	2757	1	911	0	1687	94.13	1/0	VOG4659 hypothetical phage structural protein [Clostridium phage phiCTP1]
ph.1.32817	NODE_1_length_32817_cov_14173.771931_37	APC45789.1	90.549	910	77	1	28	2757	1	901	0	1685	94.62	1/0	VOG4659 hypothetical phage structural protein [Clostridium phage phiCTP1]
ph.1.32817	NODE_1_length_32817_cov_14173.771931_38	APC45790.1	37.333	150	86	4	1	426	1	150	3.13e-15	72	53.33	1/0	VOG4683 minor structural protein 4 [Lactococcus phage Tuc2009]
ph.1.32817	NODE_1_length_32817_cov_14173.771931_38	YP_009280345.1	36.667	150	87	4	1	426	1	150	3.3e-15	72	53.33	1/0	VOG4683 minor structural protein 4 [Lactococcus phage Tuc2009]
ph.1.32817	NODE_1_length_32817_cov_14173.771931_38	YP_009286845.1	36.667	150	87	4	1	426	1	150	1.38e-14	70.1	52.67	1/0	VOG4683 minor structural protein 4 [Lactococcus phage Tuc2009]
ph.1.32817	NODE_1_length_32817_cov_14173.771931_38	YP_009785977.1	36.667	150	87	4	1	426	1	150	1.39e-14	70.1	52.67	1/0	VOG4683 minor structural protein 4 [Lactococcus phage Tuc2009]
ph.1.32817	NODE_1_length_32817_cov_14173.771931_38	YP_009289370.1	36.667	150	87	4	1	426	1	150	1.42e-14	70.1	52.67	1/0	VOG4683 minor structural protein 4 [Lactococcus phage Tuc2009]
ph.1.32817	NODE_1_length_32817_cov_14173.771931_38	AYP29823.1	36.667	150	87	4	1	426	1	150	1.61e-14	69.7	52.67	1/0	VOG4683 minor structural protein 4 [Lactococcus phage Tuc2009]
ph.1.32817	NODE_1_length_32817_cov_14173.771931_38	AYP29732.1	36.667	150	87	4	1	426	1	150	1.65e-14	69.7	52.67	1/0	VOG4683 minor structural protein 4 [Lactococcus phage Tuc2009]
ph.1.32817	NODE_1_length_32817_cov_14173.771931_38	APC45840.1	36	150	88	4	1	426	1	150	4.94e-14	68.2	53.33	1/0	VOG4683 minor structural protein 4 [Lactococcus phage Tuc2009]
ph.1.32817	NODE_1_length_32817_cov_14173.771931_39	APC45792.1	87.838	74	9	0	1	222	1	74	9.44e-45	132	95.95	1/0	VOG0753 phage protein [Bacillus phage phIS3501]
ph.1.32817	NODE_1_length_32817_cov_14173.771931_39	YP_009280347.1	87.838	74	9	0	1	222	1	74	1.01e-44	132	95.95	1/0	VOG0753 phage protein [Bacillus phage phIS3501]
ph.1.32817	NODE_1_length_32817_cov_14173.771931_39	YP_009286847.1	86.486	74	10	0	1	222	1	74	2.93e-44	130	94.59	1/0	VOG0753 phage protein [Bacillus phage phIS3501]
ph.1.32817	NODE_1_length_32817_cov_14173.771931_40	AYR04467.1	89.041	73	8	0	1	219	1	73	5.66e-46	135	95.89	1/0	VOG0054 putative phage holin [Streptococcus phage phiS10]
ph.1.32817	NODE_1_length_32817_cov_14173.771931_40	YP_009280348.1	87.671	73	9	0	1	219	1	73	7.15e-45	132	95.89	1/0	VOG0054 putative phage holin [Streptococcus phage phiS10]
ph.1.32817	NODE_1_length_32817_cov_14173.771931_40	YP_009289373.1	87.671	73	9	0	1	219	1	73	9.4e-45	132	94.52	1/0	VOG0054 putative phage holin [Streptococcus phage phiS10]
ph.1.32817	NODE_1_length_32817_cov_14173.771931_40	APC45793.1	87.671	73	9	0	1	219	1	73	1.26e-44	131	94.52	1/0	VOG0054 putative phage holin [Streptococcus phage phiS10]
ph.1.32817	NODE_1_length_32817_cov_14173.771931_40	YP_009286848.1	86.301	73	10	0	1	219	1	73	3.1e-44	130	94.52	1/0	VOG0054 putative phage holin [Streptococcus phage phiS10]
ph.1.32817	NODE_1_length_32817_cov_14173.771931_40	APC45842.1	78.082	73	16	0	1	219	1	73	1.5e-38	116	87.67	1/0	VOG0054 putative phage holin [Streptococcus phage phiS10]
ph.1.32817	NODE_1_length_32817_cov_14173.771931_41	APC45794.1	38.125	160	81	8	25	453	8	166	3.18e-19	79	50.62	1/0	VOG9502 putative phage lysin [Streptococcus phage phiS10]
ph.1.32817	NODE_1_length_32817_cov_14173.771931_41	APC45843.1	38.272	162	82	7	25	459	8	168	5.5e-19	78.2	49.38	1/0	VOG9502 putative phage lysin [Streptococcus phage phiS10]
ph.1.32817	NODE_1_length_32817_cov_14173.771931_41	YP_009280349.1	38.125	160	81	8	25	453	8	166	8.15e-19	77.8	51.25	1/0	VOG9502 putative phage lysin [Streptococcus phage phiS10]
ph.1.32817	NODE_1_length_32817_cov_14173.771931_41	AYR04468.1	38.125	160	81	8	25	453	8	166	2.92e-18	76.3	50	1/0	VOG9502 putative phage lysin [Streptococcus phage phiS10]
ph.1.32817	NODE_1_length_32817_cov_14173.771931_41	YP_009289374.1	36.875	160	83	7	25	453	8	166	7.98e-18	74.7	48.12	1/0	VOG9502 putative phage lysin [Streptococcus phage phiS10]
ph.1.32817	NODE_1_length_32817_cov_14173.771931_41	YP_009785981.1	36.25	160	84	7	25	453	8	166	1.28e-17	74.3	48.75	1/0	VOG9502 putative phage lysin [Streptococcus phage phiS10]
ph.1.32817	NODE_1_length_32817_cov_14173.771931_41	YP_009286849.1	36.25	160	84	8	25	453	8	166	2.08e-17	73.6	50	1/0	VOG9502 putative phage lysin [Streptococcus phage phiS10]
ph.1.32817	NODE_1_length_32817_cov_14173.771931_41	AYP29736.1	36.25	160	84	8	25	453	8	166	2.47e-17	73.6	50	1/0	VOG9502 putative phage lysin [Streptococcus phage phiS10]
ph.1.32817	NODE_1_length_32817_cov_14173.771931_42	APC45797.1	87.387	111	14	0	1	333	1	111	2.99e-59	171	91.89	1/0	VOG3299 hypothetical protein st5093phage_36 [Streptococcus phage 5093]
ph.1.32817	NODE_1_length_32817_cov_14173.771931_42	YP_009280352.1	84.685	111	17	0	1	333	1	111	2.59e-58	169	92.79	1/0	VOG3299 hypothetical protein st5093phage_36 [Streptococcus phage 5093]
ph.1.32817	NODE_1_length_32817_cov_14173.771931_43	YP_009280354.1	85.792	183	26	0	1	549	1	183	1.15e-109	304	94.54	1/0	VOG3299 hypothetical protein st5093phage_36 [Streptococcus phage 5093]
ph.1.32817	NODE_1_length_32817_cov_14173.771931_43	APC45799.1	86.339	183	25	0	1	549	1	183	2.35e-102	286	93.44	1/0	VOG3300
ph.1.32817	NODE_1_length_32817_cov_14173.771931_46	YP_009280357.1	78.846	52	10	1	1	156	1	51	1.06e-22	74.7	80.77	1/0	VOG0651
ph.1.32817	NODE_1_length_32817_cov_14173.771931_46	YP_009785988.1	64	50	18	0	10	159	6	55	5.34e-18	63.2	70	1/0	VOG0651
ph.1.32817	NODE_1_length_32817_cov_14173.771931_46	YP_009289381.1	62	50	19	0	10	159	6	55	3.72e-17	61.2	68	1/0	VOG0651
ph.1.32817	NODE_1_length_32817_cov_14173.771931_46	AYP29834.1	52.381	42	17	2	1	123	1	40	4.92e-08	37.7	61.9	1/0	VOG0651
ph.1.32817	NODE_1_length_32817_cov_14173.771931_46	APC45850.1	63.636	22	8	0	1	66	1	22	1.33e-06	33.9	77.27	1/0	VOG0651
ph.1.32817	NODE_1_length_32817_cov_14173.771931_46	APC45802.1	59.091	22	9	0	1	66	1	22	4.75e-05	30	63.64	1/0	VOG0651
ph.1.32817	NODE_1_length_32817_cov_14173.771931_47	YP_009286858.1	93.506	154	10	0	1	462	1	154	1.06e-103	293	95.45	1/0	VOG4566 putative phage replisome organizer protein [Bacillus phage Gamma isolate d'Herelle]
