# Supplementary material for: High Level of Interaction between Phages and Bacteria in an Artisanal Raw Milk Cheese Microbial Community
Source: mSystems. 2022 Dec 8;8(1):e00564-22. doi: 10.1128/msystems.00564-22 (PMC9948729; doi:10.1128/msystems.00564-22)
Supplement: TABLE S6 [file msystems.00564-22-s0006.xlsx]

## Sheet: Sheet1
Table S6. List of Streptococcus phages and Streptococcus spp. genomes used in this study.
genome type	Genome name	Primary assembly	GenBank sequence/accession
phage	Streptococcus phage L5A1	GCA_003012625.1	MF580769.1
phage	Streptococcus phage C0	GCA_003012615.1	MF580768.1
phage	Streptococcus phage A0	GCA_003012535.1	MF580765.1
phage	Streptococcus phage B5	GCA_003012605.1	MF580767.1
phage	Streptococcus phage B0	GCA_003012595.1	MF580766.1
phage	Streptococcus phage 7A5	GCA_003012545.1	MF580759.1
phage	Streptococcus phage STP2	GCA_003012675.1	MF580774.1
phage	Streptococcus phage STP1	GCA_003012665.1	MF580773.1
phage	Streptococcus phage P9901	GCA_002622065.1	KY705288.1
phage	Streptococcus phage 73	GCA_002607445.1	KT717083.1
phage	Streptococcus phage SW5	GCA_003925725.1	MH973661.1
phage	Streptococcus phage P9903	GCA_002622105.1	KY705290.1
phage	Streptococcus phage P9902	GCA_002622085.1	KY705289.1
phage	Streptococcus phage P0091	GCA_002621325.1	KY705251.1
phage	Streptococcus phage Abc2	GCA_000885535.1	FJ236310.1
phage	Streptococcus phage 7201	GCA_000839465.1	AF145054.1
phage	Streptococcus phage M19	GCA_003012635.1	MF580770.1
phage	Streptococcus phage P7574	GCA_002621725.1	KY705271.1
phage	Streptococcus phage P5641	GCA_002621485.1	KY705259.1
phage	Streptococcus phage D4276	GCA_002625105.1	MF161328.1
phage	Streptococcus phage D1811	GCA_003182745.1	MH000604.1
phage	Streptococcus phage D1024	GCA_003182725.1	MH000603.1
phage	Streptococcus phage Sfi21	GCA_000837365.1	AF115103.1
phage	Streptococcus phage Sfi19	GCA_000839445.1	AF115102.1
phage	Streptococcus phage P7602	GCA_002621765.1	KY705273.1
phage	Streptococcus phage P3684	GCA_002621445.1	KY705257.1
phage	Streptococcus phage P3681	GCA_002621425.1	KY705256.1
phage	Streptococcus phage P7601	GCA_002621745.1	KY705272.1
phage	Streptococcus phage SWK5	GCA_003925625.1	MH892381.1
phage	Streptococcus phage 9A	GCA_003012555.1	MF580761.1
phage	Streptococcus phage SWK6	GCA_003925645.1	MH892382.1
phage	Streptococcus phage P7633	GCA_002621825.1	KY705276.1
phage	Streptococcus phage P7632	GCA_002621805.1	KY705275.1
phage	Streptococcus phage P7631	GCA_002621785.1	KY705274.1
phage	Streptococcus phage 128	GCA_002607485.1	KT717085.1
phage	Streptococcus phage D5842	GCA_003182705.1	MH000602.1
phage	Streptococcus phage P5652	GCA_002621525.1	KY705261.1
phage	Streptococcus phage P5651	GCA_002621505.1	KY705260.1
phage	Streptococcus phage P7152	GCA_002621625.1	KY705266.1
phage	Streptococcus phage P8921	GCA_002621945.1	KY705282.1
phage	Streptococcus phage P8922	GCA_002621965.1	KY705283.1
phage	Streptococcus phage P7154	GCA_002621645.1	KY705267.1
phage	Streptococcus phage P7151	GCA_002621605.1	KY705265.1
phage	Streptococcus phage V2	GCA_003012685.1	MF580775.1
phage	Streptococcus phage 7T	GCA_003012525.1	MF580760.1
phage	Streptococcus phage R1	GCA_003012655.1	MF580772.1
phage	Streptococcus phage 31B4	GCA_003012585.1	MF580764.1
phage	Streptococcus phage 16B8	GCA_003012575.1	MF580763.1
phage	Streptococcus phage 9B4	GCA_003012565.1	MF580762.1
phage	Streptococcus phage SW6	GCA_003925025.1	MH892351.1
phage	Streptococcus phage MM25	GCA_003012645.1	MF580771.1
phage	Streptococcus phage P7134	GCA_002621585.1	KY705264.1
phage	Streptococcus phage P7133	GCA_002621565.1	KY705263.1
phage	Streptococcus phage DT1	GCA_000857925.1	AF085222.2
phage	Streptococcus phage P7132	GCA_002621545.1	KY705262.1
phage	Streptococcus phage 53	GCA_002607465.1	KT717084.1
phage	Streptococcus phage P9854	GCA_002622045.1	KY705287.1
phage	Streptococcus phage P9851	GCA_002621985.1	KY705284.1
phage	Streptococcus phage P7573	GCA_002621705.1	KY705270.1
phage	Streptococcus phage P9852	GCA_002622005.1	KY705285.1
phage	Streptococcus phage 2972	GCA_000858545.1	AY699705.1
phage	Streptococcus phage 858	GCA_000874965.1	EF529515.1
phage	Streptococcus phage P9853	GCA_002622025.1	KY705286.1
phage	Streptococcus phage SW18	GCA_003925325.1	MH892366.1
phage	Streptococcus phage P7572	GCA_002621685.1	KY705269.1
phage	Streptococcus phage P7571	GCA_002621665.1	KY705268.1
phage	Streptococcus phage ALQ132	GCA_000886115.1	FJ226752.1
phage	Streptococcus phage SW31	GCA_003925665.1	MH892383.1
phage	Streptococcus phage P7953	GCA_002621885.1	KY705279.1
phage	Streptococcus phage P7952	GCA_002621865.1	KY705278.1
phage	Streptococcus phage P7954	GCA_002621905.1	KY705280.1
phage	Streptococcus phage Sfi11	GCA_000836985.1	AF158600.2
phage	Streptococcus phage O1205	GCA_000841145.1	U88974.1
phage	Streptococcus phage TP 778L	GCA_000911295.1	HG380752.1
phage	Streptococcus phage P7955	GCA_002621925.1	KY705281.1
phage	Streptococcus phage P7951	GCA_002621845.1	KY705277.1
phage	Streptococcus phage P4761	GCA_002621465.1	KY705258.1
phage	Streptococcus phage 20617	GCA_000916975.1	HG424323.1
phage	Streptococcus phage P0094	GCA_002621385.1	KY705254.1
phage	Streptococcus phage P0093	GCA_002621365.1	KY705253.1
phage	Streptococcus phage CHPC1151	GCA_002615045.1	KX879643.1
phage	Streptococcus phage SW27	GCA_003925465.1	MH892373.1
phage	Streptococcus phage SW4	GCA_003925105.1	MH892355.1
phage	Streptococcus phage 5093	GCA_000884895.1	FJ965538.1
phage	Streptococcus phage P0095	GCA_002621405.1	KY705255.1
phage	Streptococcus phage SW19	GCA_003925345.1	MH892367.1
phage	Streptococcus phage SW20	GCA_003925365.1	MH892368.1
phage	Streptococcus phage SW17	GCA_003925305.1	MH892365.1
phage	Streptococcus phage SW25	GCA_003925425.1	MH892371.1
phage	Streptococcus phage 9872	GCA_001744395.1	KU678390.1
phage	Streptococcus phage 9873	GCA_002609485.1	KU678391.1
phage	Streptococcus phage 9871	GCA_001745715.1	KU678389.1
phage	Streptococcus phage 9874	GCA_001743715.1	KU678392.1
phage	Streptococcus phage CHPC926	GCA_002615025.1	KX879642.1
phage	Streptococcus phage CHPC577	GCA_002615005.1	KX879641.1
phage	Streptococcus phage D4446	GCA_012837185.1	MN938931.1
phage	Streptococcus phage P738	GCA_007647305.1	MK911750.1
phage	Streptococcus pyogenes phage T12	GCA_001470495.1	KM289195.1
bacteria	Streptococcus_pyogenes_M1	NC_002737.2
bacteria	Streptococcus_pneumoniae_TIGR4	NC_003028.3
bacteria	Streptococcus_pneumoniae_R6	NC_003098.1
bacteria	Streptococcus_pyogenes_MGAS8232	NC_003485.1
bacteria	Streptococcus_pyogenes_MGAS315	NC_004070.1
bacteria	Streptococcus_agalactiae_2603V	NC_004116.1
bacteria	Streptococcus_mutans_UA159	NC_004350.2
bacteria	Streptococcus_agalactiae_NEM316	NC_004368.1
bacteria	Streptococcus_pyogenes_SSI_1	NC_004606.1
bacteria	Streptococcus_pyogenes_MGAS10394	NC_006086.1
bacteria	Streptococcus_thermophilus_LMG	NC_006448.1
bacteria	Streptococcus_thermophilus_CNRZ1066	NC_006449.1
bacteria	Streptococcus_pyogenes_MGAS6180	NC_007296.2
bacteria	Streptococcus_pyogenes_MGAS5005	NC_007297.2
bacteria	Streptococcus_agalactiae_A909	NC_007432.1
bacteria	Streptococcus_pyogenes_MGAS9429	NC_008021.1
bacteria	Streptococcus_pyogenes_MGAS10270	NC_008022.1
bacteria	Streptococcus_pyogenes_MGAS2096	NC_008023.1
bacteria	Streptococcus_pyogenes_MGAS10750	NC_008024.1
bacteria	Streptococcus_thermophilus_LMD_9	NC_008532.1
bacteria	Streptococcus_pneumoniae_D39	NC_008533.2
bacteria	Streptococcus_sanguinis_SK36	NC_009009.1
bacteria	Streptococcus_pyogenes_Manfredo	NC_009332.1
bacteria	Streptococcus_suis_05ZYH33	NC_009442.1
bacteria	Streptococcus_suis_98HAH33	NC_009443.1
bacteria	Streptococcus_gordonii_Challis	NC_009785.1
bacteria	Streptococcus_pneumoniae_Hungary19A_6	NC_010380.1
bacteria	Streptococcus_pneumoniae_CGSP14	NC_010582.1
bacteria	Streptococcus_pneumoniae_G54	NC_011072.1
bacteria	Streptococcus_equi_MGCS10565	NC_011134.1
bacteria	Streptococcus_pyogenes_NZ131	NC_011375.1
bacteria	Streptococcus_pneumoniae_ATCC700669	NC_011900.1
bacteria	Streptococcus_uberis_0140J	NC_012004.1
bacteria	Streptococcus_pneumoniae_JJA	NC_012466.1
bacteria	Streptococcus_pneumoniae_P1031	NC_012467.1
bacteria	Streptococcus_pneumoniae_70585	NC_012468.1
bacteria	Streptococcus_pneumoniae_Taiwan19F_14	NC_012469.1
bacteria	Streptococcus_equi_zooepidemicus	NC_012470.1
bacteria	Streptococcus_equi_4047	NC_012471.1
bacteria	Streptococcus_dysgalactiae_GGS124	NC_012891.1
bacteria	Streptococcus_suis_SC84	NC_012924.1
bacteria	Streptococcus_suis_P1_7	NC_012925.1
bacteria	Streptococcus_gallolyticus_UCN34	NC_013798.1
bacteria	Streptococcus_mitis_B6	NC_013853.1
bacteria	Streptococcus_mutans_NN2025	NC_013928.1
bacteria	Streptococcus_pneumoniae_TCH8431	NC_014251.1
bacteria	Streptococcus_pneumoniae_AP200	NC_014494.1
bacteria	Streptococcus_pneumoniae_670_6B	NC_014498.1
bacteria	Streptococcus_gallolyticus_ATCC_BAA_2069	NC_015215.1
bacteria	Streptococcus_oralis_Uo5	NC_015291.1
bacteria	Streptococcus_suis_ST3	NC_015433.1
bacteria	Streptococcus_parauberis_KCTC_11537	NC_015558.1
bacteria	Streptococcus_pasteurianus_ATCC_43144	NC_015600.1
bacteria	Streptococcus_parasanguinis_ATCC_15912	NC_015678.1
bacteria	Streptococcus_salivarius_CCHSS3	NC_015760.1
bacteria	Streptococcus_pseudopneumoniae_IS7493	NC_015875.1
bacteria	Streptococcus_macedonicus_ACA_DC_198	NC_016749.1
bacteria	Streptococcus_infantarius_CJ18	NC_016826.1
bacteria	Streptococcus_pyogenes_MGAS15252	NC_017040.1
bacteria	Streptococcus_pyogenes_MGAS1882	NC_017053.1
bacteria	Streptococcus_thermophilus_ND03	NC_017563.1
bacteria	Streptococcus_dysgalactiae_ATCC_12394	NC_017567.1
bacteria	Streptococcus_gallolyticus_ATCC_43143	NC_017576.1
bacteria	Streptococcus_thermophilus_JIM_8232	NC_017581.1
bacteria	Streptococcus_equi_ATCC_35246	NC_017582.1
bacteria	Streptococcus_pneumoniae_INV104	NC_017591.1
bacteria	Streptococcus_pneumoniae_OXC141	NC_017592.1
bacteria	Streptococcus_pneumoniae_INV200	NC_017593.1
bacteria	Streptococcus_salivarius_57	NC_017594.1
bacteria	Streptococcus_salivarius_JIM8777	NC_017595.1
bacteria	Streptococcus_pyogenes_Alab49	NC_017596.1
bacteria	Streptococcus_suis_GZ1	NC_017617.1
bacteria	Streptococcus_suis_JS14	NC_017618.1
bacteria	Streptococcus_suis_SS12	NC_017619.1
bacteria	Streptococcus_suis_D9	NC_017620.1
bacteria	Streptococcus_suis_D12	NC_017621.1
bacteria	Streptococcus_suis_A7	NC_017622.1
bacteria	Streptococcus_mutans_LJ23	NC_017768.1
bacteria	Streptococcus_pneumoniae_ST556	NC_017769.2
bacteria	Streptococcus_parasanguinis_FW213	NC_017905.1
bacteria	Streptococcus_thermophilus_MN_ZLW_002	NC_017927.1
bacteria	Streptococcus_suis_ST1	NC_017950.1
bacteria	Streptococcus_intermedius_JTH08	NC_018073.1
bacteria	Streptococcus_mutans_GS_5	NC_018089.1
bacteria	Streptococcus_suis_S735	NC_018526.1
bacteria	Streptococcus_pneumoniae_SPNA45	NC_018594.1
bacteria	Streptococcus_pneumoniae_gamPNI0373	NC_018630.1
bacteria	Streptococcus_agalactiae_GD201008_001	NC_018646.1
bacteria	Streptococcus_dysgalactiae_RE378	NC_018712.1
bacteria	Streptococcus_pyogenes_A20	NC_018936.1
bacteria	Streptococcus_dysgalactiae_AC_2713	NC_019042.1
bacteria	Streptococcus_agalactiae_SA20	NC_019048.2
bacteria	Streptococcus_suis_SC070731	NC_020526.1
bacteria	Streptococcus_pyogenes_M1_476	NC_020540.2
